# Supplementary material for: Development, validation and application of single molecule molecular inversion probe based novel integrated genetic screening method for 29 common lysosomal storage disorders in India
Source: Hum Genomics. 2024 May 10;18:46. doi: 10.1186/s40246-024-00613-9 (PMC11088154; doi:10.1186/s40246-024-00613-9)
Supplement: Supplementary file 1 — Additional file 1. List of study sites and recruited patients. [file 40246_2024_613_MOESM1_ESM.xlsx]

## Sheet: Sheet1
Sr no	Name of centre	Number of cases
1	PGIMER, Chandigarh	20
2	Amrita Institute, Kerala	22
3	KLE Hospital, Karnataka	46
4	Indira Gandhi Institute of Child Health, Karnataka	42
5	KEM Pune, Maharashtra	27
6	RICN, Ahmedabad, Gujarat	13
7	Mediscan Chennai, Tamil Nadu	12
8	Purple Gene Clinic, Maharashtra	9
9	BJ Wadia Hospital, Maharashtra	7
10	Maulana Azad medical college, New Delhi	8
11	Rainbow superspeciality hospital, Telangana	7
12	KEM Mumbai, Maharashtra	4
13	Deenanath Mangeshkar Hospital, Maharashtra	6
14	Civil Hospital, Ahmedabad, Gujarat	7
15	Ankur Hospital, Ahmedabad, Gujarat	5
16	Neurokids, Ahmedabad, Gujarat	4
17	Sir Ganga Ram Hospital, New Delhi	4
18	Others	57
