# Supplementary material for: Development, validation and application of single molecule molecular inversion probe based novel integrated genetic screening method for 29 common lysosomal storage disorders in India
Source: Hum Genomics. 2024 May 10;18:46. doi: 10.1186/s40246-024-00613-9 (PMC11088154; doi:10.1186/s40246-024-00613-9)
Supplement: Supplementary file 2 — Additional file 2. Single molecule molecular inversion probe sequences of 903 probes along with their target enrichment site coordinates used in the smMIP based assay. [file 40246_2024_613_MOESM2_ESM.xlsx]

## Sheet: smMIP probe sequences
>mip_key	svr_score	chr	ext_probe_start	ext_probe_stop	ext_probe_copy	ext_probe_sequence	lig_probe_start	lig_probe_stop	lig_probe_copy	lig_probe_sequence	mip_scan_start_position	mip_scan_stop_position	scan_target_sequence	mip_sequence	feature_start_position	feature_stop_position	probe_strand	failure_flags	mip_name
1:40539664-40539813/20,20/-	2.27486	1	40539794	40539813	1	GTGTTTCTGGCTACAGAAGG	40539664	40539683	1	CCACATGGGAGACAGTTTCC	40539684	40539793	GGACCATCTTCAGTTGTCTGAAGAATGGTTTTATGCCCACATCATACCATTCCTTGGATGAAACCCGTATAGTTCACAATAGAGCTCAGGGAGCCCCTAACTCTTCCAAA	CCACATGGGAGACAGTTTCCCTTCAGCTTCCCGATATCCGACGGTAGTGTNNNNNGTGTTTCTGGCTACAGAAGG	40539712	40539875	-	0	NM_000310.3_PPT1_Exon9_0001
1:40539749-40539898/16,24/-	1.55258	1	40539883	40539898	9	CTTCATTAAGCTTTTT	40539749	40539772	1	AGAATGGTTTTATGCCCACATCAT	40539773	40539882	AATTAATTATGGCCTTTCCTTCTGCAGGACCGCCTGGGGCTAAAGGAAATGGACAATGCAGGACAGCTAGTGTTTCTGGCTACAGAAGGGGACCATCTTCAGTTGTCTGA	AGAATGGTTTTATGCCCACATCATCTTCAGCTTCCCGATATCCGACGGTAGTGTNNNNNCTTCATTAAGCTTTTT	40539712	40539875	-	0	NM_000310.3_PPT1_Exon9_0002
1:40542459-40542608/17,23/-	1.45429	1	40542592	40542608	16	TCTTTCCTTTGCTTCTT	40542459	40542481	1	GTGTTTTTTCAGCTCCCAGTTCC	40542482	40542591	CTGCAGTGGTTTGGATTTTACAGAAGTGGCCAAGCCAAGGAAACCATTCCCTTACAGGAGACCTCCCTGTACACACAGGTAACTGGCAGGGAGTCTATCTTGGGAGGTTG	GTGTTTTTTCAGCTCCCAGTTCCCTTCAGCTTCCCGATATCCGACGGTAGTGTNNNNNTCTTTCCTTTGCTTCTT	40542493	40542605	-	0	NM_000310.3_PPT1_Exon8_0003
1:40542482-40542631/17,23/-	2.2028	1	40542615	40542631	1	GTGCTGTGTGTCATATC	40542482	40542504	1	AGGGAGTCTATCTTGGGAGGTTG	40542505	40542614	TGAGCTTCTTTCCTTTGCTTCTTCTGCAGTGGTTTGGATTTTACAGAAGTGGCCAAGCCAAGGAAACCATTCCCTTACAGGAGACCTCCCTGTACACACAGGTAACTGGC	AGGGAGTCTATCTTGGGAGGTTGCTTCAGCTTCCCGATATCCGACGGTAGTGTNNNNNGTGCTGTGTGTCATATC	40542493	40542605	-	0	NM_000310.3_PPT1_Exon8_0004
1:40544161-40544310/18,22/-	2.29877	1	40544293	40544310	1	GAAAAACCTGATGGCCCT	40544161	40544182	1	AGGGCTGCTGGCCGGGCACGGT	40544183	40544292	GAAGAAGTTTGTGATGGTGAAATTCCTCAATGATTCCATTGTGGACCCTGTAGATTCGGAGGTGAGACACTACTTAGGCCACATGCCAGGAGAGTAAATGGCATTAAAAT	AGGGCTGCTGGCCGGGCACGGTCTTCAGCTTCCCGATATCCGACGGTAGTGTNNNNNGAAAAACCTGATGGCCCT	40544211	40544350	-	0	NM_000310.3_PPT1_Exon7_0005
1:40544230-40544379/16,24/+	2.21053	1	40544230	40544245	1	ACCTCCGAATCTACAG	40544356	40544379	1	AGGTCATTACCATCAGACACCAGC	40544246	40544355	GGTCCACAATGGAATCATTGAGGAATTTCACCATCACAAACTTCTTCAGGGCCATCAGGTTTTTCTTGTAGGACTCATTGATACCCTGAAAGAAAGGCCAGCAACACCTA	AGGTCATTACCATCAGACACCAGCCTTCAGCTTCCCGATATCCGACGGTAGTGTNNNNNACCTCCGAATCTACAG	40544211	40544350	+	0	NM_000310.3_PPT1_Exon7_0006
1:40546012-40546161/16,24/+	1.80046	1	40546012	40546027	2	GAAGACCTAAACAGGA	40546138	40546161	1	CCAGTATTCGGCTTGCACGAGGCT	40546028	40546137	AAAAGAACGCACATCTATGGGAGCCCGGTTTGGGTGCTTACCCGCTCCTGATTTATATCTGCCAAGAAGATGCTGTGGTTGCGATACACATCCTCCTTTATGGGGTCATG	CCAGTATTCGGCTTGCACGAGGCTCTTCAGCTTCCCGATATCCGACGGTAGTGTNNNNNGAAGACCTAAACAGGA	40546048	40546179	+	0	NM_000310.3_PPT1_Exon6_0007
1:40546086-40546235/18,22/+	2.12399	1	40546086	40546103	1	CTGCCAAGAAGATGCTGT	40546214	40546235	1	AGGGCATGCTCAGTGCAAAGGC	40546104	40546213	GGTTGCGATACACATCCTCCTTTATGGGGTCATGCCAGTATTCGGCTTGCACGAGGCTGTAGGAAAAAAAAAGAATGAGGTGATCAAGCTACAGGTCAGTCAGTACGCCC	AGGGCATGCTCAGTGCAAAGGCCTTCAGCTTCCCGATATCCGACGGTAGTGTNNNNNCTGCCAAGAAGATGCTGT	40546048	40546179	+	0	NM_000310.3_PPT1_Exon6_0008
1:40555022-40555171/17,23/+	2.32202	1	40555022	40555038	1	GTCAGCATGATATTTTC	40555149	40555171	1	AGCTCTCTCCTGGGCATCGAGGG	40555039	40555148	ACACGGTGACAGGTCTGTAATCTTTTCAGCTAACCATACATACCGTTCCTGAACAACTTTGGAGTACGCCCCAGCATTCAGTGTTTTTCGGATGAAGTCACAGATGTGAG	AGCTCTCTCCTGGGCATCGAGGGCTTCAGCTTCCCGATATCCGACGGTAGTGTNNNNNGTCAGCATGATATTTTC	40555061	40555204	+	0	NM_000310.3_PPT1_Exon5_0009
1:40555107-40555256/21,19/+	2.05894	1	40555107	40555127	1	CCCCAGCATTCAGTGTTTTTC	40555238	40555256	1	CCACTATGCACAAGGCACT	40555128	40555237	GGATGAAGTCACAGATGTGAGAGCTCTCTCCTGGGCATCGAGGGAGTCCAAAAACACCTACAGTGGTAGATGACAAATATCCACTCCTTCAATAATGATGTATCGAATAC	CCACTATGCACAAGGCACTCTTCAGCTTCCCGATATCCGACGGTAGTGTNNNNNCCCCAGCATTCAGTGTTTTTC	40555061	40555204	+	0	NM_000310.3_PPT1_Exon5_0010
1:40556924-40557073/17,23/+	1.53904	1	40556924	40556940	12	GTTCCTAGATTTTTTTT	40557051	40557073	1	CATCTCTGAGCCACTGCCCTCCT	40556941	40557050	TAAATCAGGTGGTCATGTGGGTTAGAATACAGAAAAAAGAAAGCAAAGAGGCAAAGTTACCTTGATGTTGTCCCCCAACCGAGATCAGATTGATCATGGGAGGTGAAGGG	CATCTCTGAGCCACTGCCCTCCTCTTCAGCTTCCCGATATCCGACGGTAGTGTNNNNNGTTCCTAGATTTTTTTT	40556980	40557091	+	0	NM_000310.3_PPT1_Exon4_0011_SNP_a
1:40556999-40557148/18,22/-	2.22456	1	40557131	40557148	1	GCTTAATCTGTGATGCTG	40556999	40557020	1	GGTTGGGGGACAACATCAAGGT	40557021	40557130	ATTGTGGATGATACATTTCCATCTGACAGTCGGAGCTAAAACTCCCTTTTATTCCGTAGGAGGGCAGTGGCTCAGAGATGCCCTTCACCTCCCATGATCAATCTGATCTC	GGTTGGGGGACAACATCAAGGTCTTCAGCTTCCCGATATCCGACGGTAGTGTNNNNNGCTTAATCTGTGATGCTG	40556980	40557091	-	0	NM_000310.3_PPT1_Exon4_0012
1:40557652-40557801/17,23/+	2.13269	1	40557652	40557668	2	ATCTGAATAAAAGAAAC	40557779	40557801	1	AGCAAGTGCCTGACACACTGTTG	40557669	40557778	AAAAATCAATTCCATATAAGTGGTACAATATAACAAAAAGGAACGTACAGAAATTGGCCTCCCTGGGAGAATCCCATAGCATTGTAGCCTTGCTGCAATTTAGGATCCTT	AGCAAGTGCCTGACACACTGTTGCTTCAGCTTCCCGATATCCGACGGTAGTGTNNNNNATCTGAATAAAAGAAAC	40557696	40557864	+	0	NM_000310.3_PPT1_Exon3_0013_SNP_a
1:40557734-40557883/19,21/+	2.22133	1	40557734	40557752	1	GGAGAATCCCATAGCATTG	40557863	40557883	1	AGAAGTGAGAGGATGGGACTG	40557753	40557862	TAGCCTTGCTGCAATTTAGGATCCTTAGCAAGTGCCTGACACACTGTTGTTACTTGGGAATTGACATTCAAGAAGAAGCTGTTCTCCACGTCCTAAAAAAGAAGCCAGAG	AGAAGTGAGAGGATGGGACTGCTTCAGCTTCCCGATATCCGACGGTAGTGTNNNNNGGAGAATCCCATAGCATTG	40557696	40557864	+	0	NM_000310.3_PPT1_Exon3_0014
1:40557755-40557904/17,23/-	2.26703	1	40557888	40557904	1	GAAGATGTCAGTGGTTG	40557755	40557777	1	AGGATCCTAAATTGCAGCAAGGC	40557778	40557887	TTTTCAGTCCCATCCTCTCACTTCTCTCTGGCTTCTTTTTTAGGACGTGGAGAACAGCTTCTTCTTGAATGTCAATTCCCAAGTAACAACAGTGTGTCAGGCACTTGCTA	AGGATCCTAAATTGCAGCAAGGCCTTCAGCTTCCCGATATCCGACGGTAGTGTNNNNNGAAGATGTCAGTGGTTG	40557696	40557864	-	0	NM_000310.3_PPT1_Exon3_0015
1:40557989-40558138/18,22/-	1.49946	1	40558121	40558138	2	AAAATGGTGGAGAAGAAA	40557989	40558010	1	GTTAAAATGCTTTGCCTTGTGT	40558011	40558120	ATACCTGGAATTTACGTCTTATCTTTAGAGATTGGGAAGACCCTGATGGAGGTAAGGCGCTTCACAGCTGTTCCTTTGAAGGGTTGCTGACTGATTTCATAGCATATACT	GTTAAAATGCTTTGCCTTGTGTCTTCAGCTTCCCGATATCCGACGGTAGTGTNNNNNAAAATGGTGGAGAAGAAA	40558049	40558199	-	0	NM_000310.3_PPT1_Exon2_0016
1:40558068-40558217/16,24/-	2.27839	1	40558202	40558217	1	GGACTCATGAGTTTCC	40558068	40558091	1	GATTGGGAAGACCCTGATGGAGGT	40558092	40558201	ATCATTGTGTTTTGTTGGCTAGGAGACAGCTGTTGCAATCCCTTAAGCATGGGTGCTATTAAAAAAATGGTGGAGAAGAAAATACCTGGAATTTACGTCTTATCTTTAGA	GATTGGGAAGACCCTGATGGAGGTCTTCAGCTTCCCGATATCCGACGGTAGTGTNNNNNGGACTCATGAGTTTCC	40558049	40558199	-	0	NM_000310.3_PPT1_Exon2_0017
1:40562719-40562868/22,18/-	2.24694	1	40562847	40562868	1	CTGCCATGGACCTGCGCTTCTC	40562719	40562736	1	CCTGGGTTCGCATCTGCA	40562737	40562846	GGGCGCTGCAGCATCTGGACCCGCCGGCGCCGCTGCCGTTGGTGATCTGGCATGGGATGGGTGAGTGAGTGAGAAATTTAAAAGGGTTTGGCGATTCTCTCTCTTCCTAG	CCTGGGTTCGCATCTGCACTTCAGCTTCCCGATATCCGACGGTAGTGTNNNNNCTGCCATGGACCTGCGCTTCTC	40562766	40562930	-	0	NM_000310.3_PPT1_Exon1_0018
1:40562801-40562950/18,22/+	2.08513	1	40562801	40562818	1	ATCACCAACGGCAGCGGC	40562929	40562950	1	CCGCGGGCGCGAGACTCCGGGA	40562819	40562928	GCCGGCGGGTCCAGATGCTGCAGCGCCCGAGAAGCGCAGGTCCATGGCAGGAGAGCCACAGCCAAGAGCCACAGGCAGCCGGGCGACGCCATCTTCGCTGTGTCACATGA	CCGCGGGCGCGAGACTCCGGGACTTCAGCTTCCCGATATCCGACGGTAGTGTNNNNNATCACCAACGGCAGCGGC	40562766	40562930	+	0	NM_000310.3_PPT1_Exon1_0019
1:40562827-40562976/22,18/+	2.20179	1	40562827	40562848	1	GTCCAGATGCTGCAGCGCCCGA	40562959	40562976	1	CCGCCCGCCTGGGCGTGG	40562849	40562958	GAAGCGCAGGTCCATGGCAGGAGAGCCACAGCCAAGAGCCACAGGCAGCCGGGCGACGCCATCTTCGCTGTGTCACATGACCGCGGGCGCGAGACTCCGGGAACCGCGCT	CCGCCCGCCTGGGCGTGGCTTCAGCTTCCCGATATCCGACGGTAGTGTNNNNNGTCCAGATGCTGCAGCGCCCGA	40562766	40562930	+	0	NM_000310.3_PPT1_Exon1_0020
1:155204684-155204833/16,24/-	1.40259	1	155204818	155204833	4	ATCTCACCTGGCTACT	155204684	155204707	1	TAAAGAGGGCACAGCAGGGCCAGT	155204708	155204817	CCATTCACACCTACCTGTGGCGTCGCCAGTGATGGAGCAGATACTCAAGGAGGCACTGGGCTCAGCCTGGGCATTAAAGGGACAGAGTCAGCTCACACGCTGTCTGTGAC	TAAAGAGGGCACAGCAGGGCCAGTCTTCAGCTTCCCGATATCCGACGGTAGTGTNNNNNATCTCACCTGGCTACT	155204765	155205122	-	0	NM_000157.4_GBA_Exon10_0021_SNP_a
1:155204859-155205008/16,24/+	1.36902	1	155204859	155204874	5	TCCTTGATGGTAAGAG	155204985	155205008	1	CCGGTTTAGCACGACCACAACAGC	155204875	155204984	GCACATCCTTAGAGGAGCTAGGGAGCAGGGAGGAGAAGCTGAGAGTGTGATCCTGCCAAGGCCCCCAACGCTGTCTTCAGCCCACTTCCCAGACCTCACCATTGCCCTCA	CCGGTTTAGCACGACCACAACAGCCTTCAGCTTCCCGATATCCGACGGTAGTGTNNNNNTCCTTGATGGTAAGAG	155204765	155205122	+	0	NM_000157.4_GBA_Exon10_0022_SNP_a
1:155205075-155205224/18,22/-	1.49934	1	155205207	155205224	2	TAGAGAGCCAGGGCAGAG	155205075	155205096	2	CATTCCTGAGGGCTCCCAGAGA	155205097	155205206	CCTCTGCAGGAGTTATGGGGTGGGTCCGTGGGTGGGTGACTTCTTAGATGAGGGTTTCATGGGAGGTACCCCGAGGGACTCTGACCATCTGTTCCCACATTCAGCAAGTT	CATTCCTGAGGGCTCCCAGAGACTTCAGCTTCCCGATATCCGACGGTAGTGTNNNNNTAGAGAGCCAGGGCAGAG	155204765	155205122	-	0	NM_000157.4_GBA_Exon10_0023
1:155204958-155205107/16,24/+	1.43509	1	155204958	155204973	7	ACTTCCCAGACCTCAC	155205084	155205107	2	GCCCTCAGGAATGAACTTGCTGAA	155204974	155205083	CATTGCCCTCACCGGTTTAGCACGACCACAACAGCAGAGCCATCGGGATGCATCAGTGCCACTGCGTCCAGGTCGTTCTTCTGACTGGCAACCAGCCCCACTCTCTGGGA	GCCCTCAGGAATGAACTTGCTGAACTTCAGCTTCCCGATATCCGACGGTAGTGTNNNNNACTTCCCAGACCTCAC	155204765	155205122	+	0	NM_000157.4_GBA_Exon10_0024
1:155205028-155205177/22,18/-	2.06965	1	155205156	155205177	1	GGGTGGGTGACTTCTTAGATGA	155205028	155205045	1	CCTGGACGCAGTGGCACT	155205046	155205155	GGGTTTCATGGGAGGTACCCCGAGGGACTCTGACCATCTGTTCCCACATTCAGCAAGTTCATTCCTGAGGGCTCCCAGAGAGTGGGGCTGGTTGCCAGTCAGAAGAACGA	CCTGGACGCAGTGGCACTCTTCAGCTTCCCGATATCCGACGGTAGTGTNNNNNGGGTGGGTGACTTCTTAGATGA	155204765	155205122	-	10	NM_000157.4_GBA_Exon10_0025
1:155205434-155205583/18,22/+	1.25976	1	155205434	155205451	3	GGCCTGGTATGGAATGGG	155205562	155205583	1	ACCCAATTGGGTCCTCCTTCGG	155205452	155205561	GGTGCCCGCCCTCCACTCACCTGAAGTGGCCAAGGTGGTAGAACATGGGCTGTTTGTAAAACGTGTCCTTGGTGATGTCTACAATGATGGGACTGTCGACAAAGTTACGC	ACCCAATTGGGTCCTCCTTCGGCTTCAGCTTCCCGATATCCGACGGTAGTGTNNNNNGGCCTGGTATGGAATGGG	155205451	155205655	+	0	NM_000157.4_GBA_Exon9_0026
1:155205542-155205691/20,20/-	1.36357	1	155205672	155205691	2	TCTCTGGGGACCCCCAGTGT	155205542	155205561	1	GCGTAACTTTGTCGACAGTC	155205562	155205671	TGCGCCTTTGTCTCTTTGCCTTTGTCCTTACCCTAGAACCTCCTGTACCATGTGGTCGGCTGGACCGACTGGAACCTTGCCCTGAACCCCGAAGGAGGACCCAATTGGGT	GCGTAACTTTGTCGACAGTCCTTCAGCTTCCCGATATCCGACGGTAGTGTNNNNNTCTCTGGGGACCCCCAGTGT	155205451	155205655	-	0	NM_000157.4_GBA_Exon9_0027
1:155205961-155206110/16,24/-	1.86135	1	155206095	155206110	4	TCCAAGTTCTGGGAGC	155205961	155205984	1	AGTTTCACCAAAGACTGACAGAAG	155205985	155206094	AGAGTGTGCGGCTAGGCTCCTGGGATCGAGGGATGCAGTACAGCCACAGCATCATCACGGTAAGCCACCCCAGTCTCCCTTCCTGCAAAGCAGACCTCAGACCTCTTACT	AGTTTCACCAAAGACTGACAGAAGCTTCAGCTTCCCGATATCCGACGGTAGTGTNNNNNTCCAAGTTCTGGGAGC	155206015	155206280	-	0	NM_000157.4_GBA_Exon8_0028
1:155206039-155206188/20,20/+	1.72954	1	155206039	155206058	2	GATGATGCTGTGGCTGTACT	155206169	155206188	1	CCTAGGGTGGCTTTGGCTGG	155206059	155206168	GCATCCCTCGATCCCAGGAGCCTAGCCGCACACTCTGCTCCCAGAACTTGGAGCCCACACAGGCCTCTGAGGCAAAGAGCATGGTGTTGGGGAACAGGCGGTGTGTCTCC	CCTAGGGTGGCTTTGGCTGGCTTCAGCTTCCCGATATCCGACGGTAGTGTNNNNNGATGATGCTGTGGCTGTACT	155206015	155206280	+	0	NM_000157.4_GBA_Exon8_0029
1:155206109-155206258/21,19/+	1.95385	1	155206109	155206129	1	GAGCCCACACAGGCCTCTGAG	155206240	155206258	2	TGCTTCTGGGTCTGTCAGT	155206130	155206239	GCAAAGAGCATGGTGTTGGGGAACAGGCGGTGTGTCTCCCCTAGGGTGGCTTTGGCTGGAGCCAGAAAGTCCAGGTACCAATGTACAGCAATGCCATGAACATATTTAGC	TGCTTCTGGGTCTGTCAGTCTTCAGCTTCCCGATATCCGACGGTAGTGTNNNNNGAGCCCACACAGGCCTCTGAG	155206015	155206280	+	0	NM_000157.4_GBA_Exon8_0030
1:155206201-155206350/17,23/+	1.90524	1	155206201	155206217	2	CAGGTACCAATGTACAG	155206328	155206350	1	AGGAATCCTGGAGTTGGGTGACG	155206218	155206327	CAATGCCATGAACATATTTAGCTGCTTCTGGGTCTGTCAGTACCTGCAAAGGAAGAGCAACTGATCCTGGACCTTGCACACAGGCTTCTGGAACTTCTAGTTCCTGTTGT	AGGAATCCTGGAGTTGGGTGACGCTTCAGCTTCCCGATATCCGACGGTAGTGTNNNNNCAGGTACCAATGTACAG	155206015	155206280	+	0	NM_000157.4_GBA_Exon8_0031_SNP_a
1:155207056-155207205/16,24/+	1.98247	1	155207056	155207071	1	GCTCTAAGTTTGGGAG	155207182	155207205	1	GGCGGACATTGTGGTGAGTACTGT	155207072	155207181	CCAGTCATTTGGATGCTGGATTTGAAGGTCACTGGAGCACCATGGAGGTCCAGGCCTTACCACCTTTGCCCAGTGGGGCAGCAGCAAGCGTTGGTCATCCAGCATGAGTA	GGCGGACATTGTGGTGAGTACTGTCTTCAGCTTCCCGATATCCGACGGTAGTGTNNNNNGCTCTAAGTTTGGGAG	155207111	155207389	+	0	NM_000157.4_GBA_Exon7_0032
1:155207136-155207285/17,23/+	1.97466	1	155207136	155207152	2	TTTGCCCAGTGGGGCAG	155207263	155207285	2	AGCCCAGGCACTGGAAGGGGTAT	155207153	155207262	CAGCAAGCGTTGGTCATCCAGCATGAGTAGGCGGACATTGTGGTGAGTACTGTTGGCGAGGGTAGGACCTAGGTCACGGGCAATGAAGTCTCGCTGATGTTCAGGGGTGA	AGCCCAGGCACTGGAAGGGGTATCTTCAGCTTCCCGATATCCGACGGTAGTGTNNNNNTTTGCCCAGTGGGGCAG	155207111	155207389	+	0	NM_000157.4_GBA_Exon7_0033
1:155207203-155207352/17,23/-	1.65543	1	155207336	155207352	2	CTGAGCACAAGTTACAG	155207203	155207225	1	CCTAGGTCCTACCCTCGCCAACA	155207226	155207335	TTCTGGGCAGTGACAGCTGAAAATGAGCCTTCTGCTGGGCTGTTGAGTGGATACCCCTTCCAGTGCCTGGGCTTCACCCCTGAACATCAGCGAGACTTCATTGCCCGTGA	CCTAGGTCCTACCCTCGCCAACACTTCAGCTTCCCGATATCCGACGGTAGTGTNNNNNCTGAGCACAAGTTACAG	155207111	155207389	-	0	NM_000157.4_GBA_Exon7_0034
1:155207288-155207437/17,23/+	2.27575	1	155207288	155207304	3	ACTCAACAGCCCAGCAG	155207415	155207437	2	AGACCAGCTGGGTGTGGTGGCTC	155207305	155207414	AAGGCTCATTTTCAGCTGTCACTGCCCAGAACTGTAACTTGTGCTCAGCATAGGCATCCAGGAACCTGGCAAGAGAAAGGTCATGAATGATCCGGCCAAGAAAGTGGACC	AGACCAGCTGGGTGTGGTGGCTCCTTCAGCTTCCCGATATCCGACGGTAGTGTNNNNNACTCAACAGCCCAGCAG	155207111	155207389	+	0	NM_000157.4_GBA_Exon7_0035
1:155207856-155208005/16,24/-	2.07505	1	155207990	155208005	1	TGGAGCGGTGAATGGG	155207856	155207879	1	AGCCATGCTGATCTGTGTCCCAAC	155207880	155207989	AAGGGGTCACTCAAGGGACAGCCCGGAGACATCTACCACCAGACCTGGGCCAGATACTTTGTGAAGTAAGGGATCAGCAAGGATGTGGGATCAGGACTGGCCTCCCATTT	AGCCATGCTGATCTGTGTCCCAACCTTCAGCTTCCCGATATCCGACGGTAGTGTNNNNNTGGAGCGGTGAATGGG	155207904	155208117	-	0	NM_000157.4_GBA_Exon6_0036
1:155207938-155208087/17,23/+	1.89447	1	155207938	155207954	2	TGGCCCAGGTCTGGTGG	155208065	155208087	2	GGCCAACTGCAGGGCTCGGTGAA	155207955	155208064	TAGATGTCTCCGGGCTGTCCCTTGAGTGACCCCTTCCCATTCACCGCTCCATTGGTCTTGAGCCAAGTGGGTGATGTCCAGGGGCTGGCAAGGAGTGAAACGGGACGCTG	GGCCAACTGCAGGGCTCGGTGAACTTCAGCTTCCCGATATCCGACGGTAGTGTNNNNNTGGCCCAGGTCTGGTGG	155207904	155208117	+	0	NM_000157.4_GBA_Exon6_0037
1:155207995-155208144/16,24/+	2.02169	1	155207995	155208010	2	TCACCGCTCCATTGGT	155208121	155208144	2	AGAAGCACCCAGAGTTGGAACACA	155208011	155208120	CTTGAGCCAAGTGGGTGATGTCCAGGGGCTGGCAAGGAGTGAAACGGGACGCTGGGCCAACTGCAGGGCTCGGTGAATCAGGGGTATCTAGAGACAAAGGTAGTGAAGAG	AGAAGCACCCAGAGTTGGAACACACTTCAGCTTCCCGATATCCGACGGTAGTGTNNNNNTCACCGCTCCATTGGT	155207904	155208117	+	0	NM_000157.4_GBA_Exon6_0038
1:155209326-155209475/22,18/+	1.21097	1	155209326	155209347	1	GCCTCAAAAAAATTTTAAAAAA	155209458	155209475	1	GGGCAAGGATGTTGAGAG	155209348	155209457	AGAAAAGAAAAACGAAAAGTTTCAATGGCTCTATGTCATCTTGTCCCCTTCCTCCTCACCTTCTTCAGAGAAGTACGATTTAAGTAGCAAATTTTGGGCAGGGGGTGACA	GGGCAAGGATGTTGAGAGCTTCAGCTTCCCGATATCCGACGGTAGTGTNNNNNGCCTCAAAAAAATTTTAAAAAA	155209386	155209573	+	0	NM_000157.4_GBA_Exon4_0039
1:155209412-155209561/16,24/+	2.02838	1	155209412	155209427	1	TCAGAGAAGTACGATT	155209538	155209561	1	AGGGTCAGTAGCAGGCCTGAGGAC	155209428	155209537	TAAGTAGCAAATTTTGGGCAGGGGGTGACAGGGCAAGGATGTTGAGAGCAGCAGCATCTGTCATGGCCCCTCCAAATCCCTTCACTTTCTGGAACTTCTGTTCTGGCTGC	AGGGTCAGTAGCAGGCCTGAGGACCTTCAGCTTCCCGATATCCGACGGTAGTGTNNNNNTCAGAGAAGTACGATT	155209386	155209573	+	0	NM_000157.4_GBA_Exon4_0040
1:155209479-155209628/17,23/+	1.83503	1	155209479	155209495	1	CAGCATCTGTCATGGCC	155209606	155209628	1	GGTGATCACTGACACCATTTACC	155209496	155209605	CCTCCAAATCCCTTCACTTTCTGGAACTTCTGTTCTGGCTGCAGGGTCAGTAGCAGGCCTGAGGACATCCACAGGGAATAAGGGTATCAGTACCCAGCGGGAAACTCCAT	GGTGATCACTGACACCATTTACCCTTCAGCTTCCCGATATCCGACGGTAGTGTNNNNNCAGCATCTGTCATGGCC	155209386	155209573	+	0	NM_000157.4_GBA_Exon4_0041
1:155209599-155209748/17,23/-	1.72796	1	155209732	155209748	1	ATGAGAGTACACGCAGT	155209599	155209621	2	GGTGTCAGTGATCACCATGGAGT	155209622	155209731	GGGCGACGGATGGAGCTGAGTATGGGGCCCATCCAGGCTAATCACACGGGCACAGGTAACCATTACACCCCTCACCCCCTGGGCCAGGCTGGGTCCTCCTAGAGGTAAAT	GGTGTCAGTGATCACCATGGAGTCTTCAGCTTCCCGATATCCGACGGTAGTGTNNNNNATGAGAGTACACGCAGT	155209656	155209888	-	0	NM_000157.4_GBA_Exon3_0042
1:155209683-155209832/22,18/+	1.87043	1	155209683	155209704	1	CCGTGTGATTAGCCTGGATGGG	155209815	155209832	1	AGACACACACCACCGAGC	155209705	155209814	CCCCATACTCAGCTCCATCCGTCGCCCACTGCGTGTACTCTCATAGCGGCTGAAGGTACCAAGGGCAGGAAAGGTCGGGGGGTCAAAGGAGTCACAGTATGTGGCATTGC	AGACACACACCACCGAGCCTTCAGCTTCCCGATATCCGACGGTAGTGTNNNNNCCGTGTGATTAGCCTGGATGGG	155209656	155209888	+	0	NM_000157.4_GBA_Exon3_0043
1:155209766-155209915/17,23/+	2.10122	1	155209766	155209782	2	AGGGCAGGAAAGGTCGG	155209893	155209915	1	AGTGAGGTCTGATGAAGACATGG	155209783	155209892	GGGGTCAAAGGAGTCACAGTATGTGGCATTGCAGACACACACCACCGAGCTGTAGCCGAAGCTTTTAGGGATGCAGGGGCGGGCACCTGGGAGGGAGGGAGTACAAGCAG	AGTGAGGTCTGATGAAGACATGGCTTCAGCTTCCCGATATCCGACGGTAGTGTNNNNNAGGGCAGGAAAGGTCGG	155209656	155209888	+	0	NM_000157.4_GBA_Exon3_0044
1:155210347-155210496/19,21/-	1.7136	1	155210478	155210496	1	CCTTTGAGTAGGGTAAGCA	155210347	155210367	2	AGTCCTTTGGTAGCCTTCCAG	155210368	155210477	TCATGGCTGGCAGCCTCACAGGATTGCTTCTACTTCAGGCAGTGTCGTGGGCATCAGGTGAGTGAGTCAAGGCAGTGGGGAGGTAGCACAGAGCCTCCCTTCTGCCTCAT	AGTCCTTTGGTAGCCTTCCAGCTTCAGCTTCCCGATATCCGACGGTAGTGTNNNNNCCTTTGAGTAGGGTAAGCA	155210400	155210528	-	0	NM_000157.4_GBA_Exon2_0045_SNP_a
1:155210399-155210548/17,23/-	2.27751	1	155210532	155210548	1	GAGGGGCTTGCTTTTCA	155210399	155210421	1	GGTGAGTGAGTCAAGGCAGTGGG	155210422	155210531	GTCATTCCTCATTCTGTCCTCAGGAATGTCCCAAGCCTTTGAGTAGGGTAAGCATCATGGCTGGCAGCCTCACAGGATTGCTTCTACTTCAGGCAGTGTCGTGGGCATCA	GGTGAGTGAGTCAAGGCAGTGGGCTTCAGCTTCCCGATATCCGACGGTAGTGTNNNNNGAGGGGCTTGCTTTTCA	155210400	155210528	-	0	NM_000157.4_GBA_Exon2_0046
1:155210810-155210959/17,23/+	1.95342	1	155210810	155210826	2	CATTAAATTCCAGTGCC	155210937	155210959	2	AGGGGTTCCAGAGTCTCTGAAGG	155210827	155210936	AGGATTCCAGAAGCACTGTGACAATGCTGATTGGGAGCTCTCTCTCTTACCTCTCTGGAAGGACTTGAAAACTCCATCCCCTCAGGGTCATTAGATGAAGAGAAGACCAC	AGGGGTTCCAGAGTCTCTGAAGGCTTCAGCTTCCCGATATCCGACGGTAGTGTNNNNNCATTAAATTCCAGTGCC	155210856	155210923	+	0	NM_000157.4_GBA_Exon1_0047
10:73577140-73577289/18,22/+	1.33474	10	73577140	73577157	1	CACACAAGTAGAAAAAAA	73577268	73577289	1	GATGAAAAACTCCGTTCCCGGC	73577158	73577267	CCAATGCTGTGGTTTCTGCCAAGATGGAATATTCCTCCTCCTAGTTCCACACATGGCGTTTGCAATGCTCGACAGCCTGGTAGGAGAGAGGAAGCTGAGTTTAGTCTTCG	GATGAAAAACTCCGTTCCCGGCCTTCAGCTTCCCGATATCCGACGGTAGTGTNNNNNCACACAAGTAGAAAAAAA	73577177	73577253	+	0	NM_001042465.3_PSAP_Exon15_0048
10:73578302-73578451/16,24/-	1.37888	10	73578436	73578451	5	CCCTTGTTGGGAACTG	73578302	73578325	1	GCCTGTGTGAGAATCCTGCTTTAA	73578326	73578435	AGAAGTGTATATGGGGCCCAAGCTACTGGTGCCAGAACACAGAGACAGCAGCCCAGTGCAATGTGAGTAGCTCAGCAGACAGTGTCACCAGCCTGTCTTGCCCTGGGGTA	GCCTGTGTGAGAATCCTGCTTTAACTTCAGCTTCCCGATATCCGACGGTAGTGTNNNNNCCCTTGTTGGGAACTG	73578353	73578501	-	0	NM_001042465.3_PSAP_Exon14_0049
10:73578380-73578529/21,19/+	1.72327	10	73578380	73578400	1	CTGGGCTGCTGTCTCTGTGTT	73578511	73578529	1	GGGGAGAATGAGAGCTGCC	73578401	73578510	CTGGCACCAGTAGCTTGGGCCCCATATACACTTCTCAGTTCCCAACAAGGGCTTATGGGCCGAGGGGCAGGCTCCAATTTTCTATATGGTGAGAAAAGGAAAGAAGAAAG	GGGGAGAATGAGAGCTGCCCTTCAGCTTCCCGATATCCGACGGTAGTGTNNNNNCTGGGCTGCTGTCTCTGTGTT	73578353	73578501	+	0	NM_001042465.3_PSAP_Exon14_0050
10:73578710-73578859/22,18/-	1.80584	10	73578838	73578859	1	TTTGTGGCAGAGTACGAGCCCG	73578710	73578727	1	CCCGGAAGGGTTGCTCTG	73578728	73578837	TGCTGATCGAGATCCTGGTGGAGGTGATGGATCCTTCCTTCGTGTGCTTGGTGAGCCTCACTGGGTGGTGTGGTCCTCTCGGGCAGCTGTAACCTGGGGGGCTGCAGAGA	CCCGGAAGGGTTGCTCTGCTTCAGCTTCCCGATATCCGACGGTAGTGTNNNNNTTTGTGGCAGAGTACGAGCCCG	73578767	73578888	-	10	NM_001042465.3_PSAP_Exon13_0051
10:73578761-73578910/18,22/-	2.12143	10	73578893	73578910	1	ACACCCCCAGAGCTGGAC	73578761	73578782	1	CCTCACTGGGTGGTGTGGTCCT	73578783	73578892	CTGTGTCCCCACTTTCCTTTATAGTGTGATCAGTTTGTGGCAGAGTACGAGCCCGTGCTGATCGAGATCCTGGTGGAGGTGATGGATCCTTCCTTCGTGTGCTTGGTGAG	CCTCACTGGGTGGTGTGGTCCTCTTCAGCTTCCCGATATCCGACGGTAGTGTNNNNNACACCCCCAGAGCTGGAC	73578767	73578888	-	0	NM_001042465.3_PSAP_Exon13_0052
10:73579146-73579295/16,24/+	1.69794	10	73579146	73579161	1	CAAAATGTACCCCAGC	73579272	73579295	1	CCAGGATCTCCTGCTTGGTGCTGT	73579162	73579271	CTTGGCATACTTCATCAGGTTCTGCCATGCTGGCCTACCGCAGCCCAGCCCGGGGCGTACCTGCTTCTGGTAAGGGTCTGGCAGGAAGCTGCAGCCTTTCTCAAGAGCAG	CCAGGATCTCCTGCTTGGTGCTGTCTTCAGCTTCCCGATATCCGACGGTAGTGTNNNNNCAAAATGTACCCCAGC	73579201	73579677	+	0	NM_001042465.3_PSAP_Exon11_0053_SNP_a
10:73579229-73579378/16,24/+	2.06505	10	73579229	73579244	1	TGGTAAGGGTCTGGCA	73579355	73579378	1	CCGTCCTTTGGCTGAGTCACGTGA	73579245	73579354	GGAAGCTGCAGCCTTTCTCAAGAGCAGCCAGGATCTCCTGCTTGGTGCTGTTTTTCTCCAGGTTGCGATCCAAATAACCCACCAGCTTCTTGCACACTTCGCAGAAGCCA	CCGTCCTTTGGCTGAGTCACGTGACTTCAGCTTCCCGATATCCGACGGTAGTGTNNNNNTGGTAAGGGTCTGGCA	73579201	73579677	+	0	NM_001042465.3_PSAP_Exon11_0054_SNP_a
10:73579310-73579459/18,22/-	1.80976	10	73579442	73579459	1	GTGTGGTGCGGGAGAGGA	73579310	73579331	1	AGCTGGTGGGTTATTTGGATCG	73579332	73579441	TGGTGCCCCTCTTGGGTCTGGGAGGGCCCTGCCAGCGTTGAGCCCGCTGCCCTCTTATGTAGTTCACGTGACTCAGCCAAAGGACGGTGGCTTCTGCGAAGTGTGCAAGA	AGCTGGTGGGTTATTTGGATCGCTTCAGCTTCCCGATATCCGACGGTAGTGTNNNNNGTGTGGTGCGGGAGAGGA	73579201	73579677	-	0	NM_001042465.3_PSAP_Exon11_0055
10:73579386-73579535/18,22/+	1.84995	10	73579386	73579403	2	AAGAGGGCAGCGGGCTCA	73579514	73579535	1	GCTGCACACCAGCTCAGGGCTG	73579404	73579513	ACGCTGGCAGGGCCCTCCCAGACCCAAGAGGGGCACCATCCTCTCCCGCACCACACCCAGCGCTCACCGGTCAGTGCAGGCAGCCGCGTGCCAGAGCAGAGGTGCAGCAT	GCTGCACACCAGCTCAGGGCTGCTTCAGCTTCCCGATATCCGACGGTAGTGTNNNNNAAGAGGGCAGCGGGCTCA	73579201	73579677	+	0	NM_001042465.3_PSAP_Exon11_0056
10:73579453-73579602/22,18/+	2.06248	10	73579453	73579474	1	ACCACACCCAGCGCTCACCGGT	73579585	73579602	1	CCTCCTGGCACTCTTCCG	73579475	73579584	CAGTGCAGGCAGCCGCGTGCCAGAGCAGAGGTGCAGCATGCTGCACACCAGCTCAGGGCTGACCTCCTCCAGCAGGATGGACAGGATGGAGCTGCCGTACGTGTCCACCA	CCTCCTGGCACTCTTCCGCTTCAGCTTCCCGATATCCGACGGTAGTGTNNNNNACCACACCCAGCGCTCACCGGT	73579201	73579677	+	0	NM_001042465.3_PSAP_Exon11_0057
10:73579528-73579677/20,20/-	1.90393	10	73579658	73579677	1	GATCCTCTCGTGTGTTTCAG	73579528	73579547	1	GCTGGAGGAGGTCAGCCCTG	73579548	73579657	AAAGAAATACTCGACGCTTTTGACAAAATGTGCTCGAAGCTGCCGAAGTCCCTGTCGGAAGAGTGCCAGGAGGTGGTGGACACGTACGGCAGCTCCATCCTGTCCATCCT	GCTGGAGGAGGTCAGCCCTGCTTCAGCTTCCCGATATCCGACGGTAGTGTNNNNNGATCCTCTCGTGTGTTTCAG	73579201	73579677	-	0	NM_001042465.3_PSAP_Exon11_0058
10:73579613-73579762/16,24/+	2.17964	10	73579613	73579628	1	CGGCAGCTTCGAGCAC	73579739	73579762	1	AGGAAATGAGTCAATGGTGGGTGC	73579629	73579738	ATTTTGTCAAAAGCGTCGAGTATTTCTTTCTGAAACACACGAGAGGATCGTGTGAGAAGACGGGAGGCCGGACAAGGGTTGGGGGACATTCTGAAAATACTAACATGGCC	AGGAAATGAGTCAATGGTGGGTGCCTTCAGCTTCCCGATATCCGACGGTAGTGTNNNNNCGGCAGCTTCGAGCAC	73579201	73579677	+	0	NM_001042465.3_PSAP_Exon11_0059
10:73579937-73580086/16,24/+	1.93807	10	73579937	73579952	3	TGGGACATTCAGGCTC	73580063	73580086	1	AACATCAGACTTTGCTGGGACCTC	73579953	73580062	GGGGGGGCAGGAGAGGCCCTCCCTCTGCCAGGAGGACAGCATACCTCAGTCTTGTTGTTGTCAATCAGCTTGGTCACCTCCTTCACCAGGAATTCACACACCTCACAGTA	AACATCAGACTTTGCTGGGACCTCCTTCAGCTTCCCGATATCCGACGGTAGTGTNNNNNTGGGACATTCAGGCTC	73579976	73580112	+	0	NM_001042465.3_PSAP_Exon10_0060
10:73580009-73580158/17,23/-	2.14484	10	73580142	73580158	1	AGGGGAGCAAGACCAAG	73580009	73580031	1	AGGTGACCAAGCTGATTGACAAC	73580032	73580141	GGCTGTGAGTCCCAGCATTGAAAGTACTCTCCTTCTACTCTTTCCACAGAAGCACGAGGTCCCAGCAAAGTCTGATGTTTACTGTGAGGTGTGTGAATTCCTGGTGAAGG	AGGTGACCAAGCTGATTGACAACCTTCAGCTTCCCGATATCCGACGGTAGTGTNNNNNAGGGGAGCAAGACCAAG	73579976	73580112	-	0	NM_001042465.3_PSAP_Exon10_0061
10:73581567-73581716/20,20/+	2.21527	10	73581567	73581586	1	GTGACACAGCAGGGAGTAGT	73581697	73581716	1	AGAGTCTGCATGGGCATCTC	73581587	73581696	GTGGCATTGCACAGCCCTGACCAGGACACAAAGTGACACCAGGTACCTTAATGGGCTCCACCAGTTCCAGGGCAGGGATGACATTCTTGGAGGCCACTTTGGCGGGGACC	AGAGTCTGCATGGGCATCTCCTTCAGCTTCCCGATATCCGACGGTAGTGTNNNNNGTGACACAGCAGGGAGTAGT	73581612	73581784	+	0	NM_001042465.3_PSAP_Exon9_0062
10:73581650-73581799/18,22/+	2.22771	10	73581650	73581667	1	GTTCCAGGGCAGGGATGA	73581778	73581799	1	AGAACAACCAGTCAGCAGCAAG	73581668	73581777	CATTCTTGGAGGCCACTTTGGCGGGGACCAGAGTCTGCATGGGCATCTCTTTCACCTCATCACAGAACCCAACCAGCGCACAGATCTCCTTGGGTTGCTGAAGAGAGCAC	AGAACAACCAGTCAGCAGCAAGCTTCAGCTTCCCGATATCCGACGGTAGTGTNNNNNGTTCCAGGGCAGGGATGA	73581612	73581784	+	0	NM_001042465.3_PSAP_Exon9_0063
10:73581661-73581810/16,24/-	2.23305	10	73581795	73581810	1	GTGGGCGTAGGCTTGC	73581661	73581684	1	AGTGGCCTCCAAGAATGTCATCCC	73581685	73581794	TGCTGACTGGTTGTTCTGTGCTCTCTTCAGCAACCCAAGGAGATCTGTGCGCTGGTTGGGTTCTGTGATGAGGTGAAAGAGATGCCCATGCAGACTCTGGTCCCCGCCAA	AGTGGCCTCCAAGAATGTCATCCCCTTCAGCTTCCCGATATCCGACGGTAGTGTNNNNNGTGGGCGTAGGCTTGC	73581612	73581784	-	0	NM_001042465.3_PSAP_Exon9_0064
10:73583587-73583736/16,24/+	1.3132	10	73583587	73583602	3	GCAAAGTAACTAGAGG	73583713	73583736	1	AGTTAAGAAAAATTAAAACAACAA	73583603	73583712	AAGCAGCAGACCACTACTGCAAGCAGATTCCCCGACACATACCTGATCCTGCTGTTGAACAAAAAAACAGGAAATCGGAGGTGAAAATAAGAGAAAGGAAAGGACACAAC	AGTTAAGAAAAATTAAAACAACAACTTCAGCTTCCCGATATCCGACGGTAGTGTNNNNNGCAAAGTAACTAGAGG	73583624	73583673	+	0	NM_001042465.3_PSAP_Exon8_0065
10:73585538-73585687/16,24/+	1.75365	10	73585538	73585553	1	TGACGAAACCTGAAAA	73585664	73585687	1	AACAGATTGCTAAACAAATCACTG	73585554	73585663	ACAAAGAAAAATGCTAACAAGGGGCCTCCGTGCCACCTACCATGTGCATCATCATCTGGATAGCAATTTCAGAATACTGGCTGATATAGTTCTTGCACTGAGGAGAGAGA	AACAGATTGCTAAACAAATCACTGCTTCAGCTTCCCGATATCCGACGGTAGTGTNNNNNTGACGAAACCTGAAAA	73585573	73585670	+	0	NM_001042465.3_PSAP_Exon7_0066
10:73585574-73585723/22,18/-	2.30038	10	73585702	73585723	1	GGGGGTTTTTGTTGGTTGGGTT	73585574	73585591	1	AGGTGGCACGGAGGCCCC	73585592	73585701	TTGGTGCATTGTTGCAGTGATTTGTTTAGCAATCTGTTTCTCTCTCCTCAGTGCAAGAACTATATCAGCCAGTATTCTGAAATTGCTATCCAGATGATGATGCACATGGT	AGGTGGCACGGAGGCCCCCTTCAGCTTCCCGATATCCGACGGTAGTGTNNNNNGGGGGTTTTTGTTGGTTGGGTT	73585573	73585670	-	0	NM_001042465.3_PSAP_Exon7_0067
10:73587704-73587853/17,23/-	2.24316	10	73587837	73587853	1	GGACCAACTCCACCTTT	73587704	73587726	1	AGTTGGGCTGTGGAGGCTGGAGT	73587727	73587836	GTCCAGGCCTTGGTGGAACATGTCAAGGAGGAGTGTGACCGCCTGGGCCCTGGCATGGCCGACATAGTGAGCCTTGTGTCCTTGTGCATTGGGGATGTTCTGGGCCTGGG	AGTTGGGCTGTGGAGGCTGGAGTCTTCAGCTTCCCGATATCCGACGGTAGTGTNNNNNGGACCAACTCCACCTTT	73587750	73587934	-	0	NM_001042465.3_PSAP_Exon6_0068
10:73587786-73587935/18,22/-	2.10673	10	73587918	73587935	1	ACCTAACTGCCTCTTCTG	73587786	73587807	1	GGAGTGTGACCGCCTGGGCCCT	73587808	73587917	TAGGATAATGGGGACGTTTGCCAGGACTGCATTCAGATGGTGACTGACATCCAGACTGCTGTACGGACCAACTCCACCTTTGTCCAGGCCTTGGTGGAACATGTCAAGGA	GGAGTGTGACCGCCTGGGCCCTCTTCAGCTTCCCGATATCCGACGGTAGTGTNNNNNACCTAACTGCCTCTTCTG	73587750	73587934	-	10	NM_001042465.3_PSAP_Exon6_0069_SNP_a
10:73587859-73588008/16,24/+	2.21226	10	73587859	73587874	1	GCAGTCTGGATGTCAG	73587985	73588008	1	AGGGCTGCAGCATTAGGGGGCACT	73587875	73587984	TCACCATCTGAATGCAGTCCTGGCAAACGTCCCCATTATCCTACAGAAGAGGCAGTTAGGTTTGCAACTTAAGAGGACTCAAATTCCTAGGAAAACGTCCTTATATACTC	AGGGCTGCAGCATTAGGGGGCACTCTTCAGCTTCCCGATATCCGACGGTAGTGTNNNNNGCAGTCTGGATGTCAG	73587750	73587934	+	0	NM_001042465.3_PSAP_Exon6_0070
10:73588528-73588677/20,20/+	1.46556	10	73588528	73588547	1	GGGATAAGCCCCAGTTTAAG	73588658	73588677	1	GCCGTCCTGAGGGTAGAGGA	73588548	73588657	AACCACACGTGCCCTCTCTGTCCCTTTGGTCTCTCATCTCCAGTGCAACCAAAAATGGGTCCTCAGTGGCCAGCCCGTTGTCTTACCTTTGGCTGGGGCTTGCTGCGGGG	GCCGTCCTGAGGGTAGAGGACTTCAGCTTCCCGATATCCGACGGTAGTGTNNNNNGGGATAAGCCCCAGTTTAAG	73588613	73588854	+	0	NM_001042465.3_PSAP_Exon5_0071
10:73588609-73588758/18,22/-	2.02607	10	73588741	73588758	1	AGAAGCAGCTGGAGTCCA	73588609	73588630	1	AGACAACGGGCTGGCCACTGAG	73588631	73588740	ATAAGATCCCAGAGCTGGACATGACTGAGGTGGTGGCCCCCTTCATGGCCAACATCCCTCTCCTCCTCTACCCTCAGGACGGCCCCCGCAGCAAGCCCCAGCCAAAGGTA	AGACAACGGGCTGGCCACTGAGCTTCAGCTTCCCGATATCCGACGGTAGTGTNNNNNAGAAGCAGCTGGAGTCCA	73588613	73588854	-	0	NM_001042465.3_PSAP_Exon5_0072
10:73588695-73588844/21,19/+	2.27213	10	73588695	73588715	1	ATGAAGGGGGCCACCACCTCA	73588826	73588844	1	AGGACGGCTCTGGTGGGAT	73588716	73588825	GTCATGTCCAGCTCTGGGATCTTATTGGACTCCAGCTGCTTCTGGTGATTCAGCTCTGCTAGGTGCTTCTGGAGAGACTCGCAGAGGTTGAGAGCAGAGCACACCTCCCC	AGGACGGCTCTGGTGGGATCTTCAGCTTCCCGATATCCGACGGTAGTGTNNNNNATGAAGGGGGCCACCACCTCA	73588613	73588854	+	0	NM_001042465.3_PSAP_Exon5_0073
10:73588774-73588923/16,24/+	2.01963	10	73588774	73588789	3	CTAGGTGCTTCTGGAG	73588900	73588923	1	AGTGCCTCTGAATTAGTCCCTCTC	73588790	73588899	AGACTCGCAGAGGTTGAGAGCAGAGCACACCTCCCCAGGACGGCTCTGGTGGGATGGAAAGAAGTCCTGCTGAAAATCCTCTCCCCAGGGGAAAATAAGACAGGCCATCT	AGTGCCTCTGAATTAGTCCCTCTCCTTCAGCTTCCCGATATCCGACGGTAGTGTNNNNNCTAGGTGCTTCTGGAG	73588613	73588854	+	0	NM_001042465.3_PSAP_Exon5_0074
10:73590863-73591012/17,23/-	1.48692	10	73590996	73591012	1	GTAGGAGGAGATCCTTG	73590863	73590885	1	ATGGTAAGTGATGGGGAATAGGC	73590886	73590995	TTTACTTGGAGAAGACCTGTGACTGGCTTCCGAAACCGAACATGTCTGCTTCATGCAAGGAGATAGTGGACTCCTACCTCCCTGTCATCCTGGACATCATTAAAGGAGAA	ATGGTAAGTGATGGGGAATAGGCCTTCAGCTTCCCGATATCCGACGGTAGTGTNNNNNGTAGGAGGAGATCCTTG	73590862	73591028	-	0	NM_001042465.3_PSAP_Exon4_0075
10:73590816-73590965/18,22/-	2.14768	10	73590948	73590965	1	CGAAACCGAACATGTCTG	73590816	73590837	1	CCAGGAGAGGCAGTGGCCCAGA	73590838	73590947	CTTCATGCAAGGAGATAGTGGACTCCTACCTCCCTGTCATCCTGGACATCATTAAAGGAGAAATGGTAAGTGATGGGGAATAGGCTTTTCCTTGAAGGTGCTTCTGGGGC	CCAGGAGAGGCAGTGGCCCAGACTTCAGCTTCCCGATATCCGACGGTAGTGTNNNNNCGAAACCGAACATGTCTG	73590862	73591028	-	0	NM_001042465.3_PSAP_Exon4_0076
10:73590900-73591049/20,20/-	2.08507	10	73591030	73591049	1	GGAAAGCCTATCGTGATTCT	73590900	73590919	1	CCTCCCTGTCATCCTGGACA	73590920	73591029	GACCCTGGTGTCCTCTCGTAGGAGGAGATCCTTGTTTACTTGGAGAAGACCTGTGACTGGCTTCCGAAACCGAACATGTCTGCTTCATGCAAGGAGATAGTGGACTCCTA	CCTCCCTGTCATCCTGGACACTTCAGCTTCCCGATATCCGACGGTAGTGTNNNNNGGAAAGCCTATCGTGATTCT	73590862	73591028	-	0	NM_001042465.3_PSAP_Exon4_0077
10:73591522-73591671/16,24/-	2.11269	10	73591656	73591671	1	CTTCCCTGCGACATAT	73591522	73591545	1	AGAGAGCTGTGATTCCGGGTGTCT	73591546	73591655	GCAAAGACGTTGTCACCGCAGCTGGTGATATGCTGAAGGACAATGCCACTGAGGTGAGCGGCGGTGAGTGGGGATGGTGCTTGAGCCACGGGCACGTGCACTGGTTCCTA	AGAGAGCTGTGATTCCGGGTGTCTCTTCAGCTTCCCGATATCCGACGGTAGTGTNNNNNCTTCCCTGCGACATAT	73591582	73591697	-	0	NM_001042465.3_PSAP_Exon3_0078_SNP_a
10:73591588-73591737/17,23/-	2.32125	10	73591721	73591737	1	GCTGTGTGGGGTGTGAA	73591588	73591610	1	CCACTGAGGTGAGCGGCGGTGAG	73591611	73591720	TTTGTGTCCTGCAAATACAAATTTCTCGTATTCTTTCTCTTAGAAATCCCTTCCCTGCGACATATGCAAAGACGTTGTCACCGCAGCTGGTGATATGCTGAAGGACAATG	CCACTGAGGTGAGCGGCGGTGAGCTTCAGCTTCCCGATATCCGACGGTAGTGTNNNNNGCTGTGTGGGGTGTGAA	73591582	73591697	-	0	NM_001042465.3_PSAP_Exon3_0079
10:73594053-73594202/16,24/+	2.02939	10	73594053	73594068	3	TGGCAGTGAGTTACAG	73594179	73594202	1	AGTCGGACGCCGTCTTCACATTCT	73594069	73594178	CTGTTCTAAGGGGACCCAAGAGGAGTGCTGCGGCTGGGACTGGAGGGCAGCGGCACTCACCACTGTTGGCTTGTTCCAAACGGTCTGCAGGCAGTGCTTCACTGCCCCGC	AGTCGGACGCCGTCTTCACATTCTCTTCAGCTTCCCGATATCCGACGGTAGTGTNNNNNTGGCAGTGAGTTACAG	73594108	73594282	+	0	NM_001042465.3_PSAP_Exon2_0080_SNP_a
10:73594123-73594272/16,24/+	1.55988	10	73594123	73594138	3	ACTCACCACTGTTGGC	73594249	73594272	1	CGGGCCGGCTAGAGCTAAAATGAA	73594139	73594248	TTGTTCCAAACGGTCTGCAGGCAGTGCTTCACTGCCCCGCAGTCGGACGCCGTCTTCACATTCTGGCACCACACTGCCGAGCCCCTGGTGCATTCTTTCAGTCCAAGGAC	CGGGCCGGCTAGAGCTAAAATGAACTTCAGCTTCCCGATATCCGACGGTAGTGTNNNNNACTCACCACTGTTGGC	73594108	73594282	+	0	NM_001042465.3_PSAP_Exon2_0081
10:73594205-73594354/18,22/-	2.20969	10	73594337	73594354	1	AAGGACAGTCGCCCTCAG	73594205	73594226	1	CCAGGGGCTCGGCAGTGTGGTG	73594227	73594336	CCCTGGGGAAATAAGTCAGGTCGACCTGGTTTGCTACAAAATGGGCCACCTCCTCACGTTGGTTTTCATTTTAGCTCTAGCCGGCCCGGTCCTTGGACTGAAAGAATGCA	CCAGGGGCTCGGCAGTGTGGTGCTTCAGCTTCCCGATATCCGACGGTAGTGTNNNNNAAGGACAGTCGCCCTCAG	73594108	73594282	-	0	NM_001042465.3_PSAP_Exon2_0082_SNP_a
10:73610876-73611025/16,24/+	1.49959	10	73610876	73610891	5	CATTCTGGGGCAGATG	73611002	73611025	1	GCAATGCGGAGCGTCAGCTGATCC	73610892	73611001	GACGCTGCGAGGCACCTCCTCCCCAGGATGAGGGTCCCAGGGCTTACCCGCGCCCAGGAGGCTGGCCAGGAGGAAGAGGGCGTACATAGCGCCGTCTGACTCCGCAGTCT	GCAATGCGGAGCGTCAGCTGATCCCTTCAGCTTCCCGATATCCGACGGTAGTGTNNNNNCATTCTGGGGCAGATG	73610918	73610998	+	0	NM_001042465.3_PSAP_Exon1_0083
11:6411874-6412023/22,18/-	0.965683	11	6412002	6412023	1	AGAAAGAGGGTGAGCCTCTGCC	6411874	6411891	1	TTGTCCCTGCTCCCGGCC	6411892	6412001	GGAGCCCAGAGAACCCGAGAGTCAGACAGAGCCAGCGCCAGCGCCAGCGCCAGCGCCAGCGCCAGCACCAGGCCCATCCAAAGGAGTCCGGGGGCTCCGGCGGTCCCGTC	TTGTCCCTGCTCCCGGCCCTTCAGCTTCCCGATATCCGACGGTAGTGTNNNNNAGAAAGAGGGTGAGCCTCTGCC	6411808	6412166	-	0	NM_000543.5_SMPD1_Exon1_0084
11:6411760-6411909/22,18/+	1.26867	11	6411760	6411781	1	GAGGGCTGGCTAGGGTCCAGGC	6411892	6411909	1	GACGGGACCGCCGGAGCC	6411782	6411891	CGGGGGGGACGGGACAGACGAACCAGCCCCGTGTAGGAAGCGCGACAATGCCCCGCTACGGAGCGTCACTCCGCCAGAGCTGCCCCAGGTCCGGCCGGGAGCAGGGACAA	GACGGGACCGCCGGAGCCCTTCAGCTTCCCGATATCCGACGGTAGTGTNNNNNGAGGGCTGGCTAGGGTCCAGGC	6411808	6412166	+	0	NM_000543.5_SMPD1_Exon1_0085
11:6412064-6412213/17,23/+	1.39406	11	6412064	6412080	1	GGCTCCGAGATGTCTTT	6412191	6412213	1	TGGGGCTGGGGGCTGGGGCTGAT	6412081	6412190	GGGTGGGGGAACCTCACCTGCCCAATCTGCAAAGGTCTATTCACCGCCATCAACCTCGGGCTGAAGGTGAGCACTGAAGGGGCTGCAGTGGAGGAGGCCGAAAGGAGTGC	TGGGGCTGGGGGCTGGGGCTGATCTTCAGCTTCCCGATATCCGACGGTAGTGTNNNNNGGCTCCGAGATGTCTTT	6411808	6412166	+	0	NM_000543.5_SMPD1_Exon1_0086
11:6411956-6412105/16,24/-	1.14484	11	6412090	6412105	7	TTGGGCAGGTGAGGTT	6411956	6411979	1	CAGACAGAGCCAGCGCCAGCGCCA	6411980	6412089	CCCCCACCCAAAGACATCTCGGAGCCGGGGCACTATGCGATGTAACCTGGCAGGATGGCCTTGGGGAGAAAGAGGGTGAGCCTCTGCCGGAGCCCAGAGAACCCGAGAGT	CAGACAGAGCCAGCGCCAGCGCCACTTCAGCTTCCCGATATCCGACGGTAGTGTNNNNNTTGGGCAGGTGAGGTT	6411808	6412166	-	0	NM_000543.5_SMPD1_Exon1_0087
11:6412535-6412684/21,19/-	1.82372	11	6412664	6412684	1	GGTGGTGCTATCTTCAGCAGA	6412535	6412553	1	CCTGGCCACCACCCCTTGG	6412554	6412663	TTGCACAGCTTGATGGCCACGGAGCCCACGCGAGCCACATTGGGTTCCTTCTGCAGTGGGAGGAGCGCATGGTGAGAAATCAGAGGCAGAGCAGAGGAACCAGGCCAACC	CCTGGCCACCACCCCTTGGCTTCAGCTTCCCGATATCCGACGGTAGTGTNNNNNGGTGGTGCTATCTTCAGCAGA	6412593	6413446	-	0	NM_001318088.2_SMPD1_Exon1_0088
11:6412606-6412755/16,24/-	1.88994	11	6412740	6412755	1	TCAGCACTGAGCGTCT	6412606	6412629	1	CCACATTGGGTTCCTTCTGCAGTG	6412630	6412739	CCACACCTCCACCATGTCATCCTCAAAGAGGTGGACAATGGATTGGCACACGGCAGGTGGTGCTATCTTCAGCAGATTGCACAGCTTGATGGCCACGGAGCCCACGCGAG	CCACATTGGGTTCCTTCTGCAGTGCTTCAGCTTCCCGATATCCGACGGTAGTGTNNNNNTCAGCACTGAGCGTCT	6412593	6413446	-	0	NM_001318088.2_SMPD1_Exon1_0089
11:6412688-6412837/16,24/-	1.78928	11	6412822	6412837	1	GGCAAAGAGATGTTCC	6412688	6412711	1	AGGTGGACAATGGATTGGCACACG	6412712	6412821	AAGATGAGAAAATGTCCCAGTGCCCACAGGTGGAGCCCAGGAGCAGGCCACAGGCCTCAGATGGGCTCAGCACTGAGCGTCTCCACACCTCCACCATGTCATCCTCAAAG	AGGTGGACAATGGATTGGCACACGCTTCAGCTTCCCGATATCCGACGGTAGTGTNNNNNGGCAAAGAGATGTTCC	6412593	6413446	-	0	NM_001318088.2_SMPD1_Exon1_0090_SNP_a
11:6412777-6412926/17,23/-	1.81467	11	6412910	6412926	1	AGTGCAGGTCAGTGAGG	6412777	6412799	1	CCCACAGGTGGAGCCCAGGAGCA	6412800	6412909	AAGAGGATGCGGCTGACAGGGGCACCTGGGGCTGGGGGGCTAGGGGGTTTGGGGGGCGGCTTCGGCACAGTAGGCAAAGAGATGTTCCAAGATGAGAAAATGTCCCAGTG	CCCACAGGTGGAGCCCAGGAGCACTTCAGCTTCCCGATATCCGACGGTAGTGTNNNNNAGTGCAGGTCAGTGAGG	6412593	6413446	-	0	NM_001318088.2_SMPD1_Exon1_0091
11:6412857-6413006/16,24/-	1.73348	11	6412991	6413006	1	GGGCGGCAGGCCAGAA	6412857	6412880	1	GGCTGGGGGGCTAGGGGGTTTGGG	6412881	6412990	CCCCGGCGGCAGCACAGTGGGTCTGCACAGTCAGGGTCCGTGCCCTCCAGGTAGTCATGATCCCAGTGCAGGTCAGTGAGGAAGAGGATGCGGCTGACAGGGGCACCTGG	GGCTGGGGGGCTAGGGGGTTTGGGCTTCAGCTTCCCGATATCCGACGGTAGTGTNNNNNGGGCGGCAGGCCAGAA	6412593	6413446	-	0	NM_001318088.2_SMPD1_Exon1_0092
11:6412939-6413088/16,24/-	1.89007	11	6413073	6413088	4	CACTCAACAGGCTCTC	6412939	6412962	1	AGTCAGGGTCCGTGCCCTCCAGGT	6412963	6413072	CAGGGTCCTCAGGGGCAGGTCACACTTGCTGTATTCGCCCCAGTATCCGGCACCTGGCCGGGATGCGGGCGGCAGGCCAGAACCCCGGCGGCAGCACAGTGGGTCTGCAC	AGTCAGGGTCCGTGCCCTCCAGGTCTTCAGCTTCCCGATATCCGACGGTAGTGTNNNNNCACTCAACAGGCTCTC	6412593	6413446	-	0	NM_001318088.2_SMPD1_Exon1_0093
11:6413015-6413164/21,19/-	1.60851	11	6413144	6413164	1	GTCTGGTGCCAGACATCATGT	6413015	6413033	1	CCAGTATCCGGCACCTGGC	6413034	6413143	GCGGGGATGTCTCCTGTCCAGTACACCATATCAAAAGGGCCGGCTGGGCCCAGCCCACTCAACAGGCTCTCCAGGGTCCTCAGGGGCAGGTCACACTTGCTGTATTCGCC	CCAGTATCCGGCACCTGGCCTTCAGCTTCCCGATATCCGACGGTAGTGTNNNNNGTCTGGTGCCAGACATCATGT	6412593	6413446	-	0	NM_001318088.2_SMPD1_Exon1_0094
11:6413083-6413232/22,18/+	1.75531	11	6413083	6413104	1	TGAGTGGGCTGGGCCCAGCCGG	6413215	6413232	2	AGTTCCTGGGGCCAGTGC	6413105	6413214	CCCTTTTGATATGGTGTACTGGACAGGAGACATCCCCGCACATGATGTCTGGCACCAGACTCGTCAGGACCAACTGCGGGCCCTGACCACCGTCACAGCACTTGTGAGGA	AGTTCCTGGGGCCAGTGCCTTCAGCTTCCCGATATCCGACGGTAGTGTNNNNNTGAGTGGGCTGGGCCCAGCCGG	6412593	6413446	+	10	NM_001318088.2_SMPD1_Exon1_0095_SNP_a
11:6413160-6413309/19,21/+	1.58968	11	6413160	6413178	1	CAGACTCGTCAGGACCAAC	6413289	6413309	1	CCCTTCATTGAGGGCAACCAC	6413179	6413288	TGCGGGCCCTGACCACCGTCACAGCACTTGTGAGGAAGTTCCTGGGGCCAGTGCCAGTGTACCCTGCTGTGGGTAACCATGAAAGCACACCTGTCAATAGCTTCCCTCCC	CCCTTCATTGAGGGCAACCACCTTCAGCTTCCCGATATCCGACGGTAGTGTNNNNNCAGACTCGTCAGGACCAAC	6412593	6413446	+	10	NM_001318088.2_SMPD1_Exon1_0096_SNP_a
11:6413232-6413381/21,19/-	1.92958	11	6413361	6413381	1	GGTGCGCAGGGCTTCGGCAGG	6413232	6413250	1	CCACAGCAGGGTACACTGG	6413251	6413360	CAGCCAGGGCTCCCAAGCCTTGGCCATCGCTTCATAGAGCCAGCGGGAGGAGTGGTTGCCCTCAATGAAGGGGGGAGGGAAGCTATTGACAGGTGTGCTTTCATGGTTAC	CCACAGCAGGGTACACTGGCTTCAGCTTCCCGATATCCGACGGTAGTGTNNNNNGGTGCGCAGGGCTTCGGCAGG	6412593	6413446	-	0	NM_001318088.2_SMPD1_Exon1_0097_SNP_a
11:6413302-6413451/18,22/-	1.48566	11	6413434	6413451	2	CCCTTCTCCCTTCACTTT	6413302	6413323	1	AGCCAGCGGGAGGAGTGGTTGC	6413324	6413433	CATTCACCTTTCTTTTCCCTTCCTGGGTTTCCACGGACGATAAGTACCTGAGGGTGCGCAGGGCTTCGGCAGGCAGCCAGGGCTCCCAAGCCTTGGCCATCGCTTCATAG	AGCCAGCGGGAGGAGTGGTTGCCTTCAGCTTCCCGATATCCGACGGTAGTGTNNNNNCCCTTCTCCCTTCACTTT	6412593	6413446	-	0	NM_001318088.2_SMPD1_Exon1_0098
11:6413393-6413542/20,20/-	1.54504	11	6413523	6413542	1	AGTAGAAAGGGAAGGAGGAG	6413393	6413412	1	CCTGGGTTTCCACGGACGAT	6413413	6413522	TCAGATTAGGGGAGCCAAATGAAGAGCACTAAGGACTCATGCTAGAGCAATCAGAGACAATGCCCCAGGTTCCCTTCTCCCTTCACTTTCATTCACCTTTCTTTTCCCTT	CCTGGGTTTCCACGGACGATCTTCAGCTTCCCGATATCCGACGGTAGTGTNNNNNAGTAGAAAGGGAAGGAGGAG	6412593	6413446	-	0	NM_001318088.2_SMPD1_Exon1_0099_SNP_a
11:6414385-6414534/20,20/-	2.11558	11	6414515	6414534	1	GCCAGAAGTTCTCACGGGAA	6414385	6414404	1	CCTGGTCCTCCTGTGCTGGG	6414405	6414514	CAAAAATTCATATTGAGAGAGATGAGGCGGAGACCGGGGTATGGGGAAAGAGCATAGAACCCCCCAATTCTGAAACAAAGTAAACATGAGAGGTCAACACTTGTTCCAAT	CCTGGTCCTCCTGTGCTGGGCTTCAGCTTCCCGATATCCGACGGTAGTGTNNNNNGCCAGAAGTTCTCACGGGAA	6414425	6414637	-	0	NM_000543.5_SMPD1_Exon3_0100
11:6414462-6414611/17,23/-	1.91242	11	6414595	6414611	1	TCCTCGATCCTCAGCAG	6414462	6414484	1	AGACCGGGGTATGGGGAAAGAGC	6414485	6414594	CCTGAAGCTCCCCCACCAGCCACTGGAGCTGTCCTGCGGGATCCGTGGAGTTGATCAAGAGCCAGAAGTTCTCACGGGAACAAAAATTCATATTGAGAGAGATGAGGCGG	AGACCGGGGTATGGGGAAAGAGCCTTCAGCTTCCCGATATCCGACGGTAGTGTNNNNNTCCTCGATCCTCAGCAG	6414425	6414637	-	0	NM_000543.5_SMPD1_Exon3_0101
11:6414535-6414684/16,24/+	2.09528	11	6414535	6414550	3	TCTTGATCAACTCCAC	6414661	6414684	1	AGGCTCCTGTTGAGCTGGAGCACC	6414551	6414660	GGATCCCGCAGGACAGCTCCAGTGGCTGGTGGGGGAGCTTCAGGCTGCTGAGGATCGAGGAGACAAAGTGAGGGCCAGTAGTGGGAACACGGTGGTGCTGGGGGACAAGC	AGGCTCCTGTTGAGCTGGAGCACCCTTCAGCTTCCCGATATCCGACGGTAGTGTNNNNNTCTTGATCAACTCCAC	6414425	6414637	+	0	NM_000543.5_SMPD1_Exon3_0102
11:6414775-6414924/18,22/-	1.35983	11	6414907	6414924	1	CCTGGCTACAATTCGGTA	6414775	6414796	1	GCCCTGGCTAGAGAAAGGGGGA	6414797	6414906	ATAATTCCAGCTCCAGCTCTTCAGACAGTGCCCTGGGGGAATGTGGCCAATTATATGCACCTAGTAGGGAGAATTAAGGATGGTAATCAGGGCATCCAGGGGTCCAGGCA	GCCCTGGCTAGAGAAAGGGGGACTTCAGCTTCCCGATATCCGACGGTAGTGTNNNNNCCTGGCTACAATTCGGTA	6414826	6414943	-	0	NM_000543.5_SMPD1_Exon4_0103
11:6414862-6415011/17,23/-	2.02134	11	6414995	6415011	1	GGACAACAGGGATGGTG	6414862	6414884	1	AGACAGTGCCCTGGGGGAATGTG	6414885	6414994	AGATGCTCAAGGGAATTTTCAGCCTTCAGACACTCACCCTGTCCCTATTCCCACCCTCATCTCCGTCCTACCTGGCTACAATTCGGTAATAATTCCAGCTCCAGCTCTTC	AGACAGTGCCCTGGGGGAATGTGCTTCAGCTTCCCGATATCCGACGGTAGTGTNNNNNGGACAACAGGGATGGTG	6414826	6414943	-	0	NM_000543.5_SMPD1_Exon4_0104
11:6415180-6415329/16,24/-	1.04305	11	6415314	6415329	11	CTCCTTCCCCTATCCC	6415180	6415203	1	GTCTCTTCATCATAGAAGACCTCA	6415204	6415313	ACCAACTCCAGGATAAGGGAGGCTCCCTTCTGCCTCACTCACCAGGATTAAGGCCGATGTAGGTAGTTGCACTGGGTGCCAGGAAGGCTACAGCCAGCGGCCGGCTCAGA	GTCTCTTCATCATAGAAGACCTCACTTCAGCTTCCCGATATCCGACGGTAGTGTNNNNNCTCCTTCCCCTATCCC	6415105	6415291	-	0	NM_000543.5_SMPD1_Exon5_0105
11:6415056-6415205/16,24/+	1.66232	11	6415056	6415071	2	GGCATCCTATCTCCCC	6415182	6415205	1	AGGTCTTCTATGATGAAGAGACTC	6415072	6415181	AGATGTCTTCCTACCCCTCCCTAGAATCTTCTGAATGTAGTACCTTCTGGCCAGGTATGAGAACACCCTGGCTGCTCAGTTCTTTGGCCACACTCATGTGGATGAATTTG	AGGTCTTCTATGATGAAGAGACTCCTTCAGCTTCCCGATATCCGACGGTAGTGTNNNNNGGCATCCTATCTCCCC	6415105	6415291	+	0	NM_000543.5_SMPD1_Exon5_0106_SNP_a
11:6415132-6415281/17,23/-	2.06474	11	6415265	6415281	1	CCTCACTCACCAGGATT	6415132	6415154	1	AGAACTGAGCAGCCAGGGTGTTC	6415155	6415264	AAGGCCGATGTAGGTAGTTGCACTGGGTGCCAGGAAGGCTACAGCCAGCGGCCGGCTCAGAGTCTCTTCATCATAGAAGACCTCAAATTCATCCACATGAGTGTGGCCAA	AGAACTGAGCAGCCAGGGTGTTCCTTCAGCTTCCCGATATCCGACGGTAGTGTNNNNNCCTCACTCACCAGGATT	6415105	6415291	-	0	NM_000543.5_SMPD1_Exon5_0107
11:6415706-6415855/16,24/-	1.15647	11	6415840	6415855	5	AATGTGGGCCCTGGGG	6415706	6415729	1	ACAAAGAGTAGCCAGACGGCAGGG	6415730	6415839	CCCTAGCAAAACAGTGGCCTTGGCCACAGGCTCTGGGCCTCTGGGAGGCTCCCATCTGGCATCAGGTGGCGGCACAGAGCAGGGCTGTCAGCACGGGCAGAGAGCTGGGC	ACAAAGAGTAGCCAGACGGCAGGGCTTCAGCTTCCCGATATCCGACGGTAGTGTNNNNNAATGTGGGCCCTGGGG	6415387	6415857	-	0	NM_000543.5_SMPD1_Exon6_0108
11:6415603-6415752/22,18/+	1.423	11	6415603	6415624	1	CTGGCACAACCTGGTATATCGC	6415735	6415752	1	GCTCTCTGCCCGTGCTGA	6415625	6415734	ATGCGGGGCGACATGCAACTTTTCCAGACCTTCTGGTTTCTCTACCATAAGGGCCACCCACCCTCGGAGCCCTGTGGCACGCCCTGCCGTCTGGCTACTCTTTGTGCCCA	GCTCTCTGCCCGTGCTGACTTCAGCTTCCCGATATCCGACGGTAGTGTNNNNNCTGGCACAACCTGGTATATCGC	6415387	6415857	+	0	NM_000543.5_SMPD1_Exon6_0109
11:6415308-6415457/16,24/+	0.936938	11	6415308	6415323	4	GTTGGTGGGATAGGGG	6415434	6415457	1	GTGTGTACCAAATAGATGGAAACT	6415324	6415433	AAGGAGGTTGGAGCCAGAGCCTGCAAAGCATGGGCAGGATGTGTGGCCCCTCCCTGGAGTTACCCTTGCTCCTTGCCCCTCCAGTCAGCCCCACATCCTTGCAGGTTACC	GTGTGTACCAAATAGATGGAAACTCTTCAGCTTCCCGATATCCGACGGTAGTGTNNNNNGTTGGTGGGATAGGGG	6415387	6415857	+	0	NM_000543.5_SMPD1_Exon6_0110
11:6415409-6415558/16,24/-	1.42087	11	6415543	6415558	4	GTAGAGAAGCTGCCAG	6415409	6415432	1	GTAACCTGCAAGGATGTGGGGCTG	6415433	6415542	TGCGGTATGGCTCCCGGTATGTTTGCCTGGGTCAGATTCAGGATGTAGGTCTCATGGTCCAGGACCACGTGAGAGCTCCCGGAGTAGTTTCCATCTATTTGGTACACACG	GTAACCTGCAAGGATGTGGGGCTGCTTCAGCTTCCCGATATCCGACGGTAGTGTNNNNNGTAGAGAAGCTGCCAG	6415387	6415857	-	0	NM_000543.5_SMPD1_Exon6_0111
11:6415480-6415629/16,24/-	1.55553	11	6415614	6415629	1	CGCATGCGATATACCA	6415480	6415503	1	AGGATGTAGGTCTCATGGTCCAGG	6415504	6415613	GGTTGTGCCAGGCGGTAGGCAGTGTGTTGGGCAGCCCATAGGTTTCTCGAGCCCTGTAGAGAAGCTGCCAGTGCGGTATGGCTCCCGGTATGTTTGCCTGGGTCAGATTC	AGGATGTAGGTCTCATGGTCCAGGCTTCAGCTTCCCGATATCCGACGGTAGTGTNNNNNCGCATGCGATATACCA	6415387	6415857	-	10	NM_000543.5_SMPD1_Exon6_0112
11:6415562-6415711/22,18/+	1.8126	11	6415562	6415583	1	GCTCGAGAAACCTATGGGCTGC	6415694	6415711	1	CCCTGTGGCACGCCCTGC	6415584	6415693	CCAACACACTGCCTACCGCCTGGCACAACCTGGTATATCGCATGCGGGGCGACATGCAACTTTTCCAGACCTTCTGGTTTCTCTACCATAAGGGCCACCCACCCTCGGAG	CCCTGTGGCACGCCCTGCCTTCAGCTTCCCGATATCCGACGGTAGTGTNNNNNGCTCGAGAAACCTATGGGCTGC	6415387	6415857	+	10	NM_000543.5_SMPD1_Exon6_0113
11:6415797-6415946/18,22/-	1.73538	11	6415929	6415946	1	GGGACTGGTTCTTTCACC	6415797	6415818	1	GGCCACAGGCTCTGGGCCTCTG	6415819	6415928	GGATGATCTTGCCTGGTTGAACCACAGCAGCATTTGGGCTTTTTCACCCTTTCCTACATCAAGAACTTTCCCAAATGTGGGCCCTGGGGCCCTAGCAAAACAGTGGCCTT	GGCCACAGGCTCTGGGCCTCTGCTTCAGCTTCCCGATATCCGACGGTAGTGTNNNNNGGGACTGGTTCTTTCACC	6415387	6415857	-	0	NM_000543.5_SMPD1_Exon6_0114
11:6635718-6635867/19,21/+	2.18911	11	6635718	6635736	1	AGGGACTGAACTGCCAGCT	6635847	6635867	1	CCAGGACCAGAGCAGAAACCC	6635737	6635846	TCAGGGCAGGGGACAAGCCATCTCTCCTGATAGGAAAGGGTCAGGGGTTGAGTAGAGTCTTCAGCAAAGCTGGGAAGTTGGGTGTTCCCCAGCCTGTTACAGGATCCCAG	CCAGGACCAGAGCAGAAACCCCTTCAGCTTCCCGATATCCGACGGTAGTGTNNNNNAGGGACTGAACTGCCAGCT	6635756	6635937	+	0	NM_000391.4_cds_TPP1_Exon13_0115
11:6635790-6635939/20,20/+	2.13874	11	6635790	6635809	1	AGAGTCTTCAGCAAAGCTGG	6635920	6635939	1	AGGGAGGAGGCTGGCATCAG	6635810	6635919	GAAGTTGGGTGTTCCCCAGCCTGTTACAGGATCCCAGCCAGGACCAGAGCAGAAACCCTGGCCCTCTACCTCTTCATCCAGACAGGACTCATGGCAGCCACGGGTTACCT	AGGGAGGAGGCTGGCATCAGCTTCAGCTTCCCGATATCCGACGGTAGTGTNNNNNAGAGTCTTCAGCAAAGCTGG	6635756	6635937	+	0	NM_000391.4_cds_TPP1_Exon13_0116_SNP_a
11:6635852-6636001/17,23/-	2.12194	11	6635985	6636001	1	TGAAATGTGAGTACAGG	6635852	6635874	1	AGGGCCAGGGTTTCTGCTCTGGT	6635875	6635984	GTGAGGAGATATACTCTTTAAGTACTGGTACTAGTAGGCCCAGATCTGATGCCAGCCTCCTCCCTAGGTAACCCGTGGCTGCCATGAGTCCTGTCTGGATGAAGAGGTAG	AGGGCCAGGGTTTCTGCTCTGGTCTTCAGCTTCCCGATATCCGACGGTAGTGTNNNNNTGAAATGTGAGTACAGG	6635756	6635937	-	0	NM_000391.4_cds_TPP1_Exon13_0117
11:6636029-6636178/19,21/-	1.96733	11	6636160	6636178	1	GCACAGGATCCTTAGTGGC	6636029	6636049	1	AGTGCTAAGGGGGACTTGGGG	6636050	6636159	CGCCCCCCTCTTGGCTTTCTCAACCCAAGGCTCTACCAGCAGCATGGGGCAGGACTCTTTGATGTAAGTATGGAAGGGAAGGGTGTGGACGTTTTCAAACAACTATGGGG	AGTGCTAAGGGGGACTTGGGGCTTCAGCTTCCCGATATCCGACGGTAGTGTNNNNNGCACAGGATCCTTAGTGGC	6636076	6636242	-	0	NM_000391.4_cds_TPP1_Exon12_0118
11:6636120-6636269/17,23/+	2.23017	11	6636120	6636136	1	GCTGGTAGAGCCTTGGG	6636247	6636269	1	AGGTCAGGGGTTCTGAGTGATTG	6636137	6636246	TTGAGAAAGCCAAGAGGGGGGCGGCCACTAAGGATCCTGTGCTCATTGATCAAGGATAGGATCCCCCCAAACACTGGAGTAGAGGCCTACAAGAGTGAAGGTGCAAGTAG	AGGTCAGGGGTTCTGAGTGATTGCTTCAGCTTCCCGATATCCGACGGTAGTGTNNNNNGCTGGTAGAGCCTTGGG	6636076	6636242	+	0	NM_000391.4_cds_TPP1_Exon12_0119
11:6636335-6636484/18,22/+	2.02045	11	6636335	6636352	1	GGTGTTCAAGGTGTTAGG	6636463	6636484	1	AGTGCAGCCACATCTGGGTAGG	6636353	6636462	GGGTAAGGGTAGTTCCTGAGTGAGAGTTTGGAGATGGGCTGATTCTCACCGAGGTTCCGGACACCCATGGAATGGGCACTCTGTTGCTGACCACCCAGTAGCCATCAGAA	AGTGCAGCCACATCTGGGTAGGCTTCAGCTTCCCGATATCCGACGGTAGTGTNNNNNGGTGTTCAAGGTGTTAGG	6636381	6636813	+	0	NM_000391.4_cds_TPP1_Exon10_0120
11:6636400-6636549/17,23/-	1.90777	11	6636533	6636549	1	AACGAAGTTCCTGAGCT	6636400	6636422	1	CCATGGGTGTCCGGAACCTCGGT	6636423	6636532	CTAGCCCCCACCTGCCACCATCCAGTTACTTCAATGCCAGTGGCCGTGCCTACCCAGATGTGGCTGCACTTTCTGATGGCTACTGGGTGGTCAGCAACAGAGTGCCCATT	CCATGGGTGTCCGGAACCTCGGTCTTCAGCTTCCCGATATCCGACGGTAGTGTNNNNNAACGAAGTTCCTGAGCT	6636381	6636813	-	0	NM_000391.4_cds_TPP1_Exon10_0121_SNP_a
11:6636479-6636628/22,18/-	2.0529	11	6636607	6636628	1	GGGGATCCTCAGTTCAGCTGAC	6636479	6636496	1	CCAGTGGCCGTGCCTACC	6636497	6636606	TGCTGGGCAGGCCACATGCCAATACTCACTCAAAAATGCCTTTCAGGAGGAAGCTGTAACGAAGTTCCTGAGCTCTAGCCCCCACCTGCCACCATCCAGTTACTTCAATG	CCAGTGGCCGTGCCTACCCTTCAGCTTCCCGATATCCGACGGTAGTGTNNNNNGGGGATCCTCAGTTCAGCTGAC	6636381	6636813	-	0	NM_000391.4_cds_TPP1_Exon10_0122
11:6636553-6636702/19,21/+	1.85749	11	6636553	6636571	1	GCTTCCTCCTGAAAGGCAT	6636682	6636702	1	AGGCCGTGGGAACACATTGCT	6636572	6636681	TTTTGAGTGAGTATTGGCATGTGGCCTGCCCAGCAGTCAGCTGAACTGAGGATCCCCCATCCTCACTCTTACCCTGCATCCATCCACACAAACACACGTACCTGGTATGA	AGGCCGTGGGAACACATTGCTCTTCAGCTTCCCGATATCCGACGGTAGTGTNNNNNGCTTCCTCCTGAAAGGCAT	6636381	6636813	+	0	NM_000391.4_cds_TPP1_Exon10_0123_SNP_a
11:6636628-6636777/17,23/+	1.78204	11	6636628	6636644	1	CCATCCTCACTCTTACC	6636755	6636777	1	TCCTGGAAGGATGTGCCTCCCAC	6636645	6636754	CTGCATCCATCCACACAAACACACGTACCTGGTATGAAGGCCGTGGGAACACATTGCTGAAGCCACCACCACTGATATAGTCAACAATTTCATTTGTGATGAGGAAAGGT	TCCTGGAAGGATGTGCCTCCCACCTTCAGCTTCCCGATATCCGACGGTAGTGTNNNNNCCATCCTCACTCTTACC	6636381	6636813	+	0	NM_000391.4_cds_TPP1_Exon10_0124
11:6636696-6636845/18,22/-	1.93202	11	6636828	6636845	1	TTGGAGGTCCCCTTGGGT	6636696	6636717	1	AGTGGTGGTGGCTTCAGCAATG	6636718	6636827	CCCCTACTATCCAAATGCTGTCTTCTCCCCTCAGCCCCTATGTCACCACAGTGGGAGGCACATCCTTCCAGGAACCTTTCCTCATCACAAATGAAATTGTTGACTATATC	AGTGGTGGTGGCTTCAGCAATGCTTCAGCTTCCCGATATCCGACGGTAGTGTNNNNNTTGGAGGTCCCCTTGGGT	6636381	6636813	-	0	NM_000391.4_cds_TPP1_Exon10_0125
11:6637159-6637308/20,20/+	2.0909	11	6637159	6637178	1	CAAGACAAAGGTTCTACATC	6637289	6637308	1	CCCGGCCCCACTGTCACCTG	6637179	6637288	ATGAGATCACAAGTGAAAGGTGGTGGTTATACCTGAGTGGTAGGCTAGAGTACTTACCTGGAGGCAGGGAAGGTAGGGCGGAACTGGTGTCTTCCAGAGACAGACCAACA	CCCGGCCCCACTGTCACCTGCTTCAGCTTCCCGATATCCGACGGTAGTGTNNNNNCAAGACAAAGGTTCTACATC	6637215	6637325	+	0	NM_000391.4_cds_TPP1_Exon9_0126
11:6637247-6637396/16,24/+	1.73637	11	6637247	6637262	1	GAAGGTAGGGCGGAAC	6637373	6637396	1	AGGGGAAATTTGTTACTGTAGGAG	6637263	6637372	TGGTGTCTTCCAGAGACAGACCAACACCCGGCCCCACTGTCACCTGAGAGAGACCAAGTGTAGCATTCATATTAATTGGTTAGGGCTTAGTATGTGGGTTCGGATGTCAG	AGGGGAAATTTGTTACTGTAGGAGCTTCAGCTTCCCGATATCCGACGGTAGTGTNNNNNGAAGGTAGGGCGGAAC	6637215	6637325	+	0	NM_000391.4_cds_TPP1_Exon9_0127
11:6637473-6637622/21,19/+	2.01255	11	6637473	6637493	1	GGGATCACTGTGGAGTCAAAG	6637604	6637622	1	CCGCTGGATGTAGGCGCTG	6637494	6637603	CTCCCAGGCTGCAGAGGTGTAAGCATTGTCTAAGTTTAGGGTAGGAGGTCACCTGAGGCGAAGAGCAGGGTGAGACCCCGAGCGGCAGCCTTCATGAGCTCAGTGTTGAC	CCGCTGGATGTAGGCGCTGCTTCAGCTTCCCGATATCCGACGGTAGTGTNNNNNGGGATCACTGTGGAGTCAAAG	6637525	6637754	+	0	NM_000391.4_cds_TPP1_Exon8_0128
11:6637554-6637703/17,23/-	1.99759	11	6637687	6637703	2	GTGGCTCATGCTGCTCA	6637554	6637576	1	GCTCGGGGTCTCACCCTGCTCTT	6637577	6637686	GTAATGAGTCAGCCCTGCCACATGTGCATACTGTGAGCTATGGAGATGATGAGGACTCCCTCAGCAGCGCCTACATCCAGCGGGTCAACACTGAGCTCATGAAGGCTGCC	GCTCGGGGTCTCACCCTGCTCTTCTTCAGCTTCCCGATATCCGACGGTAGTGTNNNNNGTGGCTCATGCTGCTCA	6637525	6637754	-	0	NM_000391.4_cds_TPP1_Exon8_0129
11:6637648-6637797/17,23/+	1.89424	11	6637648	6637664	1	AGCTCACAGTATGCACA	6637775	6637797	1	AGATAGTCACTGGGGGTTGTCAG	6637665	6637774	TGTGGCAGGGCTGACTCATTACTGAGCAGCATGAGCCACTGCAGGAAGGGCTCCTGTCCCTCATGCCGGCCTGGATTTTTTTTTTTTTTTTTTTTGAGGGATGGGCACAA	AGATAGTCACTGGGGGTTGTCAGCTTCAGCTTCCCGATATCCGACGGTAGTGTNNNNNAGCTCACAGTATGCACA	6637525	6637754	+	0	NM_000391.4_cds_TPP1_Exon8_0130
11:6637826-6637975/17,23/-	1.87358	11	6637959	6637975	1	GGGCCGGGATTGAGGCC	6637826	6637848	1	GGGTGTTGATCCCTGCTCCCTCA	6637849	6637958	AGTCTAGATGTGCAGTACCTGATGAGTGCTGGTGCCAACATCTCCACCTGGGTCTACAGTAGCCCTGGTACTACCAAGAGGACTGGACAGTGGGGAAGGGGGTGGGAGAT	GGGTGTTGATCCCTGCTCCCTCACTTCAGCTTCCCGATATCCGACGGTAGTGTNNNNNGGGCCGGGATTGAGGCC	6637871	6638110	-	0	NM_000391.4_cds_TPP1_Exon7_0131
11:6637911-6638060/16,24/-	2.0344	11	6638045	6638060	4	CTGGCTCAGTTCATGC	6637911	6637934	1	AGTGCTGGTGCCAACATCTCCACC	6637935	6638044	GCCTCTTCGGTGGCAACTTTGCACATCAGGCATCAGTAGCCCGTGTGGTTGGACAACAGGGCCGGGGCCGGGCCGGGATTGAGGCCAGTCTAGATGTGCAGTACCTGATG	AGTGCTGGTGCCAACATCTCCACCCTTCAGCTTCCCGATATCCGACGGTAGTGTNNNNNCTGGCTCAGTTCATGC	6637871	6638110	-	0	NM_000391.4_cds_TPP1_Exon7_0132
11:6638008-6638157/17,23/+	1.80145	11	6638008	6638024	2	ACTGATGCCTGATGTGC	6638135	6638157	1	CCCAGGGTGGTAAGGAATTGAGG	6638025	6638134	AAAGTTGCCACCGAAGAGGCGCATGAACTGAGCCAGGTCTGAGTCATGGAAATACTGCTCCAGGAACTATGGAGGGAGTCAGAGCAGAGATCGTGGGTCCGAGGGTGAGT	CCCAGGGTGGTAAGGAATTGAGGCTTCAGCTTCCCGATATCCGACGGTAGTGTNNNNNACTGATGCCTGATGTGC	6637871	6638110	+	0	NM_000391.4_cds_TPP1_Exon7_0133_SNP_a
11:6638140-6638289/17,23/-	1.54129	11	6638273	6638289	1	CCCTCTGTGATCCGTAA	6638140	6638162	1	AGTGTCCTCAATTCCTTACCACC	6638163	6638272	GCGATACAACTTGACCTCACAAGACGTGGGCTCTGGCACCAGCAATAACAGCCAAGCCTGTGCCCAGGTGAGCCAAGCAAAGAGCCCCAGGGTCCTCATAGCCTCCCCAC	AGTGTCCTCAATTCCTTACCACCCTTCAGCTTCCCGATATCCGACGGTAGTGTNNNNNCCCTCTGTGATCCGTAA	6638185	6638404	-	0	NM_000391.4_cds_TPP1_Exon6_0134
11:6638232-6638381/20,20/-	1.95958	11	6638362	6638381	1	GGGGACTGCACCGTTTTCCC	6638232	6638251	1	AGACGTGGGCTCTGGCACCA	6638252	6638361	CCAACATCATCCCTGAGGCAACGTCCTGAGCCGCAGGTGACAGGGACTGTAGGCCTGCATCTGGGGGTAACCCCCTCTGTGATCCGTAAGCGATACAACTTGACCTCACA	AGACGTGGGCTCTGGCACCACTTCAGCTTCCCGATATCCGACGGTAGTGTNNNNNGGGGACTGCACCGTTTTCCC	6638185	6638404	-	0	NM_000391.4_cds_TPP1_Exon6_0135
11:6638313-6638462/21,19/-	2.36269	11	6638442	6638462	1	GGGGACTGGGGGTGGGGTGAG	6638313	6638331	1	CCGCAGGTGACAGGGACTG	6638332	6638441	TTGTAAGGTGGGCATTACAGTCTATAAGATCTCCTCAAGCCTGACTTCTCCCTACAGTGGGGGGACTGCACCGTTTTCCCCCAACATCATCCCTGAGGCAACGTCCTGAG	CCGCAGGTGACAGGGACTGCTTCAGCTTCCCGATATCCGACGGTAGTGTNNNNNGGGGACTGGGGGTGGGGTGAG	6638185	6638404	-	0	NM_000391.4_cds_TPP1_Exon6_0136
11:6638437-6638586/18,22/+	1.46153	11	6638437	6638454	1	TACAACTCACCCCACCCC	6638565	6638586	1	GCTGGTAGGGATGTGGGGACCT	6638455	6638564	CAGTCCCCAATGGCATCTAAACTTCCTCAGCCCCTGGATCTGTGTGCCCCAACCCCCATTCACCCCATAGGTGTTACCAAAGTCCACATGGGGGGCCAAGGCCTGTGGAA	GCTGGTAGGGATGTGGGGACCTCTTCAGCTTCCCGATATCCGACGGTAGTGTNNNNNTACAACTCACCCCACCCC	6638511	6638679	+	0	NM_000391.4_cds_TPP1_Exon5_0137
11:6638504-6638653/18,22/-	1.82273	11	6638636	6638653	1	AGAGCTGCTGCTCCCTGG	6638504	6638525	1	CCTATGGGGTGAATGGGGGTTG	6638526	6638635	GGCTGAGTTTCATCACTATGTGGGAGGACCTACGGAAACCCATGTTGTAAGGTCCCCACATCCCTACCAGCTTCCACAGGCCTTGGCCCCCCATGTGGACTTTGGTAACA	CCTATGGGGTGAATGGGGGTTGCTTCAGCTTCCCGATATCCGACGGTAGTGTNNNNNAGAGCTGCTGCTCCCTGG	6638511	6638679	-	0	NM_000391.4_cds_TPP1_Exon5_0138_SNP_a
11:6638600-6638749/16,24/+	1.76855	11	6638600	6638615	1	TCCGTAGGTCCTCCCA	6638726	6638749	1	CTGGGCAGTCAGTCACTGTCTCCC	6638616	6638725	CATAGTGATGAAACTCAGCCCCAGGGAGCAGCAGCTCTGCTTGTCTGGAGGTCAGAGAACAGAGGTCAGAAAGCTCAAAACGGAACAGAAGAAGCTACCTCTGAGCATCC	CTGGGCAGTCAGTCACTGTCTCCCCTTCAGCTTCCCGATATCCGACGGTAGTGTNNNNNTCCGTAGGTCCTCCCA	6638511	6638679	+	0	NM_000391.4_cds_TPP1_Exon5_0139
11:6638774-6638923/17,23/-	2.10759	11	6638907	6638923	1	CAGCCGGAGCCCAGAAG	6638774	6638796	1	AGGGAGTTGAGAGCTTGCTGGGG	6638797	6638906	TGCCATTCTGTGATCACACAGGACTTTCTGACTTGCTGGCTGAGCATCCGGTGAGAGGAAATGATTGCTCCATGGAGGGCACCAGTCATCCCATCAGTGAGATGGATGGG	AGGGAGTTGAGAGCTTGCTGGGGCTTCAGCTTCCCGATATCCGACGGTAGTGTNNNNNCAGCCGGAGCCCAGAAG	6638836	6639027	-	0	NM_000391.4_cds_TPP1_Exon4_0140
11:6638851-6639000/18,22/+	2.0602	11	6638851	6638868	1	TCTCACCGGATGCTCAGC	6638979	6639000	1	AGCCACATTCTCTAGGGTCAGG	6638869	6638978	CAGCAAGTCAGAAAGTCCTGTGTGATCACAGAATGGCACTTCTGGGCTCCGGCTGCCAAGAGCCATTTTTGCACCGTGTGGAGGGTCAGTGGGGATGGCCTCACCAGATC	AGCCACATTCTCTAGGGTCAGGCTTCAGCTTCCCGATATCCGACGGTAGTGTNNNNNTCTCACCGGATGCTCAGC	6638836	6639027	+	0	NM_000391.4_cds_TPP1_Exon4_0141
11:6638939-6639088/22,18/-	1.83628	11	6639067	6639088	1	GATGTCTCATAGTTGAGGTCCA	6638939	6638956	1	TGACCCTCCACACGGTGC	6638957	6639066	AAAGGGGGAGTTTGGGAAAGCAATGAATGAGGGCAAGTGCCTCTTCTGAATCCCTGCAGGAAAATACCTGACCCTAGAGAATGTGGCTGATCTGGTGAGGCCATCCCCAC	TGACCCTCCACACGGTGCCTTCAGCTTCCCGATATCCGACGGTAGTGTNNNNNGATGTCTCATAGTTGAGGTCCA	6638836	6639027	-	0	NM_000391.4_cds_TPP1_Exon4_0142_SNP_a
11:6639947-6640096/20,20/-	2.27778	11	6640077	6640096	1	TGAGTCTCACCTTTGCCCTG	6639947	6639966	1	AGGGACACAGGGCTGGGTTG	6639967	6640076	AGACAGCAGAATGTGGAAAGACTCTCGGAGCTGGTGCAGGCTGTGTCGGATCCCAGCTCTCCTCAATACGGTGCCTTTTGGGACTGAGGACAGGATGTGGGATGCGGTGG	AGGGACACAGGGCTGGGTTGCTTCAGCTTCCCGATATCCGACGGTAGTGTNNNNNTGAGTCTCACCTTTGCCCTG	6639986	6640166	-	0	NM_000391.4_cds_TPP1_Exon3_0143
11:6640030-6640179/17,23/+	2.28565	11	6640030	6640046	1	GACACAGCCTGCACCAG	6640157	6640179	1	AGGGGTCAGGGACATGGCTTTGG	6640047	6640156	CTCCGAGAGTCTTTCCACATTCTGCTGTCTCAGGGCAAAGGTGAGACTCAGCTCTTCCTCAGGGTCCGCACGGCCCAGGGACACCCAGCCTGGGGGCAGCCTGTAGGGTC	AGGGGTCAGGGACATGGCTTTGGCTTCAGCTTCCCGATATCCGACGGTAGTGTNNNNNGACACAGCCTGCACCAG	6639986	6640166	+	0	NM_000391.4_cds_TPP1_Exon3_0144
11:6640101-6640250/16,24/+	2.12089	11	6640101	6640116	1	TTCCTCAGGGTCCGCA	6640227	6640250	1	AGCTGAGACCTTGGGGAGGATCCT	6640117	6640226	CGGCCCAGGGACACCCAGCCTGGGGGCAGCCTGTAGGGTCAGGGGTCAGGGACATGGCTTTGGTTAGGGTGGAGATGGAAAATATTGGTCATGGAAGGTTCCAGATTAGG	AGCTGAGACCTTGGGGAGGATCCTCTTCAGCTTCCCGATATCCGACGGTAGTGTNNNNNTTCCTCAGGGTCCGCA	6639986	6640166	+	0	NM_000391.4_cds_TPP1_Exon3_0145
11:6640369-6640518/17,23/+	2.3133	11	6640369	6640385	1	ACAGTGGGAGGCAGAAC	6640496	6640518	1	AGGCTGTAGGGGCAGCAGGTGGG	6640386	6640495	AGGGTATGGGGAAGGGGGCAGTCTGTGCTAAGTCAACTCACGTCCTCCGCTGGTCGGGCTCCGGGCTGTAACTGCATTTGCCAGAGAGGATGAGGGCAAAGAGCCCTAGG	AGGCTGTAGGGGCAGCAGGTGGGCTTCAGCTTCCCGATATCCGACGGTAGTGTNNNNNACAGTGGGAGGCAGAAC	6640406	6640518	+	0	NM_000391.4_cds_TPP1_Exon2_0146
11:6640418-6640567/22,18/+	2.18108	11	6640418	6640439	1	TCAACTCACGTCCTCCGCTGGT	6640550	6640567	1	CCACCCTCCCAATGTGTG	6640440	6640549	CGGGCTCCGGGCTGTAACTGCATTTGCCAGAGAGGATGAGGGCAAAGAGCCCTAGGAGGCTGTAGGGGCAGCAGGTGGGTTTCAGTGGGAGCTACGTTGTCCTTGTGTTC	CCACCCTCCCAATGTGTGCTTCAGCTTCCCGATATCCGACGGTAGTGTNNNNNTCAACTCACGTCCTCCGCTGGT	6640406	6640518	+	0	NM_000391.4_cds_TPP1_Exon2_0147
11:6640553-6640702/19,21/-	2.28408	11	6640684	6640702	1	GAGGGGTAGTGGTGGTGGA	6640553	6640573	1	AGGGAGCACACATTGGGAGGG	6640574	6640683	ATATAGAGCTCATGTGATCCGTCACATGACAGCAGATCCGCGGAAGGGCAGAATGGGACTCCAAGCCTGGTGAGAAATTGAGAGGGCTCGGGAGAAAGGGATCACGTTGG	AGGGAGCACACATTGGGAGGGCTTCAGCTTCCCGATATCCGACGGTAGTGTNNNNNGAGGGGTAGTGGTGGTGGA	6640594	6640651	-	0	NM_000391.4_cds_TPP1_Exon1_0148_SNP_a
12:102140864-102141013/16,24/-	2.24441	12	102140998	102141013	1	GCACTTAAGCGGAAGA	102140864	102140887	1	CAGCTTCACAGAGATGTCTTTGTG	102140888	102140997	TATTTCCCAGAAGGAGGATACACAAAGAAGCTAGTCCCAATCGAATCAGAGTATAGAAGATCTTCATTTGAAAACCATCTACCTCAGCATTTACTGAGCATTTTAAAACT	CAGCTTCACAGAGATGTCTTTGTGCTTCAGCTTCCCGATATCCGACGGTAGTGTNNNNNGCACTTAAGCGGAAGA	102140921	102141039	-	0	NM_024312.5_GNPTAB_Exon21_0149
12:102140950-102141099/16,24/+	2.17866	12	102140950	102140965	1	TGATTCGATTGGGACT	102141076	102141099	1	AGTGCATCAAACTTTCTAAGAGCC	102140966	102141075	AGCTTCTTTGTGTATCCTCCTTCTGGGAAATATCTTCCGCTTAAGTGCAATTAACTAAATGATGAAAGACAGAAAATACATTTTAATTCTCACGTTGATGAAAGAATATA	AGTGCATCAAACTTTCTAAGAGCCCTTCAGCTTCCCGATATCCGACGGTAGTGTNNNNNTGATTCGATTGGGACT	102140921	102141039	+	0	NM_024312.5_GNPTAB_Exon21_0150
12:102142797-102142946/16,24/-	1.46208	12	102142931	102142946	1	AGTTTTGGACCCATTG	102142797	102142820	1	GAATGTTTTAGAAAATGATACACA	102142821	102142930	TGTACTAGCAACATTGATTATGTTTACTATATTCTCATTTTTTGCTGAGCAGGTAAGTTTTATATATTTTATGTGGGTATTAAATGGTATTTCTTGGTATACTAGCATCT	GAATGTTTTAGAAAATGATACACACTTCAGCTTCCCGATATCCGACGGTAGTGTNNNNNAGTTTTGGACCCATTG	102142858	102142989	-	0	NM_024312.5_GNPTAB_Exon20_0151
12:102142878-102143027/16,24/+	1.75654	12	102142878	102142893	1	CCTGCTCAGCAAAAAA	102143004	102143027	1	GTATATGGTTTCACTACCATTAGT	102142894	102143003	TGAGAATATAGTAAACATAATCAATGTTGCTAGTACACAATGGGTCCAAAACTTCAATTTGTCTCGATAAGCCCTCCTGTGCAGAGAGAAGAAAGCAACTATGTACTTCT	GTATATGGTTTCACTACCATTAGTCTTCAGCTTCCCGATATCCGACGGTAGTGTNNNNNCCTGCTCAGCAAAAAA	102142858	102142989	+	0	NM_024312.5_GNPTAB_Exon20_0152
12:102147075-102147224/16,24/+	1.93846	12	102147075	102147090	1	CATCACTAACATATAG	102147201	102147224	1	AGTTCAAATTGGGAAGGTATGGGG	102147091	102147200	ATACATATGCATGTATACACTCACCCACACACATGCATATATAAAACATGAGAATTTACCATTCCTGCAGCTCATGCATATGAAGGAAACGGTTTCGATACTCTCTTGGC	AGTTCAAATTGGGAAGGTATGGGGCTTCAGCTTCCCGATATCCGACGGTAGTGTNNNNNCATCACTAACATATAG	102147129	102147337	+	0	NM_024312.5_GNPTAB_Exon19_0153_SNP_a
12:102147157-102147306/19,21/+	2.21099	12	102147157	102147175	1	GCAGCTCATGCATATGAAG	102147286	102147306	1	GGTCAATGTTGTCATTCAGGC	102147176	102147285	GAAACGGTTTCGATACTCTCTTGGCAGTTCAAATTGGGAAGGTATGGGGAACATGGATTCATAGAAGTCCCTGAGAACAGCCTTCACTGTCTGAGCATCTTTATGATTGT	GGTCAATGTTGTCATTCAGGCCTTCAGCTTCCCGATATCCGACGGTAGTGTNNNNNGCAGCTCATGCATATGAAG	102147129	102147337	+	0	NM_024312.5_GNPTAB_Exon19_0154
12:102147244-102147393/20,20/-	2.16973	12	102147374	102147393	1	TGGAATCCACATCCTTGTTT	102147244	102147263	1	AGTGAAGGCTGTTCTCAGGG	102147264	102147373	TGTTAGGTCAGGATTATCCATATGTAACTAATAACCCTGGCTCTCTGTTATTTCAGGAAGTTTGTTTGCCTGAATGACAACATTGACCACAATCATAAAGATGCTCAGAC	AGTGAAGGCTGTTCTCAGGGCTTCAGCTTCCCGATATCCGACGGTAGTGTNNNNNTGGAATCCACATCCTTGTTT	102147129	102147337	-	0	NM_024312.5_GNPTAB_Exon19_0155
12:102150917-102151066/17,23/-	1.77678	12	102151050	102151066	1	GAAATCGCTTTTAAAAT	102150917	102150939	1	AGGACTGGAAAGAAGGGAGTAGC	102150940	102151049	GATTCGTACCAACGTTTCTCATGTGGTTGGCCAGTTGGATGACATAAGAAAAAACCCTAGGTACTGATTTTTATATATAATTTTTAATTATGCAAATAAACCTGAATAAA	AGGACTGGAAAGAAGGGAGTAGCCTTCAGCTTCCCGATATCCGACGGTAGTGTNNNNNGAAATCGCTTTTAAAAT	102150969	102151108	-	0	NM_024312.5_GNPTAB_Exon18_0156
12:102151007-102151156/19,21/-	1.62146	12	102151138	102151156	1	TCTATTGAAGTTTTATTTT	102151007	102151027	1	GTGGTTGGCCAGTTGGATGAC	102151028	102151137	TTATATCCATGTAATTATTTAAACTCTTCAAATATGTTTTGATAATTAGGTTTGAAATCATGGGAGAAGAAGAAATCGCTTTTAAAATGATTCGTACCAACGTTTCTCAT	GTGGTTGGCCAGTTGGATGACCTTCAGCTTCCCGATATCCGACGGTAGTGTNNNNNTCTATTGAAGTTTTATTTT	102150969	102151108	-	0	NM_024312.5_GNPTAB_Exon18_0157
12:102151396-102151545/22,18/+	1.46683	12	102151396	102151417	1	CTGGTTTACAGTTTGTTACTAG	102151528	102151545	1	CTATGCTCTCTGGAGGTA	102151418	102151527	ACTTTTAGTGACCGGTGGCTATGAGAAAATATAAGTAGATCAGATATCACATCAGAGCTGAAACTAGGGCAATTTAGTCCTAATCTTAGTTCTGATTTTTAACTTTGATT	CTATGCTCTCTGGAGGTACTTCAGCTTCCCGATATCCGACGGTAGTGTNNNNNCTGGTTTACAGTTTGTTACTAG	102151329	102151455	+	0	NM_024312.5_GNPTAB_Exon17_0158
12:102151287-102151436/21,19/-	1.68179	12	102151416	102151436	1	GCCACCGGTCACTAAAAGTCT	102151287	102151305	1	CACAAAGGTCTGGCTTTTT	102151306	102151415	AGTAACAAACTGTAAACCAGTAACTGACAAAATCCACAAAGCATATAAGGACAAAAACAAATATAGGTAAGTAGTACACGCATACTCCCTTTGTTTAGTATAAGAGTAAT	CACAAAGGTCTGGCTTTTTCTTCAGCTTCCCGATATCCGACGGTAGTGTNNNNNGCCACCGGTCACTAAAAGTCT	102151329	102151455	-	0	NM_024312.5_GNPTAB_Exon17_0159
12:102151362-102151511/19,21/-	1.5955	12	102151493	102151511	1	CAGAACTAAGATTAGGACT	102151362	102151382	1	CCACAAAGCATATAAGGACAA	102151383	102151492	AAATTGCCCTAGTTTCAGCTCTGATGTGATATCTGATCTACTTATATTTTCTCATAGCCACCGGTCACTAAAAGTCTAGTAACAAACTGTAAACCAGTAACTGACAAAAT	CCACAAAGCATATAAGGACAACTTCAGCTTCCCGATATCCGACGGTAGTGTNNNNNCAGAACTAAGATTAGGACT	102151329	102151455	-	0	NM_024312.5_GNPTAB_Exon17_0160
12:102153738-102153887/20,20/+	1.83232	12	102153738	102153757	1	GAAATGCTGTAAGTAACACT	102153868	102153887	1	AGCAGGAAGCATTTTTGAGC	102153758	102153867	TGATAAGGATGTACTTTCTGTTGTACATAAAAGTAACCCATTCCACTTACCAGGTTGGGATCATAGTAGGATTCCTGAGTTGGTGGAATATTATTTAGCTGCGTGATATC	AGCAGGAAGCATTTTTGAGCCTTCAGCTTCCCGATATCCGACGGTAGTGTNNNNNGAAATGCTGTAAGTAACACT	102153787	102153941	+	0	NM_024312.5_GNPTAB_Exon16_0161
12:102153826-102153975/22,18/-	2.0299	12	102153954	102153975	1	CACAGTCATTACTTACAATGCG	102153826	102153843	1	CCACCAACTCAGGAATCC	102153844	102153953	CATAACAGATTTATCATCTTTTTCTTTGTTAGGATTTGACAGGTCTGGAACACATGCTAATAAATTGCTCAAAAATGCTTCCTGCTGATATCACGCAGCTAAATAATATT	CCACCAACTCAGGAATCCCTTCAGCTTCCCGATATCCGACGGTAGTGTNNNNNCACAGTCATTACTTACAATGCG	102153787	102153941	-	0	NM_024312.5_GNPTAB_Exon16_0162
12:102154830-102154979/17,23/-	2.50906	12	102154963	102154979	1	CAATCTGGTGTCTTGTC	102154830	102154852	5	TCTGGTCAGGCGCAGTGGCTCAC	102154853	102154962	TGACAGAGAAATCCGAACACTGGCTACCAGAATTCACGAACTGCCGTTAAGTTTGCAGGTGTTGTATTGTCTTATTCTAAACTTTTTGATGTTTTAAATGAGAATTTAAT	TCTGGTCAGGCGCAGTGGCTCACCTTCAGCTTCCCGATATCCGACGGTAGTGTNNNNNCAATCTGGTGTCTTGTC	102154884	102155144	-	0	NM_024312.5_GNPTAB_Exon15_0163_SNP_a
12:102154907-102155056/16,24/+	1.64024	12	102154907	102154922	1	GCAAACTTAACGGCAG	102155033	102155056	1	TCATGAGATAATAAAAATAAGAGA	102154923	102155032	TTCGTGAATTCTGGTAGCCAGTGTTCGGATTTCTCTGTCAGACAAGACACCAGATTGATCTGTATCAACTTCATCAAAGACTTGAGATATATTCAGTGGCTGCACTGCAC	TCATGAGATAATAAAAATAAGAGACTTCAGCTTCCCGATATCCGACGGTAGTGTNNNNNGCAAACTTAACGGCAG	102154884	102155144	+	0	NM_024312.5_GNPTAB_Exon15_0164
12:102154982-102155131/17,23/-	2.36774	12	102155115	102155131	1	TGGACAGGTTCCCTGAA	102154982	102155004	1	AGTCTTTGATGAAGTTGATACAG	102155005	102155114	GAATTTGACAAGACGTCATTTCACAAAGTGCGCCATTCTGAGGATATGCAGTTTGCCTTCTCTTATTTTTATTATCTCATGAGTGCAGTGCAGCCACTGAATATATCTCA	AGTCTTTGATGAAGTTGATACAGCTTCAGCTTCCCGATATCCGACGGTAGTGTNNNNNTGGACAGGTTCCCTGAA	102154884	102155144	-	0	NM_024312.5_GNPTAB_Exon15_0165
12:102155053-102155202/18,22/-	2.24513	12	102155185	102155202	1	AAAAGTCCATCTCTGCAA	102155053	102155074	1	AGGATATGCAGTTTGCCTTCTC	102155075	102155184	ATGTTAGATACGGTACATACTTTGAATATCCAGAGTTTGTAATATGTTATATTTGGACAGGTTCCCTGAAGAATTTGACAAGACGTCATTTCACAAAGTGCGCCATTCTG	AGGATATGCAGTTTGCCTTCTCCTTCAGCTTCCCGATATCCGACGGTAGTGTNNNNNAAAAGTCCATCTCTGCAA	102154884	102155144	-	0	NM_024312.5_GNPTAB_Exon15_0166
12:102155265-102155414/20,20/+	2.24301	12	102155265	102155284	1	AGCATGGTAAATATGCACAT	102155395	102155414	1	AGGGACTTTCCGCGATGTGA	102155285	102155394	TTCAAGTAGCCTTAGTTCTGAACACAAGCAAACAACTCAAACACGAGCAAGACTTACATATCTTGCAGTTCTTGCATAACAATCCGGTCAATCATGTGAGGCATGTGAGC	AGGGACTTTCCGCGATGTGACTTCAGCTTCCCGATATCCGACGGTAGTGTNNNNNAGCATGGTAAATATGCACAT	102155321	102155561	+	0	NM_024312.5_GNPTAB_Exon14_0167
12:102155334-102155483/17,23/-	1.93699	12	102155467	102155483	1	GGCAACTAAAAGATACA	102155334	102155356	1	AGAACTGCAAGATATGTAAGTCT	102155357	102155466	TTTGCAGATTCCCTCAGATATGTAAATAAAATTCTAAATAGCAAGTTTGGATTCACATCGCGGAAAGTCCCTGCTCACATGCCTCACATGATTGACCGGATTGTTATGCA	AGAACTGCAAGATATGTAAGTCTCTTCAGCTTCCCGATATCCGACGGTAGTGTNNNNNGGCAACTAAAAGATACA	102155321	102155561	-	0	NM_024312.5_GNPTAB_Exon14_0168
12:102155404-102155553/16,24/-	2.19968	12	102155538	102155553	13	TTCTCTTTTCAGGAAG	102155404	102155427	1	AGCAAGTTTGGATTCACATCGCGG	102155428	102155537	AAGAGTCATTGAAGACACAATTGGCATACTTCACTGATAGCAAAAATACTGGGAGGCAACTAAAAGATACATTTGCAGATTCCCTCAGATATGTAAATAAAATTCTAAAT	AGCAAGTTTGGATTCACATCGCGGCTTCAGCTTCCCGATATCCGACGGTAGTGTNNNNNTTCTCTTTTCAGGAAG	102155321	102155561	-	10	NM_024312.5_GNPTAB_Exon14_0169
12:102155454-102155603/17,23/+	2.29534	12	102155454	102155470	1	GGGAATCTGCAAATGTA	102155581	102155603	1	AGTGCACAAGTGTACTTTGTTAC	102155471	102155580	TCTTTTAGTTGCCTCCCAGTATTTTTGCTATCAGTGAAGTATGCCAATTGTGTCTTCAATGACTCTTCTTCCTGAAAAGAGAATTCTACATGTAACTCAGCATTATGTTT	AGTGCACAAGTGTACTTTGTTACCTTCAGCTTCCCGATATCCGACGGTAGTGTNNNNNGGGAATCTGCAAATGTA	102155321	102155561	+	0	NM_024312.5_GNPTAB_Exon14_0170
12:102157915-102158064/16,24/+	1.60705	12	102157915	102157930	1	GATATTATCATGAGAT	102158041	102158064	1	GTGTAATGCTGCAGCTTTCTTCCA	102157931	102158040	TATTTACTCTTCCTGAGCATGAGAAAGAATGAGGCTGGATGTTACTTACGTCGAGAAGATCTTGGAAATACTTTTTTTTCTCCCATGGCAAAAAGCCCAAGTAACTATCT	GTGTAATGCTGCAGCTTTCTTCCACTTCAGCTTCCCGATATCCGACGGTAGTGTNNNNNGATATTATCATGAGAT	102157959	102159102	+	0	NM_024312.5_GNPTAB_Exon13_0171
12:102157979-102158128/16,24/-	1.81394	12	102158113	102158128	10	AAAAAGAGAACAGTAG	102157979	102158002	1	AGTATTTCCAAGATCTTCTCGACG	102158003	102158112	AATGGAGGAAAATGCTGAAAATCACATAGGCGTTACTGAAGTGTTACTTGGAAGAAAGCTGCAGCATTACACAGATAGTTACTTGGGCTTTTTGCCATGGGAGAAAAAAA	AGTATTTCCAAGATCTTCTCGACGCTTCAGCTTCCCGATATCCGACGGTAGTGTNNNNNAAAAAGAGAACAGTAG	102157959	102159102	-	0	NM_024312.5_GNPTAB_Exon13_0172
12:102158051-102158200/17,23/-	1.96383	12	102158184	102158200	2	AAGAAAAGCCCCCATCT	102158051	102158073	1	AGTGTTACTTGGAAGAAAGCTGC	102158074	102158183	CTGATTGTTCCACTGGAAAGCCAGATGACAAAAGAAAAGAAAATCACAGGGAAAGAAAAAGAGAACAGTAGAATGGAGGAAAATGCTGAAAATCACATAGGCGTTACTGA	AGTGTTACTTGGAAGAAAGCTGCCTTCAGCTTCCCGATATCCGACGGTAGTGTNNNNNAAGAAAAGCCCCCATCT	102157959	102159102	-	0	NM_024312.5_GNPTAB_Exon13_0173
12:102158148-102158297/16,24/+	2.29232	12	102158148	102158163	5	TTCTTTTGTCATCTGG	102158274	102158297	1	GGGTGGATTCTGACCCTGGTCATG	102158164	102158273	CTTTCCAGTGGAACAATCAGAGATGGGGGCTTTTCTTTTGTCACATTTCCGCCTATGGTTTTTTGGGTGTGAGTTTCCACTCTAAATCTTGCTGTGGTCTCCAAGTCCAG	GGGTGGATTCTGACCCTGGTCATGCTTCAGCTTCCCGATATCCGACGGTAGTGTNNNNNTTCTTTTGTCATCTGG	102157959	102159102	+	0	NM_024312.5_GNPTAB_Exon13_0174
12:102158229-102158378/16,24/-	2.24229	12	102158363	102158378	4	AGCATCTTGCCAAACA	102158229	102158252	1	AGATTTAGAGTGGAAACTCACACC	102158253	102158362	GCTTAGGAGTGTCTGAAAGATTGCAGAGGTTGACTTTTCCTGCAGTGAGTGTAAAAGTGAATGGTCATGACCAGGGTCAGAATCCACCCCTGGACTTGGAGACCACAGCA	AGATTTAGAGTGGAAACTCACACCCTTCAGCTTCCCGATATCCGACGGTAGTGTNNNNNAGCATCTTGCCAAACA	102157959	102159102	-	0	NM_024312.5_GNPTAB_Exon13_0175
12:102158318-102158467/19,21/-	2.02952	12	102158449	102158467	1	CACAGCATGCTAAAATAAA	102158318	102158338	1	AGAGGTTGACTTTTCCTGCAG	102158339	102158448	AAATCAAGCTATAATAACAGATGAAACAAATGACAGTTTGGTGGCTCCACAGGAAAAACAGGTTCATAAAAGCATCTTGCCAAACAGCTTAGGAGTGTCTGAAAGATTGC	AGAGGTTGACTTTTCCTGCAGCTTCAGCTTCCCGATATCCGACGGTAGTGTNNNNNCACAGCATGCTAAAATAAA	102157959	102159102	-	0	NM_024312.5_GNPTAB_Exon13_0176
12:102158399-102158548/16,24/-	2.26327	12	102158533	102158548	2	TGCAACTGGAACATGG	102158399	102158422	1	CAAATGACAGTTTGGTGGCTCCAC	102158423	102158532	AGACATCACTTTGAAAGGATACAATTTGTCCAAGTCAGCCTTGCTGAGATCATTTCTGATGAACTCACAGCATGCTAAAATAAAAAATCAAGCTATAATAACAGATGAAA	CAAATGACAGTTTGGTGGCTCCACCTTCAGCTTCCCGATATCCGACGGTAGTGTNNNNNTGCAACTGGAACATGG	102157959	102159102	-	0	NM_024312.5_GNPTAB_Exon13_0177
12:102158492-102158641/18,22/+	2.21227	12	102158492	102158509	1	AGGCTGACTTGGACAAAT	102158620	102158641	1	TCTTCCTGGGCTCTCCTTGTTG	102158510	102158619	TGTATCCTTTCAAAGTGATGTCTCCATGTTCCAGTTGCAAATCCAAGGTATTGAGACTCAACTGGGCGTCTTTTGGAAGGAGTGAAATATTTACCAGGGGAATTTTCACC	TCTTCCTGGGCTCTCCTTGTTGCTTCAGCTTCCCGATATCCGACGGTAGTGTNNNNNAGGCTGACTTGGACAAAT	102157959	102159102	+	0	NM_024312.5_GNPTAB_Exon13_0178
12:102158571-102158720/20,20/+	2.14205	12	102158571	102158590	1	CTGGGCGTCTTTTGGAAGGA	102158701	102158720	1	AGGATTTCCGCCTCTGGAAG	102158591	102158700	GTGAAATATTTACCAGGGGAATTTTCACCTCTTCCTGGGCTCTCCTTGTTGAGTTAACATCATGTCTCTTAAACTTCGGGAAGCGTTTTTCTTTGGGAATATCCTCAAAA	AGGATTTCCGCCTCTGGAAGCTTCAGCTTCCCGATATCCGACGGTAGTGTNNNNNCTGGGCGTCTTTTGGAAGGA	102157959	102159102	+	0	NM_024312.5_GNPTAB_Exon13_0179
12:102158655-102158804/22,18/+	2.31444	12	102158655	102158676	1	TCTCTTAAACTTCGGGAAGCGT	102158787	102158804	1	CCTTGTGTCCACCTCCAC	102158677	102158786	TTTTCTTTGGGAATATCCTCAAAAAGGATTTCCGCCTCTGGAAGAAGTGTTATGGGACTAACTAAATTTTCGTAACCCTTCTGGGCTGTAGAATTCAGTTTTGGTCCCTC	CCTTGTGTCCACCTCCACCTTCAGCTTCCCGATATCCGACGGTAGTGTNNNNNTCTCTTAAACTTCGGGAAGCGT	102157959	102159102	+	0	NM_024312.5_GNPTAB_Exon13_0180
12:102158746-102158895/16,24/+	1.99265	12	102158746	102158761	1	TCGTAACCCTTCTGGG	102158872	102158895	1	GCATTCATTCCACTGTGCATTATG	102158762	102158871	CTGTAGAATTCAGTTTTGGTCCCTCCCTTGTGTCCACCTCCACTGTTATCTGCATTTTGAACTCTTCATCGTTTGTATTTTGAAACGTGAGATTAAAATGTATTGTGGTG	GCATTCATTCCACTGTGCATTATGCTTCAGCTTCCCGATATCCGACGGTAGTGTNNNNNTCGTAACCCTTCTGGG	102157959	102159102	+	0	NM_024312.5_GNPTAB_Exon13_0181
12:102158819-102158968/16,24/+	1.98604	12	102158819	102158834	2	TGAACTCTTCATCGTT	102158945	102158968	1	GATTGTCACTATAGGCACCTTCAA	102158835	102158944	TGTATTTTGAAACGTGAGATTAAAATGTATTGTGGTGGCATTCATTCCACTGTGCATTATGAGGTGGATGGTTTTCCACTTGTTGGCAATAGAAGCATGTCGAATTATTG	GATTGTCACTATAGGCACCTTCAACTTCAGCTTCCCGATATCCGACGGTAGTGTNNNNNTGAACTCTTCATCGTT	102157959	102159102	+	0	NM_024312.5_GNPTAB_Exon13_0182
12:102158901-102159050/21,19/+	2.25683	12	102158901	102158921	1	GATGGTTTTCCACTTGTTGGC	102159032	102159050	1	AGTGAGTCTGGTTTGGGAG	102158922	102159031	AATAGAAGCATGTCGAATTATTGGATTGTCACTATAGGCACCTTCAACTCCTCTTTTGGCTACTTCTGCAAAGCTGAAATAAGGCAGGCATTCACCTTTTGGAATAATAT	AGTGAGTCTGGTTTGGGAGCTTCAGCTTCCCGATATCCGACGGTAGTGTNNNNNGATGGTTTTCCACTTGTTGGC	102157959	102159102	+	0	NM_024312.5_GNPTAB_Exon13_0183
12:102158993-102159142/18,22/+	1.90627	12	102158993	102159010	1	AGCTGAAATAAGGCAGGC	102159121	102159142	1	GGGCATTTTTCCTCTGTTTTCC	102159011	102159120	ATTCACCTTTTGGAATAATATAGTGAGTCTGGTTTGGGAGAAGGATCACTTTATACAATTCATGAAAATGATCTAGAGGAAAAAACAGAAACATGATTTTTTTTTTAACT	GGGCATTTTTCCTCTGTTTTCCCTTCAGCTTCCCGATATCCGACGGTAGTGTNNNNNAGCTGAAATAAGGCAGGC	102157959	102159102	+	10	NM_024312.5_GNPTAB_Exon13_0184
12:102159806-102159955/20,20/-	2.34156	12	102159936	102159955	1	GTGCGAATTCCTGGCTCGCT	102159806	102159825	1	CCTTGACAGGTAGAGAGAGT	102159826	102159935	GATAAGTTCTGTGACCAAGCATGCAATGTCTTGTCCTGTGGGTTTGATGCTGGCGACTGTGGGCAAGGTATGTTTACTGCCAAACAAATAAGAATGGGAGCATAAAACAT	CCTTGACAGGTAGAGAGAGTCTTCAGCTTCCCGATATCCGACGGTAGTGTNNNNNGTGCGAATTCCTGGCTCGCT	102159848	102160092	-	0	NM_024312.5_GNPTAB_Exon12_0185
12:102159894-102160043/18,22/-	2.27668	12	102160026	102160043	1	GGAGGTGGAGGTACTGGG	102159894	102159915	1	ATGCAATGTCTTGTCCTGTGGG	102159916	102160025	AGTATTGGAGTTGGACAGCCCTGGCAGTTTGGTGGAGGAATAAACAGTGTCTCTTACTGTAATCAGGGATGTGCGAATTCCTGGCTCGCTGATAAGTTCTGTGACCAAGC	ATGCAATGTCTTGTCCTGTGGGCTTCAGCTTCCCGATATCCGACGGTAGTGTNNNNNGGAGGTGGAGGTACTGGG	102159848	102160092	-	0	NM_024312.5_GNPTAB_Exon12_0186
12:102159988-102160137/22,18/-	2.15607	12	102160116	102160137	1	AGTCCAGAACTGTCTTTCAAAA	102159988	102160005	1	CTGGCAGTTTGGTGGAGG	102160006	102160115	TTGTAATTACAGCAAGAATCCCTCTTCTTCCTCCGATCTACAGGAAACAGTGGAGGGAGTCGCTATATTGCAGGAGGTGGAGGTACTGGGAGTATTGGAGTTGGACAGCC	CTGGCAGTTTGGTGGAGGCTTCAGCTTCCCGATATCCGACGGTAGTGTNNNNNAGTCCAGAACTGTCTTTCAAAA	102159848	102160092	-	0	NM_024312.5_GNPTAB_Exon12_0187_SNP_a
12:102161751-102161900/17,23/+	1.71261	12	102161751	102161767	1	CAATAATGATTAAGAAG	102161878	102161900	1	CCTTAATCCAGGAACCTGGGCAG	102161768	102161877	AAAATATTCCATAAAAATGAACGAATTACAGTTTAACACATCCTTACCAGAGCAATCCCCACCATCCCAATCGCAGGCTGAATTATTACAAGCCTTGTCACAATAGCCAT	CCTTAATCCAGGAACCTGGGCAGCTTCAGCTTCCCGATATCCGACGGTAGTGTNNNNNCAATAATGATTAAGAAG	102161794	102161958	+	0	NM_024312.5_GNPTAB_Exon11_0188
12:102161827-102161976/22,18/-	2.03105	12	102161955	102161976	1	CCAGAAGTCATTTTATTTTCTC	102161827	102161844	1	CCTGCGATTGGGATGGTG	102161845	102161954	TTTGGTTTTATCGTAGGTTTATTTGACATGGCCTGTGCCAAACTGTGCCGAGGGCTGCCCAGGTTCCTGGATTAAGGATGGCTATTGTGACAAGGCTTGTAATAATTCAG	CCTGCGATTGGGATGGTGCTTCAGCTTCCCGATATCCGACGGTAGTGTNNNNNCCAGAAGTCATTTTATTTTCTC	102161794	102161958	-	0	NM_024312.5_GNPTAB_Exon11_0189
12:102161896-102162045/18,22/-	2.16205	12	102162028	102162045	1	TAATCTTTCTAGAGACTT	102161896	102161917	1	CCAAACTGTGCCGAGGGCTGCC	102161918	102162027	AATTTCTTTTTATAAAGGGAATCTTAACTCAAGAATAAAATGTATCAGAAGCCAGAAGTCATTTTATTTTCTCTTTGGTTTTATCGTAGGTTTATTTGACATGGCCTGTG	CCAAACTGTGCCGAGGGCTGCCCTTCAGCTTCCCGATATCCGACGGTAGTGTNNNNNTAATCTTTCTAGAGACTT	102161794	102161958	-	0	NM_024312.5_GNPTAB_Exon11_0190
12:102163715-102163864/16,24/-	1.84137	12	102163849	102163864	5	GATGATGTCATGTTTG	102163715	102163738	1	GAGTGCACATACTACTGTAGTCAA	102163739	102163848	GGAAGGATGTCTGGCCAGATGATTTTTACAGTCACTCCAAAGGCCAGAAGGTGAGTGCCTAAGAGGAGGGGGGTTGTCTAGCGTGGAAGTCACTTAGCAAATCAGAAAAT	GAGTGCACATACTACTGTAGTCAACTTCAGCTTCCCGATATCCGACGGTAGTGTNNNNNGATGATGTCATGTTTG	102163778	102163989	-	0	NM_024312.5_GNPTAB_Exon10_0191
12:102163789-102163938/16,24/-	2.18379	12	102163923	102163938	1	CCTTTAGTTCACCTGC	102163789	102163812	1	CCAAAGGCCAGAAGGTGAGTGCCT	102163813	102163922	TATTGAAAGTCACATTCATCGCATCGAAGGGCTGTCCCAGAAGTTTATTTACCTAAATGATGATGTCATGTTTGGGAAGGATGTCTGGCCAGATGATTTTTACAGTCACT	CCAAAGGCCAGAAGGTGAGTGCCTCTTCAGCTTCCCGATATCCGACGGTAGTGTNNNNNCCTTTAGTTCACCTGC	102163778	102163989	-	0	NM_024312.5_GNPTAB_Exon10_0192
12:102163877-102164026/19,21/+	2.22274	12	102163877	102163895	1	AAACTTCTGGGACAGCCCT	102164006	102164026	1	AGAGCTGTTTGGGTTTGGTTT	102163896	102164005	TCGATGCGATGAATGTGACTTTCAATAGCAGGTGAACTAAAGGTAGGCAAGTGGCTCAAATTTCGAAAAACATCCTTTTAACAACAACAAACAAAAAAAGAGAGTGAATG	AGAGCTGTTTGGGTTTGGTTTCTTCAGCTTCCCGATATCCGACGGTAGTGTNNNNNAAACTTCTGGGACAGCCCT	102163778	102163989	+	0	NM_024312.5_GNPTAB_Exon10_0193
12:102164104-102164253/17,23/-	1.90564	12	102164237	102164253	1	TGTCACCAACGGGCAGA	102164104	102164126	1	GGTACAGGGATTTCCATAATTTC	102164127	102164236	TTCCATCCTGGCTGAACCTTGACAATCCTCGAGTGACAATAGTAACACACCAGGTACAGGACTTTCTAAAAATTACAAGACTGTGATTTCTAATTCTGCTCTTTTAGTGT	GGTACAGGGATTTCCATAATTTCCTTCAGCTTCCCGATATCCGACGGTAGTGTNNNNNTGTCACCAACGGGCAGA	102164163	102164383	-	0	NM_024312.5_GNPTAB_Exon9_0194
12:102164175-102164324/18,22/-	2.213	12	102164307	102164324	1	GATAACGAAGAACTGAGG	102164175	102164196	1	AGTAACACACCAGGTACAGGAC	102164197	102164306	TACTCATTGCGATCTATCGAGAGGCATGCACCATGGGTTCGGAATATTTTCATTGTCACCAACGGGCAGATTCCATCCTGGCTGAACCTTGACAATCCTCGAGTGACAAT	AGTAACACACCAGGTACAGGACCTTCAGCTTCCCGATATCCGACGGTAGTGTNNNNNGATAACGAAGAACTGAGG	102164163	102164383	-	0	NM_024312.5_GNPTAB_Exon9_0195
12:102164266-102164415/20,20/-	2.17077	12	102164396	102164415	1	GGTATGACTTAAGGGGTATT	102164266	102164285	1	AGGCATGCACCATGGGTTCG	102164286	102164395	TCACATCTTCATATGCCAAGTGTTTTTCTCAGTCTAAGCAGGATGAAGACATCTCTGCCAGTCGTTTTGAAGATAACGAAGAACTGAGGTACTCATTGCGATCTATCGAG	AGGCATGCACCATGGGTTCGCTTCAGCTTCCCGATATCCGACGGTAGTGTNNNNNGGTATGACTTAAGGGGTATT	102164163	102164383	-	0	NM_024312.5_GNPTAB_Exon9_0196
12:102164707-102164856/16,24/-	1.66096	12	102164841	102164856	2	CTAAGAAGAACATGAC	102164707	102164730	1	AGATGTTAAAAATGTGTAAGTTAC	102164731	102164840	CATTGATGGAAAAGAACTGACCATAAGTCCTGCATATTTATTATGGGATCTGAGCGCCATCAGCCAGGTAAGGGATGCACAGAAGCTTTTACAGCCCAAATCAAAGGTTA	AGATGTTAAAAATGTGTAAGTTACCTTCAGCTTCCCGATATCCGACGGTAGTGTNNNNNCTAAGAAGAACATGAC	102164753	102164955	-	0	NM_024312.5_GNPTAB_Exon8_0197
12:102164784-102164933/17,23/+	1.97062	12	102164784	102164800	1	GCGCTCAGATCCCATAA	102164911	102164933	1	CACTGGCCTCTGAATACAACTGC	102164801	102164910	TAAATATGCAGGACTTATGGTCAGTTCTTTTCCATCAATGGTCATGTTCTTCTTAGTTTGCTTATTCAATTCTTGAAAATCCTTGGGGTTATTCAGTTTTAGAAGCGCTA	CACTGGCCTCTGAATACAACTGCCTTCAGCTTCCCGATATCCGACGGTAGTGTNNNNNGCGCTCAGATCCCATAA	102164753	102164955	+	0	NM_024312.5_GNPTAB_Exon8_0198
12:102164840-102164989/17,23/+	2.15589	12	102164840	102164856	1	GGTCATGTTCTTCTTAG	102164967	102164989	1	AGACTGAATCTCAAGGATGAAGC	102164857	102164966	TTTGCTTATTCAATTCTTGAAAATCCTTGGGGTTATTCAGTTTTAGAAGCGCTACACTGGCCTCTGAATACAACTGCAACTATCAAATAACAAGAGGATTACACATGAAA	AGACTGAATCTCAAGGATGAAGCCTTCAGCTTCCCGATATCCGACGGTAGTGTNNNNNGGTCATGTTCTTCTTAG	102164753	102164955	+	0	NM_024312.5_GNPTAB_Exon8_0199
12:102173894-102174043/19,21/-	1.31953	12	102174025	102174043	1	GGATTAGTGCTAATGCAAG	102173894	102173914	1	ATAGAGCAATTAGCCTGGCAC	102173915	102174024	ATTTGGCTTTCCTGAGTGGATTTCCACCAACATTCAAGGAAACAAATCAACTAAAAACAAAATTGCCAGAAAATCTTTCCTCTAAAGTCAAACTGGTAAGAACATAGAAA	ATAGAGCAATTAGCCTGGCACCTTCAGCTTCCCGATATCCGACGGTAGTGTNNNNNGGATTAGTGCTAATGCAAG	102173909	102174084	-	0	NM_024312.5_GNPTAB_Exon7_0200
12:102173864-102174013/17,23/+	2.10951	12	102173864	102173880	1	CAAGAAAAGAATCACAC	102173991	102174013	1	AATGTTGGTGGAAATCCACTCAG	102173881	102173990	ATTAAATGAGAATGTGCCAGGCTAATTGCTCTATTTTCTATGTTCTTACCAGTTTGACTTTAGAGGAAAGATTTTCTGGCAATTTTGTTTTTAGTTGATTTGTTTCCTTG	AATGTTGGTGGAAATCCACTCAGCTTCAGCTTCCCGATATCCGACGGTAGTGTNNNNNCAAGAAAAGAATCACAC	102173909	102174084	+	0	NM_024312.5_GNPTAB_Exon7_0201
12:102173982-102174131/20,20/-	2.04722	12	102174112	102174131	1	TCTCAGCTGTAGGTTTTCAC	102173982	102174001	1	CCACCAACATTCAAGGAAAC	102174002	102174111	CAGCCTCATGATGTGGAAAATGAGTTATGTTTTTCCCCTTATTTTAGACAACAGATAAAGAAGTCCCTGGATTAGTGCTAATGCAAGATTTGGCTTTCCTGAGTGGATTT	CCACCAACATTCAAGGAAACCTTCAGCTTCCCGATATCCGACGGTAGTGTNNNNNTCTCAGCTGTAGGTTTTCAC	102173909	102174084	-	0	NM_024312.5_GNPTAB_Exon7_0202
12:102174258-102174407/17,23/+	1.81027	12	102174258	102174274	6	CAAAGAAAAACAGCTTT	102174385	102174407	1	AGTGGGCATCTTCAACTACAACC	102174275	102174384	ATTATTCATATTTTTATTCTAGTCTATTGTAAAAATGCAATTAAATTTAAAATAACATACCAAGTAGCCCCTCCATACTGTCTGTCTGCTATTTCCTTTAAGCAGTCCAG	AGTGGGCATCTTCAACTACAACCCTTCAGCTTCCCGATATCCGACGGTAGTGTNNNNNCAAAGAAAAACAGCTTT	102174314	102174419	+	0	NM_024312.5_GNPTAB_Exon6_0203_SNP_a
12:102174336-102174485/18,22/-	2.20055	12	102174468	102174485	1	CTCAGAATGTTTTCACAG	102174336	102174357	1	AGACAGTATGGAGGGGCTACTT	102174358	102174467	TGTTCTGCCAGACACCATAGTTGAGTATTCATTAAAAATGTGCTTGTTTATTGTATTCTTGGTTGTAGTTGAAGATGCCCACTCTGGACTGCTTAAAGGAAATAGCAGAC	AGACAGTATGGAGGGGCTACTTCTTCAGCTTCCCGATATCCGACGGTAGTGTNNNNNCTCAGAATGTTTTCACAG	102174314	102174419	-	0	NM_024312.5_GNPTAB_Exon6_0204
12:102179734-102179883/16,24/+	1.93937	12	102179734	102179749	1	GTTATTCAAACATCCA	102179860	102179883	1	AATGTCACTGGCAGAATGAAAAGA	102179750	102179859	ATGATAACATGATTTTAAAATATCCATAAAAAGATCTTACCATCCTTAGTACTGTCAAAAACAACAACTGAGACATTGGTAGAAGGGTTTTTTGGTTTTGCAACATTGAA	AATGTCACTGGCAGAATGAAAAGACTTCAGCTTCCCGATATCCGACGGTAGTGTNNNNNGTTATTCAAACATCCA	102179769	102180015	+	0	NM_024312.5_GNPTAB_Exon5_0205
12:102179819-102179968/16,24/+	2.25307	12	102179819	102179834	2	GAGACATTGGTAGAAG	102179945	102179968	1	AGCATTGGCACCTTAATGCAGTGT	102179835	102179944	GGTTTTTTGGTTTTGCAACATTGAAAATGTCACTGGCAGAATGAAAAGAAGGATAAAGAGATGGCAGGTCCTTCAGGGTGATGTTGGCTGGCAGGGCTGGGTCCAGGACA	AGCATTGGCACCTTAATGCAGTGTCTTCAGCTTCCCGATATCCGACGGTAGTGTNNNNNGAGACATTGGTAGAAG	102179769	102180015	+	0	NM_024312.5_GNPTAB_Exon5_0206
12:102179898-102180047/16,24/-	2.04311	12	102180032	102180047	7	GCTGATTAAATTTCAA	102179898	102179921	1	CCAACATCACCCTGAAGGACCTGC	102179922	102180031	GAATGTAATTGTAAGCATGTTGGTGTTTCTTTCCAGTGAGAAGCAGTTAGAGTGTTTGCTAACACACTGCATTAAGGTGCCAATGCTTGTCCTGGACCCAGCCCTGCCAG	CCAACATCACCCTGAAGGACCTGCCTTCAGCTTCCCGATATCCGACGGTAGTGTNNNNNGCTGATTAAATTTCAA	102179769	102180015	-	0	NM_024312.5_GNPTAB_Exon5_0207
12:102182246-102182395/17,23/-	0.999258	12	102182379	102182395	3	GTAATAAACTGTATTTG	102182246	102182268	1	GATTATCATTTGTTTTTATTGGG	102182269	102182378	CTTTTTATTAGAGAAATCCTTGGGAAAAACACAACGGAACCTACTAAGAAGAGGTAAGCATTTTGATTTCCTCTCAAGAGTAAAAAGTGAAGGATTGAAGTGAAATTTCA	GATTATCATTTGTTTTTATTGGGCTTCAGCTTCCCGATATCCGACGGTAGTGTNNNNNGTAATAAACTGTATTTG	102182305	102182387	-	0	NM_024312.5_GNPTAB_Exon4_0208_SNP_a
12:102182299-102182448/16,24/-	2.00714	12	102182433	102182448	1	GCTCTAAGCAAACCGT	102182299	102182322	1	AGCATTTTGATTTCCTCTCAAGAG	102182323	102182432	CTTGGTTACAGTGGGAGGTATAGTAGCCCATATGTATGTAATAAACTGTATTTGCTTTTTATTAGAGAAATCCTTGGGAAAAACACAACGGAACCTACTAAGAAGAGGTA	AGCATTTTGATTTCCTCTCAAGAGCTTCAGCTTCCCGATATCCGACGGTAGTGTNNNNNGCTCTAAGCAAACCGT	102182305	102182387	-	0	NM_024312.5_GNPTAB_Exon4_0209
12:102183648-102183797/19,21/-	2.20057	12	102183779	102183797	1	GGGTGAATGGCACAGATCT	102183648	102183668	1	AATAAGGTCTGAGGGTGGCAC	102183669	102183778	TGAACTACTGAAGGAACTACAGCAGGTCAGAGAACAGATGGAGGAGGAGCAGAAAGCAATGAGGTAAAACTGATTTTTTTTTTCACATCAGATGGGTAATGTGGCGATGT	AATAAGGTCTGAGGGTGGCACCTTCAGCTTCCCGATATCCGACGGTAGTGTNNNNNGGGTGAATGGCACAGATCT	102183695	102183855	-	0	NM_024312.5_GNPTAB_Exon3_0210
12:102183732-102183881/16,24/-	2.04126	12	102183866	102183881	7	ATTGGAAAAATGCATT	102183732	102183755	1	AGGTCAGAGAACAGATGGAGGAGG	102183756	102183865	TAAGCTGGAGGATTTGTTGGTTTGCCCTAGGCTTTGTCTGCCCATGCCGATTGACGTTGTTTACACCTGGGTGAATGGCACAGATCTTGAACTACTGAAGGAACTACAGC	AGGTCAGAGAACAGATGGAGGAGGCTTCAGCTTCCCGATATCCGACGGTAGTGTNNNNNATTGGAAAAATGCATT	102183695	102183855	-	0	NM_024312.5_GNPTAB_Exon3_0211
12:102190455-102190604/17,23/-	1.40849	12	102190588	102190604	4	GAAATGAAAGTTATATA	102190455	102190477	1	GCTGGAAAGTCCTTTCAGAATCG	102190478	102190587	CTCTTAGTCTTTGATGCGAAGAAAACGTTTCTTTTTCTTTGTTCTAGGTGGTTCTGGAATGGAGCCGAGATCAATACCATGTTTTGTTTGATTCCTATAGAGACAATATT	GCTGGAAAGTCCTTTCAGAATCGCTTCAGCTTCCCGATATCCGACGGTAGTGTNNNNNGAAATGAAAGTTATATA	102190434	102190560	-	0	NM_024312.5_GNPTAB_Exon2_0212
12:102190389-102190538/19,21/-	1.86747	12	102190520	102190538	1	GGTTCTGGAATGGAGCCGA	102190389	102190409	1	AGTCATGAAATAGCCATCCTG	102190410	102190519	GATCAATACCATGTTTTGTTTGATTCCTATAGAGACAATATTGCTGGAAAGTCCTTTCAGAATCGGTAAGATCTATTTTGGAGAAATCTATTATTTGGACCTAAATCGTA	AGTCATGAAATAGCCATCCTGCTTCAGCTTCCCGATATCCGACGGTAGTGTNNNNNGGTTCTGGAATGGAGCCGA	102190434	102190560	-	10	NM_024312.5_GNPTAB_Exon2_0213
12:102224269-102224418/16,24/+	1.95899	12	102224269	102224284	1	ATCGCGGGGCACGGCG	102224395	102224418	1	AGCCCATACCTGTGGGACAGGCAG	102224285	102224394	AGGGCAGTGCAGGGTCGAGGCGCCCGGTCCAGGCTGCGGCGCCGCTACTCACCTCTCCGAACTGGAAGGCGGAGACGATGGTGACAACGACGCCCAAGAAGCACACGTAG	AGCCCATACCTGTGGGACAGGCAGCTTCAGCTTCCCGATATCCGACGGTAGTGTNNNNNATCGCGGGGCACGGCG	102224316	102224473	+	0	NM_024312.5_GNPTAB_Exon1_0214
12:102224342-102224491/16,24/-	2.11033	12	102224476	102224491	1	TCAGGCTCCTCGGGGC	102224342	102224365	1	CCATCGTCTCCGCCTTCCAGTTCG	102224366	102224475	GTGGCGTGGCGGTGAAGGGGTGATGCTGTTCAAGCTCCTGCAGAGACAGACCTATACCTGCCTGTCCCACAGGTATGGGCTCTACGTGTGCTTCTTGGGCGTCGTTGTCA	CCATCGTCTCCGCCTTCCAGTTCGCTTCAGCTTCCCGATATCCGACGGTAGTGTNNNNNTCAGGCTCCTCGGGGC	102224316	102224473	-	0	NM_024312.5_GNPTAB_Exon1_0215
14:74946880-74947029/18,22/-	2.3435	14	74947012	74947029	1	CAAACCACTTCCACTGAG	74946880	74946901	1	CAACAACAGTGACTTGCTCTCC	74946902	74947011	CTGGGACATTACATCCACAGGTTTCTCATCTCTAAGTGCCTCATTGAGTTCGGTGCATCTGGCCAATGAGTCTGCTGAGACTCTTGACAGCACCTCCAGCTCTGCTGCTT	CAACAACAGTGACTTGCTCTCCCTTCAGCTTCCCGATATCCGACGGTAGTGTNNNNNCAAACCACTTCCACTGAG	74946956	74947011	-	0	NM_006432.4_NPC2_Exon4_0216
14:74947250-74947399/17,23/-	2.29389	14	74947383	74947399	1	TCTATCTGGGGGTGAGA	74947250	74947272	1	AGCATCTGAGACCCTATTTCCTG	74947273	74947382	GGGCATGGGTGGAGGGAAGAAAGTGGAGGAGAAATCAGACTGAAACTAAATCAGTGCCATAAGATAAAAGGAATTTCAAGACTGCTGTTTTATGCCTCTCAACCTCTAAA	AGCATCTGAGACCCTATTTCCTGCTTCAGCTTCCCGATATCCGACGGTAGTGTNNNNNTCTATCTGGGGGTGAGA	74947300	74947502	-	0	NM_001363688.1_NPC2_Exon4_0217
14:74947339-74947488/17,23/-	2.31585	14	74947472	74947488	2	CTCCAGATAAAACTGGT	74947339	74947361	1	AGTGGAGGAGAAATCAGACTGAA	74947362	74947471	GGTGGAGTGGCAACTTCAGGATGACAAAAACCAAAGTCTCTTCTGCTGGGAAATCCCAGTACAGATCGTAAGTCTATCTGGGGGTGAGAGGGCATGGGTGGAGGGAAGAA	AGTGGAGGAGAAATCAGACTGAACTTCAGCTTCCCGATATCCGACGGTAGTGTNNNNNCTCCAGATAAAACTGGT	74947300	74947502	-	0	NM_001363688.1_NPC2_Exon4_0218
14:74947414-74947563/16,24/-	2.14206	14	74947548	74947563	1	CTAGGATTCATAGTTA	74947414	74947437	1	AGTCTCTTCTGCTGGGAAATCCCA	74947438	74947547	AACCAATTATGGATAGAAGTCAGGTCCTATTTTCATTTTTCTCAATTATTTTTCTCTTTCTCCAGATAAAACTGGTGGTGGAGTGGCAACTTCAGGATGACAAAAACCAA	AGTCTCTTCTGCTGGGAAATCCCACTTCAGCTTCCCGATATCCGACGGTAGTGTNNNNNCTAGGATTCATAGTTA	74947300	74947502	-	0	NM_001363688.1_NPC2_Exon4_0219
14:74951050-74951199/19,21/-	2.29922	14	74951181	74951199	1	GAGTGGAATTAACTGCCCT	74951050	74951070	1	AGAGTTCTGAGGGCAGTGGGC	74951071	74951180	ATCCAAAAAGACAAGACCTATAGCTACCTGAATAAACTACCAGTGAAAAGCGAATATCCCTCTGTAAGTGATACCATTATTGAGGACACGGGAGGCCTTGGGACTGGATT	AGAGTTCTGAGGGCAGTGGGCCTTCAGCTTCCCGATATCCGACGGTAGTGTNNNNNGAGTGGAATTAACTGCCCT	74951097	74951310	-	0	NM_001363688.1_NPC2_Exon3_0220
14:74951122-74951271/22,18/+	2.28571	14	74951122	74951143	1	GGATATTCGCTTTTCACTGGTA	74951254	74951271	1	CCATGCACCACGGCCTTG	74951144	74951253	GTTTATTCAGGTAGCTATAGGTCTTGTCTTTTTGGATAGGGCAGTTAATTCCACTCTTACAACCATCAGGCTCAGGAATGGGAAAGGGAACTGGGACGCCCATCAGGATG	CCATGCACCACGGCCTTGCTTCAGCTTCCCGATATCCGACGGTAGTGTNNNNNGGATATTCGCTTTTCACTGGTA	74951097	74951310	+	0	NM_001363688.1_NPC2_Exon3_0221
14:74951212-74951361/21,19/-	1.8166	14	74951341	74951361	1	TCTGAATTTTTGATTTAGAGT	74951212	74951230	1	CCTTTCCCATTCCTGAGCC	74951231	74951340	TTGAAAATAGGTTATTTTCTTTGCCATCTGATTCTCTTTTTTTCTCTTAGATATTCAGTCTAAAAGCAGCAAGGCCGTGGTGCATGGCATCCTGATGGGCGTCCCAGTTC	CCTTTCCCATTCCTGAGCCCTTCAGCTTCCCGATATCCGACGGTAGTGTNNNNNTCTGAATTTTTGATTTAGAGT	74951097	74951310	-	0	NM_001363688.1_NPC2_Exon3_0222
14:74952962-74953111/17,23/+	2.21	14	74952962	74952978	1	GCTTATTCCAACACTTG	74953089	74953111	1	GGGTGGGGCATGGGCTCACATTC	74952979	74953088	ATATTTAGGTTATGCTGTAACATGAATTTGAGTTAAGAGCCACTTTTACGCACTGCTGGTGAAGGTGACATTGACGCTGTAAGACTGTCCTTTGCTCAGCTGGCAGGGTT	GGGTGGGGCATGGGCTCACATTCCTTCAGCTTCCCGATATCCGACGGTAGTGTNNNNNGCTTATTCCAACACTTG	74953011	74953159	+	0	NM_001363688.1_NPC2_Exon2_0223
14:74953033-74953182/16,24/-	2.18031	14	74953167	74953182	4	TTCTCCTCCTATTCTC	74953033	74953056	1	AGCGTCAATGTCACCTTCACCAGC	74953057	74953166	CTATTCCAATTCATTTTTCTTTTGCAGGTTCTGTGGATGGAGTTATAAAGGAAGTGAATGTGAGCCCATGCCCCACCCAACCCTGCCAGCTGAGCAAAGGACAGTCTTAC	AGCGTCAATGTCACCTTCACCAGCCTTCAGCTTCCCGATATCCGACGGTAGTGTNNNNNTTCTCCTCCTATTCTC	74953011	74953159	-	0	NM_001363688.1_NPC2_Exon2_0224
14:74959859-74960008/17,23/+	1.09579	14	74959859	74959875	1	AGAGGGCGCGGGAACCT	74959986	74960008	1	ACGAAGTTCCAAGCTCGGGAAAG	74959876	74959985	TGGGCGGGCCTGGGGCTCACCGCAGTCCTTGAACTGCACCGGTTCGGCCTGGGCAGCGGTGCTGAGCGCCAGGAGCAGGAATGTAGCTGCCAGGAAACGCATCGCGGATA	ACGAAGTTCCAAGCTCGGGAAAGCTTCAGCTTCCCGATATCCGACGGTAGTGTNNNNNAGAGGGCGCGGGAACCT	74959875	74959997	+	0	NM_001363688.1_NPC2_Exon1_0225
14:74959892-74960041/19,21/-	1.31307	14	74960023	74960041	1	GGTTTGTCTTGTGACCGCG	74959892	74959912	1	GCAGTTCAAGGACTGCGGTGA	74959913	74960022	GGCGGCCGCTGCTTCTTTCCCGAGCTTGGAACTTCGTTATCCGCGATGCGTTTCCTGGCAGCTACATTCCTGCTCCTGGCGCTCAGCACCGCTGCCCAGGCCGAACCGGT	GCAGTTCAAGGACTGCGGTGACTTCAGCTTCCCGATATCCGACGGTAGTGTNNNNNGGTTTGTCTTGTGACCGCG	74959875	74959997	-	0	NM_001363688.1_NPC2_Exon1_0226
14:88401011-88401160/19,21/+	2.22088	14	88401011	88401029	1	GCTCTGAACCAAAACCAAA	88401140	88401160	1	GCAGCCCAGCCATTCTTTGGA	88401030	88401139	AAGAAGGGAAGAAAATCCAGAGTATTCTATGATGCCCTGTTAAGTATTAGCGTGTGGCTTCCACAAGAAAGTTGTCAAACTGTGCAAATTCAAAGGAGTGAGTTCCAATT	GCAGCCCAGCCATTCTTTGGACTTCAGCTTCCCGATATCCGACGGTAGTGTNNNNNGCTCTGAACCAAAACCAAA	88401055	88401242	+	0	NM_000153.4_GALC_Exon17_0227
14:88401100-88401249/17,23/+	2.29142	14	88401100	88401116	1	GTTGTCAAACTGTGCAA	88401227	88401249	1	AGTAGAAAGAAACACATTCCTTG	88401117	88401226	ATTCAAAGGAGTGAGTTCCAATTGCAGCCCAGCCATTCTTTGGAAAATTCACAGGGATGTCTGTCCACAGAGACTTGTCATTCAGCATGCCAGAGGTGAAATGACCCTAG	AGTAGAAAGAAACACATTCCTTGCTTCAGCTTCCCGATATCCGACGGTAGTGTNNNNNGTTGTCAAACTGTGCAA	88401055	88401242	+	0	NM_000153.4_GALC_Exon17_0228
14:88401141-88401290/20,20/-	2.20662	14	88401271	88401290	1	GATCAAGAAACAGACTTCAG	88401141	88401160	1	TCCAAAGAATGGCTGGGCTG	88401161	88401270	AGGACCATTTTCATATGGTTTCAAGGAATGTGTTTCTTTCTACTCTAGGGTCATTTCACCTCTGGCATGCTGAATGACAAGTCTCTGTGGACAGACATCCCTGTGAATTT	TCCAAAGAATGGCTGGGCTGCTTCAGCTTCCCGATATCCGACGGTAGTGTNNNNNGATCAAGAAACAGACTTCAG	88401055	88401242	-	0	NM_000153.4_GALC_Exon17_0229
14:88406186-88406335/22,18/+	1.9017	14	88406186	88406207	1	AAAATTATAGAAATGCACAACA	88406318	88406335	1	CCATCCAGCTGTAACACA	88406208	88406317	AAAGAGCATTTTACCTCCAGACTCCAATCAGCAATACTTACCTTAATAGTTAACGTGAGTGTATACCATTTTTTTGCTGTAACTTCAACACGTCCTAAAGCATATATAAT	CCATCCAGCTGTAACACACTTCAGCTTCCCGATATCCGACGGTAGTGTNNNNNAAAATTATAGAAATGCACAACA	88406228	88406345	+	0	NM_000153.4_GALC_Exon16_0230
14:88406222-88406371/16,24/-	2.27893	14	88406356	88406371	1	GAGATCTCAAAATTAT	88406222	88406245	1	AGTATTGCTGATTGGAGTCTGGAG	88406246	88406355	ATCTATTGGGATAATATTTTTGTGTTACAGCTGGATGGATTATATATGCTTTAGGACGTGTTGAAGTTACAGCAAAAAAATGGTATACACTCACGTTAACTATTAAGGTA	AGTATTGCTGATTGGAGTCTGGAGCTTCAGCTTCCCGATATCCGACGGTAGTGTNNNNNGAGATCTCAAAATTAT	88406228	88406345	-	0	NM_000153.4_GALC_Exon16_0231
14:88407657-88407806/17,23/-	2.04046	14	88407790	88407806	1	TAGAAGTGCCAGAGGAA	88407657	88407679	1	CCTACTTGTTATTTGTGGGAGTG	88407680	88407789	TTTTCTTCTGGATTTTTGCAAATGGATCTTACAGGGTTACAGGTGATTTAGGTAACTGACTTTTTTTTTTTTTAATAGCATATGACTTATGGGCTATGTTACTTTGAGCA	CCTACTTGTTATTTGTGGGAGTGCTTCAGCTTCCCGATATCCGACGGTAGTGTNNNNNTAGAAGTGCCAGAGGAA	88407718	88407922	-	0	NM_000153.4_GALC_Exon15_0232
14:88407745-88407894/18,22/-	2.0174	14	88407877	88407894	1	TGACTATAAAGTGTGATG	88407745	88407766	1	GGATCTTACAGGGTTACAGGTG	88407767	88407876	TATACATAGAGACCCCTGACACAGGAGGTGTGTTCATTGCAGGAAGAGTAAATAAAGGTGGTATTTTGATTAGAAGTGCCAGAGGAATTTTCTTCTGGATTTTTGCAAAT	GGATCTTACAGGGTTACAGGTGCTTCAGCTTCCCGATATCCGACGGTAGTGTNNNNNTGACTATAAAGTGTGATG	88407718	88407922	-	0	NM_000153.4_GALC_Exon15_0233_SNP_a
14:88407834-88407983/19,21/-	2.34908	14	88407965	88407983	1	ATGTGCTGTGAAATGACAT	88407834	88407854	1	AGGAGGTGTGTTCATTGCAGG	88407855	88407964	ATCTGTACTATGTTACAAAGGGCATATTTTAAAGAGTACTAATCAACCGTTTTATTTTGCAGGACCAATCTGACTATAAAGTGTGATGTATACATAGAGACCCCTGACAC	AGGAGGTGTGTTCATTGCAGGCTTCAGCTTCCCGATATCCGACGGTAGTGTNNNNNATGTGCTGTGAAATGACAT	88407718	88407922	-	10	NM_000153.4_GALC_Exon15_0234
14:88411820-88411969/17,23/-	2.25395	14	88411953	88411969	1	TTCTCAACCAGAGACCC	88411820	88411842	1	AGGTACATTTTGAAGTGAAGAGT	88411843	88411952	ATTACATGGGCTGCCGATGCATCCAACACAATCAGTATTATAGGAGACTACAACTGGTAAGATTGATGTTCTCAATGTGGATCTGGCTGAAATACCCTTGTAATATTGTC	AGGTACATTTTGAAGTGAAGAGTCTTCAGCTTCCCGATATCCGACGGTAGTGTNNNNNTTCTCAACCAGAGACCC	88411876	88412097	-	0	NM_000153.4_GALC_Exon14_0235_SNP_a
14:88411896-88412045/16,24/-	2.14869	14	88412030	88412045	1	GCTGATCAAACTGGTG	88411896	88411919	1	AGTATTATAGGAGACTACAACTGG	88411920	88412029	TATTTGAATATTTTACAAATATTGAAGACCCTGGCGAGCATCACTTCACGCTACGCCAAGTTCTCAACCAGAGACCCATTACATGGGCTGCCGATGCATCCAACACAATC	AGTATTATAGGAGACTACAACTGGCTTCAGCTTCCCGATATCCGACGGTAGTGTNNNNNGCTGATCAAACTGGTG	88411876	88412097	-	0	NM_000153.4_GALC_Exon14_0236
14:88411983-88412132/18,22/-	2.47785	14	88412115	88412132	1	GGAGAGCTTCTGAAGGAT	88411983	88412004	1	AGACCCTGGCGAGCATCACTTC	88412005	88412114	TTGATACTAAACAGAGAATTTCTTACATTCTGAACAGATTACCCATTTTTTAGTGAAGCTCCAAACTTTGCTGATCAAACTGGTGTATTTGAATATTTTACAAATATTGA	AGACCCTGGCGAGCATCACTTCCTTCAGCTTCCCGATATCCGACGGTAGTGTNNNNNGGAGAGCTTCTGAAGGAT	88411876	88412097	-	0	NM_000153.4_GALC_Exon14_0237_SNP_a
14:88414005-88414154/18,22/+	2.33099	14	88414005	88414022	1	CAGGTAGAAATCAACACA	88414133	88414154	1	GCTGCCTTTGCGACCAGTGGTG	88414023	88414132	CTACTGTTAAATATAGAGACCAAGTTAAGTTTTAGTGAAAAATACTCACCAACATTGAAATCATCCTTATAGGTACTTGGGAAGGGCTGGGATTTTGGAGGAAGCGGGTA	GCTGCCTTTGCGACCAGTGGTGCTTCAGCTTCCCGATATCCGACGGTAGTGTNNNNNCAGGTAGAAATCAACACA	88414051	88414242	+	0	NM_000153.4_GALC_Exon13_0238
14:88414094-88414243/17,23/+	2.34463	14	88414094	88414110	2	GGTACTTGGGAAGGGCT	88414221	88414243	1	AGCTGAAAAAGAAGACACTACTG	88414111	88414220	GGGATTTTGGAGGAAGCGGGTAGCTGCCTTTGCGACCAGTGGTGAGAGTGGTGAGTGTGAACAGCTCATCTTCATGCAGGCTCAGTGTGAAACTGCCATCGCTGTCAAGG	AGCTGAAAAAGAAGACACTACTGCTTCAGCTTCCCGATATCCGACGGTAGTGTNNNNNGGTACTTGGGAAGGGCT	88414051	88414242	+	0	NM_000153.4_GALC_Exon13_0239
14:88414132-88414281/20,20/-	2.26595	14	88414262	88414281	1	GTCCACATGAGATGAGCTAT	88414132	88414151	1	CACTGGTCGCAAAGGCAGCT	88414152	88414261	AGTACCTGGTCCTGAATACAGTAGTGTCTTCTTTTTCAGCTCCTTGACAGCGATGGCAGTTTCACACTGAGCCTGCATGAAGATGAGCTGTTCACACTCACCACTCTCAC	CACTGGTCGCAAAGGCAGCTCTTCAGCTTCCCGATATCCGACGGTAGTGTNNNNNGTCCACATGAGATGAGCTAT	88414051	88414242	-	0	NM_000153.4_GALC_Exon13_0240
14:88416126-88416275/17,23/-	1.96452	14	88416259	88416275	1	AGTGAAATACCAGAGCT	88416126	88416148	1	AGTAAAACAGTAAAAGGGCACAG	88416149	88416258	ACAGGTATGGTATACCAAACTTGGAAAAACATCCGAAAGATTTCTTTTTAAGCAGCTGGATTCTCTATGGGTAATTTTAAAGTAAATTCTTATATTTTGGGTATTCCAAC	AGTAAAACAGTAAAAGGGCACAGCTTCAGCTTCCCGATATCCGACGGTAGTGTNNNNNAGTGAAATACCAGAGCT	88416168	88416295	-	0	NM_000153.4_GALC_Exon12_0241
14:88416186-88416335/17,23/-	2.23758	14	88416319	88416335	1	AAATCCTCAAAGAGGAT	88416186	88416208	1	AGCAGCTGGATTCTCTATGGGTA	88416209	88416318	GTGATGAATTACTCAGCCATGCTTTTTTGTCTTTTCTTTACAGAGTGAAATACCAGAGCTACAGGTATGGTATACCAAACTTGGAAAAACATCCGAAAGATTTCTTTTTA	AGCAGCTGGATTCTCTATGGGTACTTCAGCTTCCCGATATCCGACGGTAGTGTNNNNNAAATCCTCAAAGAGGAT	88416168	88416295	-	0	NM_000153.4_GALC_Exon12_0242
14:88416930-88417079/18,22/+	2.1716	14	88416930	88416947	1	GAACTACTGGCCTGTGAC	88417058	88417079	1	AGAAATGGCCGTATGCACTTAG	88416948	88417057	AGAATATATAAATTCTTAAATCAAAACTAAAATAAAGTTAAACATATTTACTTACAAAAGATCCCTTAAGAACAAAGGTGGCAAATTGTTGTGACACATTGAAATAAGGA	AGAAATGGCCGTATGCACTTAGCTTCAGCTTCCCGATATCCGACGGTAGTGTNNNNNGAACTACTGGCCTGTGAC	88416982	88417112	+	0	NM_000153.4_GALC_Exon11_0243
14:88417020-88417169/16,24/+	1.80352	14	88417020	88417035	5	CAAAGGTGGCAAATTG	88417146	88417169	1	GGAAAAAAAGTTCAACAGTTAATG	88417036	88417145	TTGTGACACATTGAAATAAGGAAGAAATGGCCGTATGCACTTAGAATGTTTATGACTCTGAAAAAAAAAAATCACATACATTATCCAAATGATGTATAAGCTACCTTAGG	GGAAAAAAAGTTCAACAGTTAATGCTTCAGCTTCCCGATATCCGACGGTAGTGTNNNNNCAAAGGTGGCAAATTG	88416982	88417112	+	0	NM_000153.4_GALC_Exon11_0244_SNP_a
14:88429655-88429804/16,24/+	1.62136	14	88429655	88429670	7	GTATTCAGTTTTATAT	88429781	88429804	1	AGCTTCCTCCTTTCTCTAAATGGC	88429671	88429780	TTTATTTTTCCAATAGTAAAGAAGTGAGTTAATCCAATAGCAACAACAAAAGTTTACCATGGTTTCAATGATGATGGTGAGGTTCCCTAAGCCATCAGTCAGAGCTACGT	AGCTTCCTCCTTTCTCTAAATGGCCTTCAGCTTCCCGATATCCGACGGTAGTGTNNNNNGTATTCAGTTTTATAT	88429707	88429875	+	0	NM_000153.4_GALC_Exon10_0245_SNP_a
14:88429740-88429889/21,19/-	2.06755	14	88429869	88429889	1	TTTGTCTTATTTGGAACTTTC	88429740	88429758	1	AGGGAACCTCACCATCATC	88429759	88429868	TGTTTTTCTATAGCTCATACCACTCAGTTTACTCAACCTGGCTGGTATTACCTGAAGACAGTTGGCCATTTAGAGAAAGGAGGAAGCTACGTAGCTCTGACTGATGGCTT	AGGGAACCTCACCATCATCCTTCAGCTTCCCGATATCCGACGGTAGTGTNNNNNTTTGTCTTATTTGGAACTTTC	88429707	88429875	-	0	NM_000153.4_GALC_Exon10_0246
14:88429823-88429972/19,21/-	1.90765	14	88429954	88429972	1	GAAAATAGCTTGTTTGGAT	88429823	88429843	1	AGTTTACTCAACCTGGCTGGT	88429844	88429953	GAATCAGACTCAAATTGATATACAGCTTTTTTTTTTTCCCAAAAGAAATACTATTATTACCATTTTTGTCTTATTTGGAACTTTCTGTTTTTCTATAGCTCATACCACTC	AGTTTACTCAACCTGGCTGGTCTTCAGCTTCCCGATATCCGACGGTAGTGTNNNNNGAAAATAGCTTGTTTGGAT	88429707	88429875	-	0	NM_000153.4_GALC_Exon10_0247
14:88431776-88431925/17,23/-	2.18371	14	88431909	88431925	1	TGGGAGATGCGGGTTGA	88431776	88431798	1	AGCAGAAAAAAACTTAGAGAAGA	88431799	88431908	TGACGGCCCAGGAGCCATGGAGTGGGCACTACGTGGTAGAATCTCCTGTCTGGGTATCAGGTATGGTTCAGTTCCATCTCTCACTCCCTAAATTCTTCTCTAAGAGACAA	AGCAGAAAAAAACTTAGAGAAGACTTCAGCTTCCCGATATCCGACGGTAGTGTNNNNNTGGGAGATGCGGGTTGA	88431828	88431993	-	0	NM_000153.4_GALC_Exon9_0248
14:88431854-88432003/22,18/-	2.02555	14	88431982	88432003	1	TTGGTGTTTCTTTTTTATCAAA	88431854	88431871	1	AGAATCTCCTGTCTGGGT	88431872	88431981	TCTTTTAGCACAATCGCATGGAATTTAGTGGCTAGTTACTATGAACAGTTGCCTTATGGGAGATGCGGGTTGATGACGGCCCAGGAGCCATGGAGTGGGCACTACGTGGT	AGAATCTCCTGTCTGGGTCTTCAGCTTCCCGATATCCGACGGTAGTGTNNNNNTTGGTGTTTCTTTTTTATCAAA	88431828	88431993	-	0	NM_000153.4_GALC_Exon9_0249
14:88431910-88432059/16,24/+	1.90564	14	88431910	88431925	1	CAACCCGCATCTCCCA	88432036	88432059	1	AACCTGGAGTAAAAAGACTTTATC	88431926	88432035	TAAGGCAACTGTTCATAGTAACTAGCCACTAAATTCCATGCGATTGTGCTAAAAGATTTGATAAAAAAGAAACACCAAGACAACTTGTGATAAAAATGTAAATGTCTAAA	AACCTGGAGTAAAAAGACTTTATCCTTCAGCTTCCCGATATCCGACGGTAGTGTNNNNNCAACCCGCATCTCCCA	88431828	88431993	+	0	NM_000153.4_GALC_Exon9_0250
14:88434596-88434745/16,24/-	1.75401	14	88434730	88434745	7	GTGACATGGGTGCAGG	88434596	88434619	1	AGAAAAAAATGGAATTCCTTATTC	88434620	88434729	CTGCTGGGGTCGCATTTTAAATCAGAATTATATCAATGGCTATATGACTTCGTAAGTTATTAAAAACCTTTTAGAGTTCTTATCAAAAAAAATTTAAAAACATAAGAGTT	AGAAAAAAATGGAATTCCTTATTCCTTCAGCTTCCCGATATCCGACGGTAGTGTNNNNNGTGACATGGGTGCAGG	88434658	88434854	-	0	NM_000153.4_GALC_Exon8_0251
14:88434672-88434821/16,24/-	1.90809	14	88434806	88434821	1	GGAACCCATTCAGCAA	88434672	88434695	1	AATGGCTATATGACTTCGTAAGTT	88434696	88434805	AAGATGCAAAGTTGACTGGGAAGAAGCTTTGGTCTTCTGAAGACTTTAGCACTTTAAATAGTGACATGGGTGCAGGCTGCTGGGGTCGCATTTTAAATCAGAATTATATC	AATGGCTATATGACTTCGTAAGTTCTTCAGCTTCCCGATATCCGACGGTAGTGTNNNNNGGAACCCATTCAGCAA	88434658	88434854	-	0	NM_000153.4_GALC_Exon8_0252
14:88434728-88434877/17,23/+	2.35527	14	88434728	88434744	1	AGCCTGCACCCATGTCA	88434855	88434877	1	AGTCAATGAAAAAAGGTCACGAC	88434745	88434854	CTATTTAAAGTGCTAAAGTCTTCAGAAGACCAAAGCTTCTTCCCAGTCAACTTTGCATCTTTTGCTGAATGGGTTCCAGGATAATGAGCCCTAGAAAAAAAAAGGGTGGA	AGTCAATGAAAAAAGGTCACGACCTTCAGCTTCCCGATATCCGACGGTAGTGTNNNNNAGCCTGCACCCATGTCA	88434658	88434854	+	0	NM_000153.4_GALC_Exon8_0253
14:88442622-88442771/16,24/-	2.19959	14	88442756	88442771	1	ATCTCTGGGAGTCCAT	88442622	88442645	1	GACTATCTTTTTCTTGCCTTCTCC	88442646	88442755	CTCTGCATCCATGCTCCTTGATGCCGAACTCTTCAAGGTGGTTGATGTTATAGGGTAAGGCATGTTTTACTTGGAAAACTAGCAGTTTCTGATTGCTTGCTCTGTGTATT	GACTATCTTTTTCTTGCCTTCTCCCTTCAGCTTCCCGATATCCGACGGTAGTGTNNNNNATCTCTGGGAGTCCAT	88442681	88442852	-	10	NM_000153.4_GALC_Exon7_0254_SNP_a
14:88442715-88442864/22,18/-	2.19932	14	88442843	88442864	1	CCTTTCATATGTTCTGTTTCTT	88442715	88442732	1	CCGAACTCTTCAAGGTGG	88442733	88442842	ACTCCAAAAGATATTAAGAAAAATGCTGAATTATCAAGGTCTCCAGCGAGTGAAAATCATAGCAAGTGATAATCTCTGGGAGTCCATCTCTGCATCCATGCTCCTTGATG	CCGAACTCTTCAAGGTGGCTTCAGCTTCCCGATATCCGACGGTAGTGTNNNNNCCTTTCATATGTTCTGTTTCTT	88442681	88442852	-	0	NM_000153.4_GALC_Exon7_0255
14:88442753-88442902/18,22/+	2.12405	14	88442753	88442770	1	GAGATGGACTCCCAGAGA	88442881	88442902	1	AGCTGTTGAATTTATGACCAAG	88442771	88442880	TTATCACTTGCTATGATTTTCACTCGCTGGAGACCTTGATAATTCAGCATTTTTCTTAATATCTTTTGGAGTAAGAAACAGAACATATGAAAGGATACAAATGAATTTTT	AGCTGTTGAATTTATGACCAAGCTTCAGCTTCCCGATATCCGACGGTAGTGTNNNNNGAGATGGACTCCCAGAGA	88442681	88442852	+	0	NM_000153.4_GALC_Exon7_0256
14:88448434-88448583/17,23/+	1.45528	14	88448434	88448450	1	AGTATAAAAAATACGGT	88448561	88448583	1	GGCATTATATGACCTCTCATTCC	88448451	88448560	ATTTCCAACACAAATTTCCTACTATTTTCTGTGTTAGGAACCATAAGGAATTATTCACTAAAAAGTTAAAAACAAAAAGATACTAAAGTTGTACACACCTTAATATAATT	GGCATTATATGACCTCTCATTCCCTTCAGCTTCCCGATATCCGACGGTAGTGTNNNNNAGTATAAAAAATACGGT	88448528	88448607	+	0	NM_000153.4_GALC_Exon6_0257
14:88448487-88448636/17,23/-	1.67859	14	88448620	88448636	2	GACATTTTGTAACTTTC	88448487	88448509	1	AGTGAATAATTCCTTATGGTTCC	88448510	88448619	AATTCAGACTTTTTTGACTTTTTGTTTTGCAGATTTGGAATGAGAGGTCATATAATGCCAATTATATTAAGGTGTGTACAACTTTAGTATCTTTTTGTTTTTAACTTTTT	AGTGAATAATTCCTTATGGTTCCCTTCAGCTTCCCGATATCCGACGGTAGTGTNNNNNGACATTTTGTAACTTTC	88448528	88448607	-	0	NM_000153.4_GALC_Exon6_0258
14:88450661-88450810/17,23/+	1.97546	14	88450661	88450677	2	GTACCACAGAATCAAAT	88450788	88450810	1	AGGTCACGACATAATAGGCAGTC	88450678	88450787	TATTTTCTAAATTACAAACAAATGTCCAAAACTGAATCATATTTTAAATATATTACTAACTCCAATATAATCAATGTCCAAATCATGGTAACGCTTGGCGCCCACAATCC	AGGTCACGACATAATAGGCAGTCCTTCAGCTTCCCGATATCCGACGGTAGTGTNNNNNGTACCACAGAATCAAAT	88450717	88450897	+	10	NM_000153.4_GALC_Exon5_0259
14:88450749-88450898/18,22/+	2.36476	14	88450749	88450766	1	CAATGTCCAAATCATGGT	88450877	88450898	1	CCTGCAGAGAGAAGGGAGGAGG	88450767	88450876	AACGCTTGGCGCCCACAATCCAGGTCACGACATAATAGGCAGTCAGCTGAAGATTGACATAAGGCCAGTCGAAACCTTTTCCCAGCCATCCAGGGAATGACCATGGCAAC	CCTGCAGAGAGAAGGGAGGAGGCTTCAGCTTCCCGATATCCGACGGTAGTGTNNNNNCAATGTCCAAATCATGGT	88450717	88450897	+	0	NM_000153.4_GALC_Exon5_0260
14:88450840-88450989/17,23/+	1.18928	14	88450840	88450856	2	ACCTTTTCCCAGCCATC	88450967	88450989	1	TTCAACTAGCAAAAAACCAATAC	88450857	88450966	CAGGGAATGACCATGGCAACCCTGCAGAGAGAAGGGAGGAGGCAAAGGTAGAGGAGGTATAACGGTGCTGGCGCTATTGAAAATAAAACAAATTTTTTTTAAGAAAAGCA	TTCAACTAGCAAAAAACCAATACCTTCAGCTTCCCGATATCCGACGGTAGTGTNNNNNACCTTTTCCCAGCCATC	88450717	88450897	+	0	NM_000153.4_GALC_Exon5_0261
14:88452751-88452900/16,24/-	2.11865	14	88452885	88452900	1	TTTCCGAGGATACGAG	88452751	88452774	1	GAATCGTGTTGGTGGAATCTCTAT	88452775	88452884	TGGTGGTTGATGAAAGAAGCTAAGAAGAGGAATCCCAATATTACACTCATTGGTAAGAAATGAAGTTTGCAATGTTTCTTCAGTCTCTTTTCCTTTAACTTTTAAATTCT	GAATCGTGTTGGTGGAATCTCTATCTTCAGCTTCCCGATATCCGACGGTAGTGTNNNNNTTTCCGAGGATACGAG	88452812	88452966	-	0	NM_000153.4_GALC_Exon4_0262
14:88452829-88452978/16,24/+	2.06924	14	88452829	88452844	1	TTACCAATGAGTGTAA	88452955	88452978	1	AGGAGAGCAAAAACGGAAGTAATG	88452845	88452954	TATTGGGATTCCTCTTCTTAGCTTCTTTCATCAACCACCACTCGTATCCTCGGAAATAATTCTCATCTAGTGCATAATGCATGTGGGAGGGCTCAGTGCCGTCTGAATAG	AGGAGAGCAAAAACGGAAGTAATGCTTCAGCTTCCCGATATCCGACGGTAGTGTNNNNNTTACCAATGAGTGTAA	88452812	88452966	+	0	NM_000153.4_GALC_Exon4_0263
14:88452879-88453028/19,21/+	2.25848	14	88452879	88452897	1	CCACCACTCGTATCCTCGG	88453008	88453028	1	TCACTCCCCACCCCCACCCCA	88452898	88453007	AAATAATTCTCATCTAGTGCATAATGCATGTGGGAGGGCTCAGTGCCGTCTGAATAGAGGAGAGCAAAAACGGAAGTAATGATCCATGAATGGTACTTCCTAGGACCATC	TCACTCCCCACCCCCACCCCACTTCAGCTTCCCGATATCCGACGGTAGTGTNNNNNCCACCACTCGTATCCTCGG	88452812	88452966	+	0	NM_000153.4_GALC_Exon4_0264
14:88454419-88454568/21,19/-	2.21941	14	88454548	88454568	1	GTTACTTCTTTTCACAGCCGA	88454419	88454437	1	CCTCAGCATATGGACTGTG	88454438	88454547	ATTTTGGTGCCTCTTTGCATATTTTAAAAGTGGAAATAGGTGGTGATGGGCAGACAACAGGTAGGAGAATTTGGGAGATAGGATTTCTCCCATCAACATTTTAATCTATA	CCTCAGCATATGGACTGTGCTTCAGCTTCCCGATATCCGACGGTAGTGTNNNNNGTTACTTCTTTTCACAGCCGA	88454467	88454571	-	0	NM_000153.4_GALC_Exon3_0265
14:88454487-88454636/17,23/-	2.34835	14	88454620	88454636	1	TGTAAAACCTAAGGCAG	88454487	88454509	1	GGTGGTGATGGGCAGACAACAGG	88454510	88454619	TAATTAGTAATTGTCTTGAAGCTTCATACAATACAACACTATGTTAATACTGTTACTTCTTTTCACAGCCGAATTTTGGTGCCTCTTTGCATATTTTAAAAGTGGAAATA	GGTGGTGATGGGCAGACAACAGGCTTCAGCTTCCCGATATCCGACGGTAGTGTNNNNNTGTAAAACCTAAGGCAG	88454467	88454571	-	0	NM_000153.4_GALC_Exon3_0266
14:88454719-88454868/22,18/+	1.83483	14	88454719	88454740	1	GCTAATAAATTCTATGGTGAAA	88454851	88454868	1	AGAAGTCGGGAGGTTGCC	88454741	88454850	TTCACCATCCAATTTCTAAAATATCACAGGTACCATGAAATAATTATGTTTTCATTACCTTAAAGAGATAATCCAATATCTGAGAACGATAGGGCTCTGGGTAATTTACT	AGAAGTCGGGAGGTTGCCCTTCAGCTTCCCGATATCCGACGGTAGTGTNNNNNGCTAATAAATTCTATGGTGAAA	88454778	88454887	+	0	NM_000153.4_GALC_Exon2_0267
14:88454809-88454958/20,20/+	1.78901	14	88454809	88454828	1	TAATCCAATATCTGAGAACG	88454939	88454958	1	CACACCACCTGGTATACACA	88454829	88454938	ATAGGGCTCTGGGTAATTTACTAGAAGTCGGGAGGTTGCCTAAAAAAAAAAGTTTTCAAAAGTATGAATAAAAGAAATCCAGTCATGAATATCTGTCTACAGTGTTCACG	CACACCACCTGGTATACACACTTCAGCTTCCCGATATCCGACGGTAGTGTNNNNNTAATCCAATATCTGAGAACG	88454778	88454887	+	0	NM_000153.4_GALC_Exon2_0268
14:88459236-88459385/22,18/-	1.7059	14	88459364	88459385	1	GCGTACGTGCTCGACGACTCCG	88459236	88459253	2	CCCACAAGCCCCCGCGGC	88459254	88459363	ACGGGCTGGGCCGGGAGTTCGACGGCATCGGCGCGGTCAGCGGCGGCGGGGTGAGCGGCAAGCTGCGGGGATACGCGGGGGGCGGCAAGAGCCCGCCCCGTGGGGCCAGC	CCCACAAGCCCCCGCGGCCTTCAGCTTCCCGATATCCGACGGTAGTGTNNNNNGCGTACGTGCTCGACGACTCCG	88459293	88459528	-	0	NM_000153.4_GALC_Exon1_0269
14:88459306-88459455/20,20/-	1.81151	14	88459436	88459455	1	TGCGGCCGCGGGTTCGGCGG	88459306	88459325	1	AGCGGCGGCGGGGTGAGCGG	88459326	88459435	GCCGCGCCGCGGTGCCCTTGCTGCTGTGTGCGCTGCTGGCGCCCGGCGGCGCGTACGTGCTCGACGACTCCGACGGGCTGGGCCGGGAGTTCGACGGCATCGGCGCGGTC	AGCGGCGGCGGGGTGAGCGGCTTCAGCTTCCCGATATCCGACGGTAGTGTNNNNNTGCGGCCGCGGGTTCGGCGG	88459293	88459528	-	0	NM_000153.4_GALC_Exon1_0270_SNP_a
14:88459382-88459531/22,18/+	1.73491	14	88459382	88459403	1	ACGCGCCGCCGGGCGCCAGCAG	88459514	88459531	1	GGGTCACATGACTCCGGC	88459404	88459513	CGCACACAGCAGCAAGGGCACCGCGGCGCGGCCCGCCGAACCCGCGGCCGCAGTCATAGCTTTCGCTCGGCGTTGCCAGGAAGCCGAGAGTAGCCACTCAGCCATTGTGT	GGGTCACATGACTCCGGCCTTCAGCTTCCCGATATCCGACGGTAGTGTNNNNNACGCGCCGCCGGGCGCCAGCAG	88459293	88459528	+	0	NM_000153.4_GALC_Exon1_0271_SNP_a
14:88459476-88459625/16,24/+	1.58783	14	88459476	88459491	1	TTGCCAGGAAGCCGAG	88459602	88459625	1	CCGCCATTTTGAGTGCGGGTCAAG	88459492	88459601	AGTAGCCACTCAGCCATTGTGTGGGTCACATGACTCCGGCGCCCAGGGAGGCGGGTCCCGTCGCCGCCACGATAGATACGGGCAGGAGGCCGCTGATGCTGACGCCGCCG	CCGCCATTTTGAGTGCGGGTCAAGCTTCAGCTTCCCGATATCCGACGGTAGTGTNNNNNTTGCCAGGAAGCCGAG	88459293	88459528	+	0	NM_000153.4_GALC_Exon1_0272
14:88459693-88459842/16,24/-	1.46213	14	88459827	88459842	10	TGCTGGGGAAGAGCCA	88459693	88459716	1	GTGAAATCCAGTAGCTGACCACAG	88459717	88459826	TGGTAGGGCCACTCATGGCCCTCTTCCTTTGGCGGACCTTGGAATCCACCTTCCCTGCGTTAAAGTGCTCCACCAGGTGACGCCGGAAGAGAAGCCAGCAGTAAGTACAT	GTGAAATCCAGTAGCTGACCACAGCTTCAGCTTCCCGATATCCGACGGTAGTGTNNNNNTGCTGGGGAAGAGCCA	88459706	88459863	-	0	NM_001201402.1_GALC_Exon1_0273
14:88459660-88459809/18,22/+	1.84222	14	88459660	88459677	1	GAAGCAGCGAGCTTTTTC	88459788	88459809	1	AGGTCCGCCAAAGGAAGAGGGC	88459678	88459787	TTATCGCTCGCGTGTCTGTGGTCAGCTACTGGATTTCACATGTACTTACTGCTGGCTTCTCTTCCGGCGTCACCTGGTGGAGCACTTTAACGCAGGGAAGGTGGATTCCA	AGGTCCGCCAAAGGAAGAGGGCCTTCAGCTTCCCGATATCCGACGGTAGTGTNNNNNGAAGCAGCGAGCTTTTTC	88459706	88459863	+	0	NM_001201402.1_GALC_Exon1_0274_SNP_a
14:88459766-88459915/16,24/+	1.87304	14	88459766	88459781	1	AACGCAGGGAAGGTGG	88459892	88459915	1	CCGATTCCATTGTCATCTTGGTGG	88459782	88459891	ATTCCAAGGTCCGCCAAAGGAAGAGGGCCATGAGTGGCCCTACCATGGCTCTTCCCCAGCATCTCAGGGAGTATCTACCTCGTGCGAGGACCAGGCTTGGACACCAGGTC	CCGATTCCATTGTCATCTTGGTGGCTTCAGCTTCCCGATATCCGACGGTAGTGTNNNNNAACGCAGGGAAGGTGG	88459706	88459863	+	0	NM_001201402.1_GALC_Exon1_0275
15:68500394-68500543/16,24/-	1.50359	15	68500528	68500543	1	CCGGGTGTCATCTACG	68500394	68500417	1	GAATACAGGAGTAGGGGGGGTGTG	68500418	68500527	TCCCTGAGCCCTGGGCTTTCTACACCCTTCACGTCAGCAGTCGGCACTGAGTCCCTGGCACCAGGCTCTGGCGCTCTGCTGGGTGGGAGGGTGGGCCATGGAGGGCATCT	GAATACAGGAGTAGGGGGGGTGTGCTTCAGCTTCCCGATATCCGACGGTAGTGTNNNNNCCGGGTGTCATCTACG	68500457	68500768	-	10	NM_017882.3_CLN6_Exon7_0276_SNP_a
15:68500474-68500623/19,21/+	1.92932	15	68500474	68500492	1	GGACTCAGTGCCGACTGCT	68500603	68500623	1	AGAGGGTCAGTGCGAAGGAGG	68500493	68500602	GACGTGAAGGGTGTAGAAAGCCCAGGGCTCAGGGACGTAGATGACACCCGGGTACTTCTTCCTGAGAACAGGGTCATTCCACAGCCAGGCGACCCAGAGCGCCACAAGCA	AGAGGGTCAGTGCGAAGGAGGCTTCAGCTTCCCGATATCCGACGGTAGTGTNNNNNGGACTCAGTGCCGACTGCT	68500457	68500768	+	0	NM_017882.3_CLN6_Exon7_0277
15:68500556-68500705/17,23/+	1.79483	15	68500556	68500572	1	GAGAACAGGGTCATTCC	68500683	68500705	1	AGGGCCAGCATGGCGAAGAAGGT	68500573	68500682	ACAGCCAGGCGACCCAGAGCGCCACAAGCAAGAGGGTCAGTGCGAAGGAGGAGAAGAGGAAGAGGCCGTTGCTGTCCAGGAAGAGGCGCTTGCGCTTCTGGTGCAGGACG	AGGGCCAGCATGGCGAAGAAGGTCTTCAGCTTCCCGATATCCGACGGTAGTGTNNNNNGAGAACAGGGTCATTCC	68500457	68500768	+	0	NM_017882.3_CLN6_Exon7_0278
15:68500627-68500776/18,22/+	1.96133	15	68500627	68500644	1	AGAGGAAGAGGCCGTTGC	68500755	68500776	1	AGGCCAGGGGTGAGTGAGGCAG	68500645	68500754	TGTCCAGGAAGAGGCGCTTGCGCTTCTGGTGCAGGACGAGGGCCAGCATGGCGAAGAAGGTGAAGATGAAGAGGATGAAGATCTGGCCCTCGGTGACCAGGTACCTGGAA	AGGCCAGGGGTGAGTGAGGCAGCTTCAGCTTCCCGATATCCGACGGTAGTGTNNNNNAGAGGAAGAGGCCGTTGC	68500457	68500768	+	0	NM_017882.3_CLN6_Exon7_0279
15:68500676-68500825/20,20/-	1.92808	15	68500806	68500825	1	CTCTCGCACACAGGAAGGGA	68500676	68500695	1	CCATGCTGGCCCTCGTCCTG	68500696	68500805	TGCCAGGCAGGACGGGGTTGCCACGGCAGCTGCCTCACTCACCCCTGGCCTTTCCAGGTACCTGGTCACCGAGGGCCAGATCTTCATCCTCTTCATCTTCACCTTCTTCG	CCATGCTGGCCCTCGTCCTGCTTCAGCTTCCCGATATCCGACGGTAGTGTNNNNNCTCTCGCACACAGGAAGGGA	68500457	68500768	-	0	NM_017882.3_CLN6_Exon7_0280
15:68501894-68502043/17,23/-	1.37868	15	68502027	68502043	1	CTCTAAAGCTGAGAGCT	68501894	68501916	1	AATTCTGCACTTGCCAATGGACC	68501917	68502026	TGATTCCAGGGCCTGCCCTGCTCCTGGTGGCACCCAGTGGCCTGTACTACTGGTGAGTGGACATCAGCATGGGGGCAGAGGCAGGGGCACTGAGAGAGCCACGGCAGCAA	AATTCTGCACTTGCCAATGGACCCTTCAGCTTCCCGATATCCGACGGTAGTGTNNNNNCTCTAAAGCTGAGAGCT	68501954	68502117	-	0	NM_017882.3_CLN6_Exon6_0281
15:68501987-68502136/22,18/-	1.94163	15	68502115	68502136	1	GCTGAGCAGGCCTCTAAGACAC	68501987	68502004	1	CCTGGTGGCACCCAGTGG	68502005	68502114	TGGCCTTCCTGTCACAGGTACATCCCCTTCTTCCTCATCCTCTTCATGTACTTCAGCGGCTGCTTTACTGCCTCTAAAGCTGAGAGCTTGATTCCAGGGCCTGCCCTGCT	CCTGGTGGCACCCAGTGGCTTCAGCTTCCCGATATCCGACGGTAGTGTNNNNNGCTGAGCAGGCCTCTAAGACAC	68501954	68502117	-	0	NM_017882.3_CLN6_Exon6_0282
15:68501995-68502144/22,18/+	2.00183	15	68501995	68502016	1	TGCCACCAGGAGCAGGGCAGGC	68502127	68502144	1	CCTGCTCAGCGGCCCTCT	68502017	68502126	CCTGGAATCAAGCTCTCAGCTTTAGAGGCAGTAAAGCAGCCGCTGAAGTACATGAAGAGGATGAGGAAGAAGGGGATGTACCTGTGACAGGAAGGCCAGTGTCTTAGAGG	CCTGCTCAGCGGCCCTCTCTTCAGCTTCCCGATATCCGACGGTAGTGTNNNNNTGCCACCAGGAGCAGGGCAGGC	68501954	68502117	+	0	NM_017882.3_CLN6_Exon6_0283
15:68503514-68503663/17,23/+	1.37716	15	68503514	68503530	3	CAGCCTTGCTCAGTGTG	68503641	68503663	1	GCTCAAAGGAGTCGATCTGAGGG	68503531	68503640	TCCCTGAGCCAGTGACAGGGCTAGCCGGTAGTTGGGGCCCCTGGGATAGACAGATGGGCCCATCACTCACCACATGCAGTGACCCAGGTACTCATCATAATAGTAGAGCA	GCTCAAAGGAGTCGATCTGAGGGCTTCAGCTTCCCGATATCCGACGGTAGTGTNNNNNCAGCCTTGCTCAGTGTG	68503580	68503676	+	0	NM_017882.3_CLN6_Exon5_0284
15:68503572-68503721/22,18/+	1.91706	15	68503572	68503593	1	TGGGATAGACAGATGGGCCCAT	68503704	68503721	1	CCAGGGAGGTGCTGGGGC	68503594	68503703	CACTCACCACATGCAGTGACCCAGGTACTCATCATAATAGTAGAGCAGCTCAAAGGAGTCGATCTGAGGGAGGAACGGGCAGGGCAGAGTCGGGGGATGTCGATGTCAGT	CCAGGGAGGTGCTGGGGCCTTCAGCTTCCCGATATCCGACGGTAGTGTNNNNNTGGGATAGACAGATGGGCCCAT	68503580	68503676	+	0	NM_017882.3_CLN6_Exon5_0285
15:68503932-68504081/21,19/+	1.79295	15	68503932	68503952	1	GGGGTGGGGGCCATTTCTTCA	68504063	68504081	1	GGTGGTGCTGGTAGCCACT	68503953	68504062	GCCTCCCAGGACAGACTGTGCTCCTAGGGCTTACAGGCAGGGAGCAGGAGGTGGCCTCACCAGCGTCTCCGGCTTGAGATTCTTGATGATGGGGTTCTCACGGACAGACA	GGTGGTGCTGGTAGCCACTCTTCAGCTTCCCGATATCCGACGGTAGTGTNNNNNGGGGTGGGGGCCATTTCTTCA	68503992	68504221	+	0	NM_017882.3_CLN6_Exon4_0286
15:68504014-68504163/17,23/+	1.85743	15	68504014	68504030	1	AGCGTCTCCGGCTTGAG	68504141	68504163	1	AGATGATGATGCTCACGTACGTG	68504031	68504140	ATTCTTGATGATGGGGTTCTCACGGACAGACAGGTGGTGCTGGTAGCCACTGAAGAGCAGGCGGTGGTTGACAGAGTCACCCACCAGGTGGATGCTGGCACCCATGATGA	AGATGATGATGCTCACGTACGTGCTTCAGCTTCCCGATATCCGACGGTAGTGTNNNNNAGCGTCTCCGGCTTGAG	68503992	68504221	+	0	NM_017882.3_CLN6_Exon4_0287
15:68504098-68504247/19,21/-	1.95433	15	68504229	68504247	1	TGTGACAGAGGTGGGGTCA	68504098	68504118	1	CCTGGTGGGTGACTCTGTCAA	68504119	68504228	TGCTGCCAACCCCACTCTGAACCCCAGCTCATCGAGCGGTCCCCCCGCACCCTGCCACGCTCCATCACGTACGTGAGCATCATCATCTTCATCATGGGTGCCAGCATCCA	CCTGGTGGGTGACTCTGTCAACTTCAGCTTCCCGATATCCGACGGTAGTGTNNNNNTGTGACAGAGGTGGGGTCA	68503992	68504221	-	0	NM_017882.3_CLN6_Exon4_0288
15:68506553-68506702/17,23/+	2.0734	15	68506553	68506569	1	GGCTTAGCATCACCTTC	68506680	68506702	1	CCAACACTGGGCTTGTTGAGTGG	68506570	68506679	CTGCCAGGTGTGCAAAGAATGGGGATGACAGGAGAGAGTGGGGGCCCTGGGACAGTACCTTGAGCAAGAGAAAGGGCGTGATGACGTTGTAGGCCATGTGGAAGTAGTCC	CCAACACTGGGCTTGTTGAGTGGCTTCAGCTTCCCGATATCCGACGGTAGTGTNNNNNGGCTTAGCATCACCTTC	68506607	68506746	+	0	NM_017882.3_CLN6_Exon3_0289
15:68506617-68506766/21,19/+	2.09799	15	68506617	68506637	1	TGGGACAGTACCTTGAGCAAG	68506748	68506766	1	GGGCTCACCTGGGCACAGC	68506638	68506747	AGAAAGGGCGTGATGACGTTGTAGGCCATGTGGAAGTAGTCCCCAACACTGGGCTTGTTGAGTGGAAACCACTCGAGAGGGAATACCAGCTGCGGAGCAAATGGAAGAAT	GGGCTCACCTGGGCACAGCCTTCAGCTTCCCGATATCCGACGGTAGTGTNNNNNTGGGACAGTACCTTGAGCAAG	68506607	68506746	+	0	NM_017882.3_CLN6_Exon3_0290
15:68510806-68510955/16,24/+	2.29155	15	68510806	68510821	1	CGGCAAATTCAAGCCA	68510932	68510955	1	AGGTCGAGGTGGAAGGGAGCCGTG	68510822	68510931	CACTAAGTGTCCTCAGTGCTGGTCAGAGCCCTGTGCACCATTTCACACTCACCATGGCAATGGGACGCCCAAAGTCCAGAACCCAGTTCTGCAGTGTGAAGTAGAACCAG	AGGTCGAGGTGGAAGGGAGCCGTGCTTCAGCTTCCCGATATCCGACGGTAGTGTNNNNNCGGCAAATTCAAGCCA	68510853	68511008	+	0	NM_017882.3_CLN6_Exon2_0291
15:68510886-68511035/16,24/+	2.23379	15	68510886	68510901	1	ACGCCCAAAGTCCAGA	68511012	68511035	1	AGTCAGCTCTTCTCTCCTCCTCCA	68510902	68511011	ACCCAGTTCTGCAGTGTGAAGTAGAACCAGAGGTCGAGGTGGAAGGGAGCCGTGCGGGCAGCCTCATCAGCGCTCACAGAGCCATGCCTGGGAAGGAACCAGACGAGAGA	AGTCAGCTCTTCTCTCCTCCTCCACTTCAGCTTCCCGATATCCGACGGTAGTGTNNNNNACGCCCAAAGTCCAGA	68510853	68511008	+	0	NM_017882.3_CLN6_Exon2_0292
15:68521704-68521853/18,22/-	1.22673	15	68521836	68521853	1	TTCCTGCAGGCCAGGTGG	68521704	68521725	1	CGGGGCGGAGCGGAGCGCGGGG	68521726	68521835	GCGCGCGCCGGGGTGAGAGGGCGGGCTAGGCGCCTGTGCGCTGGGGCCTCGGGACCCGCCACGTGACGCTCCTAGGGCTGCCGGGCGGGAACCTCGTGTGCGGCGCTGGC	CGGGGCGGAGCGGAGCGCGGGGCTTCAGCTTCCCGATATCCGACGGTAGTGTNNNNNTTCCTGCAGGCCAGGTGG	68521819	68521942	-	0	NM_017882.3_CLN6_Exon1_0293
15:68521758-68521907/22,18/+	0.833709	15	68521758	68521779	1	GCCCTAGGAGCGTCACGTGGCG	68521890	68521907	1	TCCCAGGTGCTGCCGCCT	68521780	68521889	GGTCCCGAGGCCCCAGCGCACAGGCGCCTAGCCCGCCCTCTCACCCCGGCGCGCGCCCACCTGGCCTGCAGGAAGGAGGCGCCCAGCTGCGCGCCTGGGCCGCCCGTCGC	TCCCAGGTGCTGCCGCCTCTTCAGCTTCCCGATATCCGACGGTAGTGTNNNNNGCCCTAGGAGCGTCACGTGGCG	68521819	68521942	+	0	NM_017882.3_CLN6_Exon1_0294
15:68521837-68521986/16,24/+	0.935823	15	68521837	68521852	8	CACCTGGCCTGCAGGA	68521963	68521986	1	GAGACCGGTTCAGCTCGGCTGCCC	68521853	68521962	AGGAGGCGCCCAGCTGCGCGCCTGGGCCGCCCGTCGCTCCCAGGTGCTGCCGCCTCCGCGTCGCCTCCATGGCTGCCCCGCAGGCCCCTCGGCCCTGCCTTTCCGAGGAA	GAGACCGGTTCAGCTCGGCTGCCCCTTCAGCTTCCCGATATCCGACGGTAGTGTNNNNNCACCTGGCCTGCAGGA	68521819	68521942	+	0	NM_017882.3_CLN6_Exon1_0295
15:72636340-72636489/18,22/+	1.98401	15	72636340	72636357	1	TCCCCTGGCCAGGATGCA	72636468	72636489	1	CCTGGACACCTCGCCTGCAAGA	72636358	72636467	GTGGAAGCCTGGCTCCACTACCATTCACCTACAGCCAGCACCCTCCTCGGTGCCTGGGGCTCAGGTCTGTTCAAACTCCTGCTCACAGAAGCCTACATTGAGGGGTTGGG	CCTGGACACCTCGCCTGCAAGACTTCAGCTTCCCGATATCCGACGGTAGTGTNNNNNTCCCCTGGCCAGGATGCA	72636397	72636501	+	0	NM_000520.6_HEXA_Exon14_0296_SNP_a
15:72636388-72636537/20,20/-	2.2151	15	72636518	72636537	1	TTGCTGGGGCCCCTTCTGAG	72636388	72636407	1	CCGAGGAGGGTGCTGGCTGT	72636408	72636517	GGGCTTATCTTGCCATTTCTTCATGTCCTCTTGCAGGCGAGGTGTCCAGGCCCAACCCCTCAATGTAGGCTTCTGTGAGCAGGAGTTTGAACAGACCTGAGCCCCAGGCA	CCGAGGAGGGTGCTGGCTGTCTTCAGCTTCCCGATATCCGACGGTAGTGTNNNNNTTGCTGGGGCCCCTTCTGAG	72636397	72636501	-	0	NM_000520.6_HEXA_Exon14_0297
15:72637714-72637863/16,24/+	2.13088	15	72637714	72637729	4	TCCTCTCTCTAAGGGG	72637840	72637863	1	AGATGTCAACTTGTTGCTCCACAG	72637730	72637839	TTCCCCAGCCCTGGATCTGGCCTGCTCCGCCTTGCGAAGGCCCCACAGCTTGCTTACCTCAGCAATTCACAGCGGAAGTGTGACAAACGTTCATAGGCAAATGTCAGGTC	AGATGTCAACTTGTTGCTCCACAGCTTCAGCTTCCCGATATCCGACGGTAGTGTNNNNNTCCTCTCTCTAAGGGG	72637766	72637911	+	0	NM_000520.6_HEXA_Exon13_0298_SNP_a
15:72637798-72637947/16,24/+	1.95969	15	72637798	72637813	1	ACAGCGGAAGTGTGAC	72637924	72637947	1	CCTGTATTCCCTGCAAAGGTGCTG	72637814	72637923	AAACGTTCATAGGCAAATGTCAGGTCAGATGTCAACTTGTTGCTCCACAGCCTTTCGGCAACAGCCCCTGCTCTGGGCCTGGAGGAAAAGGGGCATGTGCCAGATTGGGC	CCTGTATTCCCTGCAAAGGTGCTGCTTCAGCTTCCCGATATCCGACGGTAGTGTNNNNNACAGCGGAAGTGTGAC	72637766	72637911	+	0	NM_000520.6_HEXA_Exon13_0299
15:72638480-72638629/17,23/-	1.28802	15	72638613	72638629	1	GGCTTGTATGTGGGGAG	72638480	72638502	1	CTAGCCACCTCTGGACTAGTACC	72638503	72638612	AATATGTGGACAACACAAACCTGGTCCCCAGGCTCTGGTAAGGGTTTTCGGGGGGGAGGTGGAGGGTTGGGCCTGAGAGCAGGAGTTCTCCCTTAGAGACCCAATCCCAT	CTAGCCACCTCTGGACTAGTACCCTTCAGCTTCCCGATATCCGACGGTAGTGTNNNNNGGCTTGTATGTGGGGAG	72638555	72638686	-	0	NM_000520.6_HEXA_Exon12_0300
15:72638563-72638712/16,24/+	2.02239	15	72638563	72638578	1	CGAAAACCCTTACCAG	72638689	72638712	1	AGTCTGGTGATGGTGGGGTAACTC	72638579	72638688	AGCCTGGGGACCAGGTTTGTGTTGTCCACATATTCTCCCCACATACAAGCCTCTCCACCAATCACCAGAGCCTTCTGCTCAGGGGTACCTGAGGGAAAACAAGCAACAAC	AGTCTGGTGATGGTGGGGTAACTCCTTCAGCTTCCCGATATCCGACGGTAGTGTNNNNNCGAAAACCCTTACCAG	72638555	72638686	+	0	NM_000520.6_HEXA_Exon12_0301_SNP_a
15:72638793-72638942/16,24/-	2.03634	15	72638927	72638942	1	CCTGGTACCTGAACCG	72638793	72638816	1	AGGATGGGAGGCAGGAAGGTCTGG	72638817	72638926	TATATCCTATGGCCCTGACTGGAAGGATTTCTACATAGTGGAACCCCTGGCATTTGAAGGTGAAAGCAGAGAGCTCTCCTTGCTAACCAAAGGAGGCTGGGTTGGGGCAC	AGGATGGGAGGCAGGAAGGTCTGGCTTCAGCTTCCCGATATCCGACGGTAGTGTNNNNNCCTGGTACCTGAACCG	72638847	72639071	-	0	NM_000520.6_HEXA_Exon11_0302
15:72638874-72639023/16,24/+	1.84747	15	72638874	72638889	1	ATGCCAGGGGTTCCAC	72639000	72639023	1	AGTTCACTGGAATATCCTCTCGCC	72638890	72638999	TATGTAGAAATCCTTCCAGTCAGGGCCATAGGATATACGGTTCAGGTACCAGGGGGCAGAGAGAAGGGCCCGGAAGCCGGCCTTGGTGACCAGTTCCAGCTCCTTCATAT	AGTTCACTGGAATATCCTCTCGCCCTTCAGCTTCCCGATATCCGACGGTAGTGTNNNNNATGCCAGGGGTTCCAC	72638847	72639071	+	0	NM_000520.6_HEXA_Exon11_0303_SNP_a
15:72638945-72639094/22,18/-	2.04496	15	72639073	72639094	1	CCTCAGCTTTGTGTCCTTACTG	72638945	72638962	1	CCGGGCCCTTCTCTCTGC	72638963	72639072	CCATTTGACCTTTTATAACAGATTCAGCCAGACACAATCATACAGGTGTGGCGAGAGGATATTCCAGTGAACTATATGAAGGAGCTGGAACTGGTCACCAAGGCCGGCTT	CCGGGCCCTTCTCTCTGCCTTCAGCTTCCCGATATCCGACGGTAGTGTNNNNNCCTCAGCTTTGTGTCCTTACTG	72638847	72639071	-	0	NM_000520.6_HEXA_Exon11_0304
15:72639966-72640115/21,19/-	2.38722	15	72640095	72640115	1	CTCCTCTCCTCTCCAGGCTGC	72639966	72639984	1	CCCTCTGGTCTCCCCAGCT	72639985	72640094	TGGACATCGTCTCTTCTTATGGCAAGGGCTATGTGGTGTGGCAGGAGGTGTTTGATAATAAAGTAAAGGTGAGCCGGGGCAGAGAAGAGAAGAAGCCACCAGCAGTGCCT	CCCTCTGGTCTCCCCAGCTCTTCAGCTTCCCGATATCCGACGGTAGTGTNNNNNCTCCTCTCCTCTCCAGGCTGC	72640006	72640119	-	0	NM_000520.6_HEXA_Exon10_0305
15:72640042-72640191/22,18/+	2.20953	15	72640042	72640063	1	AAACACCTCCTGCCACACCACA	72640174	72640191	1	AGGGGTTGAGCCTGGCCA	72640064	72640173	TAGCCCTTGCCATAAGAAGAGACGATGTCCAGCAGCCTGGAGAGGAGAGGAGTGTCTAGTAAGTGTCTGCTTAGCTCAGATGGGTTCTAGACTGTTTGTGCCAGTGCTCT	AGGGGTTGAGCCTGGCCACTTCAGCTTCCCGATATCCGACGGTAGTGTNNNNNAAACACCTCCTGCCACACCACA	72640006	72640119	+	0	NM_000520.6_HEXA_Exon10_0306
15:72640325-72640474/18,22/-	2.11257	15	72640457	72640474	1	AAGTCCAACCCAGAGATC	72640325	72640346	2	CCTGTGGGGTCCTCCCTTTCCA	72640347	72640456	CAGGACTTTATGAGGAAGAAAGGCTTCGGTGAGGACTTCAAGCAGCTGGAGTCCTTCTACATCCAGACGTGAGGAAGGAAGGAGGGTGGGTGGGGTCCCTTGGGGGTCCT	CCTGTGGGGTCCTCCCTTTCCACTTCAGCTTCCCGATATCCGACGGTAGTGTNNNNNAAGTCCAACCCAGAGATC	72640368	72640495	-	0	NM_000520.6_HEXA_Exon9_0307
15:72640404-72640553/18,22/-	2.21223	15	72640536	72640553	1	GGGGCCAGGTGACTAATC	72640404	72640425	1	AGGACTTCAAGCAGCTGGAGTC	72640426	72640535	CCCAGGCATTAGGCTTTCAGGATGTTGAAAGATTAATCTTCATTTTCTCTTGGGATTCAGGAAGTCCAACCCAGAGATCCAGGACTTTATGAGGAAGAAAGGCTTCGGTG	AGGACTTCAAGCAGCTGGAGTCCTTCAGCTTCCCGATATCCGACGGTAGTGTNNNNNGGGGCCAGGTGACTAATC	72640368	72640495	-	0	NM_000520.6_HEXA_Exon9_0308
15:72641339-72641488/19,21/-	2.19994	15	72641470	72641488	1	AGAAGTCAGCTCTGTCTTC	72641339	72641359	1	AGCACCCGAGGGGCTGCTTAG	72641360	72641469	CCAGATTTTTATCTTCATCTTGGAGGAGATGAGGTTGATTTCACCTGCTGGTATGAGCCCTTTGATCTTCCCACTGTGGCCTGATCAGTTGCTTACTCAGAATAGAAGTT	AGCACCCGAGGGGCTGCTTAGCTTCAGCTTCCCGATATCCGACGGTAGTGTNNNNNAGAAGTCAGCTCTGTCTTC	72641399	72641620	-	0	NM_000520.6_HEXA_Exon8_0309_SNP_a
15:72641425-72641574/18,22/-	2.21714	15	72641557	72641574	1	TACTCTGGGTCTGAGCCC	72641425	72641446	1	AGGAGATGAGGTTGATTTCACC	72641447	72641556	TCTGGCACCTTTGGACCAGTGAATCCCAGTCTCAATAATACCTATGAGTTCATGAGCACATTCTTCTTAGAAGTCAGCTCTGTCTTCCCAGATTTTTATCTTCATCTTGG	AGGAGATGAGGTTGATTTCACCCTTCAGCTTCCCGATATCCGACGGTAGTGTNNNNNTACTCTGGGTCTGAGCCC	72641399	72641620	-	0	NM_000520.6_HEXA_Exon8_0310
15:72641515-72641664/20,20/+	1.86187	15	72641515	72641534	1	GGTATTATTGAGACTGGGAT	72641645	72641664	1	CCCCCACGCACAGTCCTACA	72641535	72641644	TCACTGGTCCAAAGGTGCCAGAGGGCTCAGACCCAGAGTAGCAAGGAGTCAGTAATCCAGGGATACCTAAGCCAAGAGAAAACCCCATATGAGTGTCACAAATACATAAA	CCCCCACGCACAGTCCTACACTTCAGCTTCCCGATATCCGACGGTAGTGTNNNNNGGTATTATTGAGACTGGGAT	72641399	72641620	+	0	NM_000520.6_HEXA_Exon8_0311_SNP_a
15:72642775-72642924/16,24/-	2.17286	15	72642909	72642924	1	GGCTCCGGGGTATCCG	72642775	72642798	1	GGCACTGGCTCATGGAAGTGGCAT	72642799	72642908	TGTGCTTGCAGAGTTTGACACTCCTGGCCACACTTTGTCCTGGGGACCAGGTAAGAATGATGTCTGGGACCAGAGGGACTCTGCTTGTTATGCTCAGAGTGAAGCTTCAG	GGCACTGGCTCATGGAAGTGGCATCTTCAGCTTCCCGATATCCGACGGTAGTGTNNNNNGGCTCCGGGGTATCCG	72642838	72643011	-	0	NM_000520.6_HEXA_Exon7_0312
15:72642847-72642996/16,24/-	2.01821	15	72642981	72642996	2	TTCAGGGGTCCTACAA	72642847	72642870	1	CCTGGGGACCAGGTAAGAATGATG	72642871	72642980	CCCTGTCACCCACATCTACACAGCACAGGATGTGAAGGAGGTCATTGAATACGCACGGCTCCGGGGTATCCGTGTGCTTGCAGAGTTTGACACTCCTGGCCACACTTTGT	CCTGGGGACCAGGTAAGAATGATGCTTCAGCTTCCCGATATCCGACGGTAGTGTNNNNNTTCAGGGGTCCTACAA	72642838	72643011	-	0	NM_000520.6_HEXA_Exon7_0313
15:72642937-72643086/17,23/-	2.30249	15	72643070	72643086	2	TCTGATATCTGGGGAGT	72642937	72642959	1	AGCACAGGATGTGAAGGAGGTCA	72642960	72643069	CTTGTGGGCATTTTGAGTATCTTCTACTCTGCTAGCTTTCAGGAAGTGTGAACCTGAAGGGTGTCTTGTGCCTTTCAGGGGTCCTACAACCCTGTCACCCACATCTACAC	AGCACAGGATGTGAAGGAGGTCACTTCAGCTTCCCGATATCCGACGGTAGTGTNNNNNTCTGATATCTGGGGAGT	72642838	72643011	-	0	NM_000520.6_HEXA_Exon7_0314
15:72643405-72643554/22,18/+	2.29377	15	72643405	72643426	1	TGCCAGCAGGGCCACAGCCAGA	72643537	72643554	1	CCAGTGGAACACGTTCAA	72643427	72643536	TTCAGACATTGACCCATAAACTTGGTCTGAGTGAAACGGGAACATACCTTTCTCATGAGCTCTGGAAAAGTGAAGCTCTCATATGGGAAGGAAGGATCATCTACCAGATG	CCAGTGGAACACGTTCAACTTCAGCTTCCCGATATCCGACGGTAGTGTNNNNNTGCCAGCAGGGCCACAGCCAGA	72643453	72643595	+	0	NM_000520.6_HEXA_Exon6_0315
15:72643473-72643622/19,21/+	2.32794	15	72643473	72643491	1	CCTTTCTCATGAGCTCTGG	72643602	72643622	1	CCCATCACAGTCTCTCCGGTT	72643492	72643601	AAAAGTGAAGCTCTCATATGGGAAGGAAGGATCATCTACCAGATGCCAGTGGAACACGTTCAATTTATTGTACGCCATGACATCCTGTAGGTTAAAGTGCACACTGTGAA	CCCATCACAGTCTCTCCGGTTCTTCAGCTTCCCGATATCCGACGGTAGTGTNNNNNCCTTTCTCATGAGCTCTGG	72643453	72643595	+	0	NM_000520.6_HEXA_Exon6_0316
15:72645336-72645485/16,24/+	2.14362	15	72645336	72645351	2	TGGAACTTGGTCTGTC	72645462	72645485	1	GCAAGCCCCGGTGAGGAAAGCGGG	72645352	72645461	CGTTGCTCCATCACCCTAGAACTCTTAAGTGTGAAGAAGGCCTTAAGGCCTGGTTACCAGAGTGTCCAGGATGCTAGAGAGTGGCAGGTAATGGCGAGATGTATCCAACA	GCAAGCCCCGGTGAGGAAAGCGGGCTTCAGCTTCCCGATATCCGACGGTAGTGTNNNNNTGGAACTTGGTCTGTC	72645388	72645539	+	0	NM_000520.6_HEXA_Exon5_0317_SNP_a
15:72645412-72645561/16,24/-	1.98919	15	72645546	72645561	7	GCTTCCTTTGAAACTG	72645412	72645435	1	CCACTCTCTAGCATCCTGGACACT	72645436	72645545	ACATGTTCAATGTTTGTTCTGCACAGTTCTTTATCAACAAGACTGAGATTGAGGACTTTCCCCGCTTTCCTCACCGGGGCTTGCTGTTGGATACATCTCGCCATTACCTG	CCACTCTCTAGCATCCTGGACACTCTTCAGCTTCCCGATATCCGACGGTAGTGTNNNNNGCTTCCTTTGAAACTG	72645388	72645539	-	0	NM_000520.6_HEXA_Exon5_0318
15:72645965-72646114/16,24/+	1.95149	15	72645965	72645980	2	GGATTCTCAATATTGG	72646091	72646114	1	AGAGAGGCAGAGTAAAGACTCAGG	72645981	72646090	GATCCAACCCCAGAGATGAAAAAGGAGCCCTTTTTGAGGGTCCACACTTACTGTGCCCTCAGCAGATTTCCAAACAAGCTGGCTAAAAGTCTCCAGACCTAGGAAGATGT	AGAGAGGCAGAGTAAAGACTCAGGCTTCAGCTTCCCGATATCCGACGGTAGTGTNNNNNGGATTCTCAATATTGG	72646011	72646098	+	0	NM_000520.6_HEXA_Exon4_0319
15:72646015-72646164/17,23/-	2.21965	15	72646148	72646164	1	GCTCTGCTACATTGAGA	72646015	72646037	1	GGCACAGTAAGTGTGGACCCTCA	72646038	72646147	ACCTTCCAAATAGAGACATCTCTTTTTCCACTCCCTGAGTCTTTACTCTGCCTCTCTACATCTTCCTAGGTCTGGAGACTTTTAGCCAGCTTGTTTGGAAATCTGCTGAG	GGCACAGTAAGTGTGGACCCTCACTTCAGCTTCCCGATATCCGACGGTAGTGTNNNNNGCTCTGCTACATTGAGA	72646011	72646098	-	0	NM_000520.6_HEXA_Exon4_0320
15:72647828-72647977/17,23/-	2.32827	15	72647961	72647977	1	CTGTCATTTCAGATACC	72647828	72647850	1	AGGTTGGTGTTGGTGGAGTGCAG	72647851	72647960	CTGACCATAAATGATGACCAGTGTTTACTCCTCTCTGAGACTGTCTGGGGAGCTCTCCGAGGTAACAAATTGGGGCTGATTAAAAGAGAGAGAGAAAGGATGATGTGGGA	AGGTTGGTGTTGGTGGAGTGCAGCTTCAGCTTCCCGATATCCGACGGTAGTGTNNNNNCTGTCATTTCAGATACC	72647879	72647985	-	0	NM_000520.6_HEXA_Exon3_0321
15:72647908-72648057/16,24/-	1.93565	15	72648042	72648057	5	TTTTAGTCCAGTGATT	72647908	72647931	1	CCTCTCTGAGACTGTCTGGGGAGC	72647932	72648041	TATATAGAATATCTGGTCTATAATCTGAGAATAGAAAACCTTAACCAACTAAATGAGTTCATTTCTGTCATTTCAGATACCCTGACCATAAATGATGACCAGTGTTTACT	CCTCTCTGAGACTGTCTGGGGAGCCTTCAGCTTCCCGATATCCGACGGTAGTGTNNNNNTTTTAGTCCAGTGATT	72647879	72647985	-	0	NM_000520.6_HEXA_Exon3_0322
15:72648797-72648946/19,21/+	2.20073	15	72648797	72648815	1	AGGCCATCCAGAGTTACAG	72648926	72648946	1	CCAACACATTCTTCTCCAGTG	72648816	72648925	CTTCAGACAAGTGTTTGCTCTTCTAAGACAGGGAACAGGATGGTACTTACAATTCTCCACTGACTCCAAAGTAGGAAGCTGGTTACATCCAGGTGTGACTACAGAGACAA	CCAACACATTCTTCTCCAGTGCTTCAGCTTCCCGATATCCGACGGTAGTGTNNNNNAGGCCATCCAGAGTTACAG	72648845	72649011	+	0	NM_001318825.2_HEXA_Exon2_0323
15:72648872-72649021/21,19/-	2.10107	15	72649001	72649021	1	CTTGGTTTTGCCTGTTGCTTC	72648872	72648890	1	CCTACTTTGGAGTCAGTGG	72648891	72649000	TAATGGCAGGTTGGCCGCACCAAGCTTACCCTGTCTTCCTAGGGAAACGGCATACACTGGAGAAGAATGTGTTGGTTGTCTCTGTAGTCACACCTGGATGTAACCAGCTT	CCTACTTTGGAGTCAGTGGCTTCAGCTTCCCGATATCCGACGGTAGTGTNNNNNCTTGGTTTTGCCTGTTGCTTC	72648845	72649011	-	0	NM_001318825.2_HEXA_Exon2_0324
15:72648894-72649043/18,22/-	2.24879	15	72649026	72649043	1	GCTGAGGGACTAGAGCTA	72648894	72648915	1	AGTCACACCTGGATGTAACCAG	72648916	72649025	GGGTCTTGGTTTTGCCTGTTGCTTCTAATGGCAGGTTGGCCGCACCAAGCTTACCCTGTCTTCCTAGGGAAACGGCATACACTGGAGAAGAATGTGTTGGTTGTCTCTGT	AGTCACACCTGGATGTAACCAGCTTCAGCTTCCCGATATCCGACGGTAGTGTNNNNNGCTGAGGGACTAGAGCTA	72648845	72649011	-	0	NM_001318825.2_HEXA_Exon2_0325
15:72667994-72668143/17,23/+	2.17275	15	72667994	72668010	1	CTGGGGGAACTGTCCCC	72668121	72668143	1	AGGCCTCGTCGAGGACTGAGCAG	72668011	72668120	AGGCAGGCACTCTCAGGGCCCAGGAACAGGGCGGGACAAGTCCGACTCACCTGTGAGGTAAGGACGGGGCCAAGACCCGGAACCGAAAAGCAGGTCACGATAGCGCTGGA	AGGCCTCGTCGAGGACTGAGCAGCTTCAGCTTCCCGATATCCGACGGTAGTGTNNNNNCTGGGGGAACTGTCCCC	72668040	72668333	+	0	NM_000520.6_HEXA_Exon1_0326
15:72668070-72668219/18,22/+	2.04041	15	72668070	72668087	1	AAGGACGGGGCCAAGACC	72668198	72668219	1	AGGACGTAGCGCTGGTCGGAGG	72668088	72668197	CGGAACCGAAAAGCAGGTCACGATAGCGCTGGAAGGCCTCGTCGAGGACTGAGCAGCCGGGCTGCGCGGCCGAGCTGACATCGTACTGGAATTGAAAGTTGTTCGGGTAA	AGGACGTAGCGCTGGTCGGAGGCTTCAGCTTCCCGATATCCGACGGTAGTGTNNNNNAAGGACGGGGCCAAGACC	72668040	72668333	+	0	NM_000520.6_HEXA_Exon1_0327
15:72668146-72668295/22,18/-	1.93568	15	72668274	72668295	1	TGGTTTTCGCTGCTGCTGGCGG	72668146	72668163	1	AGCTCGGCCGCGCAGCCC	72668164	72668273	CAGCGTTCGCAGGACGGGCGACGGCCCTCTGGCCCTGGCCTCAGAACTTCCAAACCTCCGACCAGCGCTACGTCCTTTACCCGAACAACTTTCAATTCCAGTACGATGTC	AGCTCGGCCGCGCAGCCCCTTCAGCTTCCCGATATCCGACGGTAGTGTNNNNNTGGTTTTCGCTGCTGCTGGCGG	72668040	72668333	-	0	NM_000520.6_HEXA_Exon1_0328
15:72668227-72668376/21,19/+	2.08556	15	72668227	72668247	1	GTTCTGAGGCCAGGGCCAGAG	72668358	72668376	1	CCTGGTCAGGTGAGCGGCG	72668248	72668357	GGCCGTCGCCCGTCCTGCGAACGCTGCCGCCAGCAGCAGCGAAAACCAAAGCCTGGAGCTTGTCATGGCCCGCTGGTCTCCCCTCTCGGAGGGGGCTGGCCACGTGAGAC	CCTGGTCAGGTGAGCGGCGCTTCAGCTTCCCGATATCCGACGGTAGTGTNNNNNGTTCTGAGGCCAGGGCCAGAG	72668040	72668333	+	10	NM_000520.6_HEXA_Exon1_0329
16:88880770-88880919/19,21/-	1.35087	16	88880901	88880919	1	GGGCTGTGAAAAGTTAGGG	88880770	88880790	1	GAGGAAGGATGGCTCTGGCCT	88880791	88880900	AAGTGTCTGACACCTCCAGAATCCATTCCCAAGAAGTGCCTCTGGTCCCACTAGCACCTGCGCAGACTCAGGCCAGGCCTAGAATCTCCGGTTGGCCCTGCAAGTGCCTG	GAGGAAGGATGGCTCTGGCCTCTTCAGCTTCCCGATATCCGACGGTAGTGTNNNNNGGGCTGTGAAAAGTTAGGG	88880826	88880953	-	0	NM_000512.5_GALNS_Exon14_0330
16:88880871-88881020/16,24/+	1.40712	16	88880871	88880886	7	GGGAATGGATTCTGGA	88880997	88881020	1	GCGGGCATTTTGTTGTTGCTGTTC	88880887	88880996	GGTGTCAGACACTTCCCTAACTTTTCACAGCCCGGAGGTGCCCAGTTCTGGGAAATGAAAATTGAGAAAAAGAACATGCAGTTATTCAAGCTCTTCTGGACCCAGCAGCA	GCGGGCATTTTGTTGTTGCTGTTCCTTCAGCTTCCCGATATCCGACGGTAGTGTNNNNNGGGAATGGATTCTGGA	88880826	88880953	+	0	NM_000512.5_GALNS_Exon14_0331
16:88884396-88884545/16,24/+	1.25355	16	88884396	88884411	7	CCACACACCAGCCACT	88884522	88884545	1	CGCTGGCAAAGCTGGGGACAGAGA	88884412	88884521	TACCATGACCGCCCAGTTGCACACGTTGAGCTGGGGCTGCGCGGGGACCAAGGCCTCCTGGTGCTGCTGGACGACCGAGGTGATCCTGCTGAGGGCCTCCTGGTACTCGG	CGCTGGCAAAGCTGGGGACAGAGACTTCAGCTTCCCGATATCCGACGGTAGTGTNNNNNCCACACACCAGCCACT	88884394	88884552	+	0	NM_000512.5_GALNS_Exon13_0332
16:88884359-88884508/16,24/+	1.04167	16	88884359	88884374	11	GGGTGGGTGGCTGCAG	88884485	88884508	1	ACCGAGGTGATCCTGCTGAGGGCC	88884375	88884484	CCCCGGCAAAGAGACGGCCGCCCACACACCAGCCACTTACCATGACCGCCCAGTTGCACACGTTGAGCTGGGGCTGCGCGGGGACCAAGGCCTCCTGGTGCTGCTGGACG	ACCGAGGTGATCCTGCTGAGGGCCCTTCAGCTTCCCGATATCCGACGGTAGTGTNNNNNGGGTGGGTGGCTGCAG	88884394	88884552	+	0	NM_000512.5_GALNS_Exon13_0333_SNP_a
16:88884400-88884549/16,24/-	1.31485	16	88884534	88884549	9	GAGCTCTCTGTCCCCA	88884400	88884423	1	GCGGTCATGGTAAGTGGCTGGTGT	88884424	88884533	GCTTTGCCAGCGCCGAGTACCAGGAGGCCCTCAGCAGGATCACCTCGGTCGTCCAGCAGCACCAGGAGGCCTTGGTCCCCGCGCAGCCCCAGCTCAACGTGTGCAACTGG	GCGGTCATGGTAAGTGGCTGGTGTCTTCAGCTTCCCGATATCCGACGGTAGTGTNNNNNGAGCTCTCTGTCCCCA	88884394	88884552	-	0	NM_000512.5_GALNS_Exon13_0334
16:88884487-88884636/21,19/-	1.36602	16	88884616	88884636	1	GTTCTCAGCCCGTTAGAGCTC	88884487	88884505	1	CCTCAGCAGGATCACCTCG	88884506	88884615	TGCAGCCTCAGCCTGTCCAGGCCAGCCCCTCTCCGTCCTTCGCTGTCAGCCCCAGCCGTGTGACCAGAGCTCTCTGTCCCCAGCTTTGCCAGCGCCGAGTACCAGGAGGC	CCTCAGCAGGATCACCTCGCTTCAGCTTCCCGATATCCGACGGTAGTGTNNNNNGTTCTCAGCCCGTTAGAGCTC	88884394	88884552	-	0	NM_000512.5_GALNS_Exon13_0335_SNP_a
16:88888923-88889072/16,24/+	1.08702	16	88888923	88888938	4	TCCCTGTGGAGCCTGC	88889049	88889072	1	GCTTCGTGTGGTCTTCCAGATTGT	88888939	88889048	ATTTGGGGGAGTCCGGCTGGCACTGCCTCAGCAGCCAGGAGGCCCTGCACCGACTCACCTGAGGGGGAACCTCTCCCCTGGGTCCCGTCCCAGGTGGAAGATCAGGGGCA	GCTTCGTGTGGTCTTCCAGATTGTCTTCAGCTTCCCGATATCCGACGGTAGTGTNNNNNTCCCTGTGGAGCCTGC	88888976	88889138	+	0	NM_000512.5_GALNS_Exon12_0336
16:88889012-88889161/18,22/-	1.27409	16	88889144	88889161	2	AGGTCAGGGGCTCCAGGA	88889012	88889033	1	ACCTGGGACGGGACCCAGGGGA	88889034	88889143	CACACCTTCCCTCTTCTCATTGCAGGGCATTGATTTCTGCCCTGGGCAGAACGTTTCAGGGGTCACAACTCACAATCTGGAAGACCACACGAAGCTGCCCCTGATCTTCC	ACCTGGGACGGGACCCAGGGGACTTCAGCTTCCCGATATCCGACGGTAGTGTNNNNNAGGTCAGGGGCTCCAGGA	88888976	88889138	-	0	NM_000512.5_GALNS_Exon12_0337
16:88891192-88891341/20,20/+	1.22568	16	88891192	88891211	1	AGGAGTTGGTCCAGGTCCAG	88891322	88891341	1	GCTGGGGCCACCTGGAGGCT	88891212	88891321	AAGTGAGCCTTGTGCTGCCCGAGGGTGGCCGCCATCAGCGTGTCGCCACGGTAATAGAAGATAGGCCTGTGGGATGGGAGGGGAGGACCATGTAATGACAGGAAGGACAC	GCTGGGGCCACCTGGAGGCTCTTCAGCTTCCCGATATCCGACGGTAGTGTNNNNNAGGAGTTGGTCCAGGTCCAG	88891154	88891297	+	0	NM_000512.5_GALNS_Exon11_0338
16:88891123-88891272/16,24/+	0.655161	16	88891123	88891138	6	CTGGATAGAGATGGGG	88891249	88891272	1	GCGTGTCGCCACGGTAATAGAAGA	88891139	88891248	GCAGCTCCGCCTGCGCCCACGTCCCGAGCCCTGTACCTGTCTGAAGTTCTCCCAGGAGTTGGTCCAGGTCCAGAAGTGAGCCTTGTGCTGCCCGAGGGTGGCCGCCATCA	GCGTGTCGCCACGGTAATAGAAGACTTCAGCTTCCCGATATCCGACGGTAGTGTNNNNNCTGGATAGAGATGGGG	88891154	88891297	+	0	NM_000512.5_GALNS_Exon11_0339
16:88893136-88893285/21,19/+	1.36772	16	88893136	88893156	1	GGTGGGGAGGAGGTTGAGGCC	88893267	88893285	1	ACGGTCAGGGCACTCTGCA	88893157	88893266	ATCAATGGCCCTGTCGCTGGGCGGCGTCAGGCCCGCAAGGGCCAGGCTGGTGGTGAAGAGGTCCATGATGCTGCCCAGCTGGTGGCTCACCTGAAACACATGGCAGCAAC	ACGGTCAGGGCACTCTGCACTTCAGCTTCCCGATATCCGACGGTAGTGTNNNNNGGTGGGGAGGAGGTTGAGGCC	88893089	88893266	+	0	NM_000512.5_GALNS_Exon10_0340
16:88893022-88893171/20,20/-	0.762171	16	88893152	88893171	1	GACAGGGCCATTGATGGCCT	88893022	88893041	1	TGCAACCCCCAGGCCCAGCA	88893042	88893151	CAACCTCCTCCCCACCCTCCTGCAGGGCCGGCTGATGGACAGGTTGGTGCTAGACCTGCCCCGGCCCCTTCCCCCGATCCAAGTAGTGAAGCCCAGAGCTGCTAATCAGG	TGCAACCCCCAGGCCCAGCACTTCAGCTTCCCGATATCCGACGGTAGTGTNNNNNGACAGGGCCATTGATGGCCT	88893089	88893266	-	0	NM_000512.5_GALNS_Exon10_0341
16:88893126-88893275/22,18/-	0.996985	16	88893254	88893275	1	CCTGACCGTGTTGCTGCCATGT	88893126	88893143	1	TCCCCACCCTCCTGCAGG	88893144	88893253	GTTTCAGGTGAGCCACCAGCTGGGCAGCATCATGGACCTCTTCACCACCAGCCTGGCCCTTGCGGGCCTGACGCCGCCCAGCGACAGGGCCATTGATGGCCTCAACCTCC	TCCCCACCCTCCTGCAGGCTTCAGCTTCCCGATATCCGACGGTAGTGTNNNNNCCTGACCGTGTTGCTGCCATGT	88893089	88893266	-	0	NM_000512.5_GALNS_Exon10_0342
16:88898342-88898491/16,24/-	1.37031	16	88898476	88898491	11	TTCTGTGTGGGAAGCA	88898342	88898365	1	GCCTGCAGCCATCCCAGGGTGTGT	88898366	88898475	GACCACGTTTGAAGGAGGGATGAGGGAGCCTGCCCTCGCATGGTGGCCAGGGCACGTCACTGCAGGCCAGGTGAGTCAGCGTCCACCGGTCTGCCGGGCAGCAGGTCCAG	GCCTGCAGCCATCCCAGGGTGTGTCTTCAGCTTCCCGATATCCGACGGTAGTGTNNNNNTTCTGTGTGGGAAGCA	88898385	88898529	-	0	NM_000512.5_GALNS_Exon9_0343
16:88898430-88898579/19,21/-	1.27928	16	88898561	88898579	3	AGTGGGGAGGGAGGGGGAG	88898430	88898450	1	GAGCCTGCCCTCGCATGGTGG	88898451	88898560	GGCCTGGGGACATCTGGTCCCAGTGGCCTGACAAGGGCCCCTCTCTCCCAGGTGGCAGCAACGGCCCCTTTCTGTGTGGGAAGCAGACCACGTTTGAAGGAGGGATGAGG	GAGCCTGCCCTCGCATGGTGGCTTCAGCTTCCCGATATCCGACGGTAGTGTNNNNNAGTGGGGAGGGAGGGGGAG	88898385	88898529	-	0	NM_000512.5_GALNS_Exon9_0344
16:88901548-88901697/17,23/+	1.8299	16	88901548	88901564	1	ACAGCCGGTCCAGGCAC	88901675	88901697	1	AGGTGTTGTCCGCGACGTGCAGG	88901565	88901674	TCTTCGCTGACACGCTGGCTGTGGGGAAACCGTGAGAAGTGACAGCGAGCACTCACCTTGTTCGGGGGCGGAAATGAGGGCAGCGCCGTTGTCCGACGTGAAGAAGACGA	AGGTGTTGTCCGCGACGTGCAGGCTTCAGCTTCCCGATATCCGACGGTAGTGTNNNNNACAGCCGGTCCAGGCAC	88901600	88901780	+	0	NM_000512.5_GALNS_Exon8_0345_SNP_a
16:88901639-88901788/16,24/+	1.59576	16	88901639	88901654	1	TGAGGGCAGCGCCGTT	88901765	88901788	1	AGGATGGTGACAAAAGGCATCTCC	88901655	88901764	GTCCGACGTGAAGAAGACGAAGGTGTTGTCCGCGACGTGCAGGTCTTGGAGGAGCTCCAGTATCTTCCCAATGCTGTCATCAATCTCCCGGACGGCGTCTCCATACCTGC	AGGATGGTGACAAAAGGCATCTCCCTTCAGCTTCCCGATATCCGACGGTAGTGTNNNNNTGAGGGCAGCGCCGTT	88901600	88901780	+	0	NM_000512.5_GALNS_Exon8_0346
16:88901729-88901878/16,24/+	1.26073	16	88901729	88901744	1	TGTCATCAATCTCCCG	88901855	88901878	1	AAATCATAACTTCACAGACCACAG	88901745	88901854	GACGGCGTCTCCATACCTGCAGGATGGTGACAAAAGGCATCTCCATACCTGGAGGATGGTGACAAATGGATCAGGCAGCCAACGGCATACTGTGATTCACGGAGTTCATT	AAATCATAACTTCACAGACCACAGCTTCAGCTTCCCGATATCCGACGGTAGTGTNNNNNTGTCATCAATCTCCCG	88901600	88901780	+	10	NM_000512.5_GALNS_Exon8_0347_SNP_a
16:88902146-88902295/22,18/+	1.36862	16	88902146	88902167	1	TGGTGCCCAAGAAGGGTTTGGA	88902278	88902295	1	TCGTCCTCCAGCCTCAGG	88902168	88902277	GGCATAGACGGGTGCGTGCGTGGCGTCGACAGCCCAGTAGAGGAAAAAGGGGTGGTGCCGTGCCTGTCTCTTAATGAAGTCCAGGGCTTCCTATGGAGAGAGCCACACCG	TCGTCCTCCAGCCTCAGGCTTCAGCTTCCCGATATCCGACGGTAGTGTNNNNNTGGTGCCCAAGAAGGGTTTGGA	88902112	88902277	+	0	NM_000512.5_GALNS_Exon7_0348
16:88902070-88902219/16,24/-	1.16468	16	88902204	88902219	10	CCCCTTTTTCCTCTAC	88902070	88902093	1	CCCCAGCTGTGCTTGACTCCAGAG	88902094	88902203	TGGGCTGTCGACGCCACGCACGCACCCGTCTATGCCTCCAAACCCTTCTTGGGCACCAGTCAGCGAGGGCGGTGAGTCCTGGCTCCATGGAGCATAGACCTCGCTGGAGG	CCCCAGCTGTGCTTGACTCCAGAGCTTCAGCTTCCCGATATCCGACGGTAGTGTNNNNNCCCCTTTTTCCTCTAC	88902112	88902277	-	0	NM_000512.5_GALNS_Exon7_0349
16:88902542-88902691/16,24/-	1.17672	16	88902676	88902691	6	TCTGTGTTCTTTTCAG	88902542	88902565	1	ACGGGGACCGCACCAACCTCATCC	88902566	88902675	ATATTATGAAGAATTTCCTATTAATCTGAAGACGGGGGAAGCCAACCTCACCCAGATCTACCTGCAGGTGATGGGGACCGCACCATCCTCGCCCTGTGGGACGCATGGGG	ACGGGGACCGCACCAACCTCATCCCTTCAGCTTCCCGATATCCGACGGTAGTGTNNNNNTCTGTGTTCTTTTCAG	88902588	88902695	-	0	NM_000512.5_GALNS_Exon6_0350
16:88902597-88902746/21,19/-	1.93391	16	88902726	88902746	1	GGTGAAATCAGGGAGAACGGG	88902597	88902615	1	CCTGCAGGTGATGGGGACC	88902616	88902725	ACTTTCTTGGCCTAAATTCTGAAGTCTGTCTGGATCTGTGTTCTTTTCAGATATTATGAAGAATTTCCTATTAATCTGAAGACGGGGGAAGCCAACCTCACCCAGATCTA	CCTGCAGGTGATGGGGACCCTTCAGCTTCCCGATATCCGACGGTAGTGTNNNNNGGTGAAATCAGGGAGAACGGG	88902588	88902695	-	0	NM_000512.5_GALNS_Exon6_0351
16:88903976-88904125/19,21/-	0.827819	16	88904107	88904125	1	TGAGTGGTTTGGATCCCCC	88903976	88903996	1	CTGAACTGCTGTGCCCGGCGT	88903997	88904106	AACTGCCACTTTGGACCTTATGACAACAAGGCCAGGCCCAACATCCCTGTGTACAGGGACTGGGAGATGGTTGGCAGGTAATGGAGCCCCACCCCTTCCCCTCCCACGTC	CTGAACTGCTGTGCCCGGCGTCTTCAGCTTCCCGATATCCGACGGTAGTGTNNNNNTGAGTGGTTTGGATCCCCC	88904009	88904193	-	0	NM_000512.5_GALNS_Exon5_0352
16:88904064-88904213/22,18/+	1.3753	16	88904064	88904085	1	TGTTGGGCCTGGCCTTGTTGTC	88904196	88904213	1	CTTCAGGGACCCCACGTG	88904086	88904195	ATAAGGTCCAAAGTGGCAGTTGGGGGATCCAAACCACTCATCAAATCCGTGCTTCAGGGGGTGGAACTGGGGCCTGTGACCCAGATGCCTGGAAACAGGAACCCAGGACA	CTTCAGGGACCCCACGTGCTTCAGCTTCCCGATATCCGACGGTAGTGTNNNNNTGTTGGGCCTGGCCTTGTTGTC	88904009	88904193	+	0	NM_000512.5_GALNS_Exon5_0353
16:88907376-88907525/20,20/+	1.31835	16	88907376	88907395	1	GGCAGGCGTGGCCAGGAGAC	88907506	88907525	1	GAAGAGCAGCGCTGGGTGAG	88907396	88907505	TTACCACTTGCCGACAATCTTGCTGACGTAGCCGGCCTTCTTCAGAAGCTCCGGCAGGAGCTGCTCCGAGTCTGGGATGCCGCCCACAATCTCCTGCGGTGTGTAGGCTG	GAAGAGCAGCGCTGGGTGAGCTTCAGCTTCCCGATATCCGACGGTAGTGTNNNNNGGCAGGCGTGGCCAGGAGAC	88907379	88907522	+	0	NM_000512.5_GALNS_Exon4_0354
16:88907466-88907615/17,23/-	1.22422	16	88907599	88907615	2	GGGGCCAGTGTCCTGTT	88907466	88907488	1	GAGATTGTGGGCGGCATCCCAGA	88907489	88907598	AGGATGTGTGGACGCAGCCCCCAGTGTCCTGTTAGGATGGGGTTGGTGGCAGCTTCTCGGGGTCTCCTCGGGGCTCACCCAGCGCTGCTCTTCCAGCCTACACACCGCAG	GAGATTGTGGGCGGCATCCCAGACTTCAGCTTCCCGATATCCGACGGTAGTGTNNNNNGGGGCCAGTGTCCTGTT	88907379	88907522	-	0	NM_000512.5_GALNS_Exon4_0355
16:88907290-88907439/19,21/-	1.34904	16	88907421	88907439	1	TGAAGAAGGCCGGCTACGT	88907290	88907310	1	GAGGAGGGTGTCTTGGGTGGG	88907311	88907420	CAGCAAGATTGTCGGCAAGTGGTAAGTCTCCTGGCCACGCCTGCCCAGGCGTCCTGCTCCATCCACTTCCTGGCCTTGGTTCCAAGGGACATGGCCACAAGTTTCCAAAT	GAGGAGGGTGTCTTGGGTGGGCTTCAGCTTCCCGATATCCGACGGTAGTGTNNNNNTGAAGAAGGCCGGCTACGT	88907379	88907522	-	0	NM_000512.5_GALNS_Exon4_0356
16:88908220-88908369/17,23/-	1.3997	16	88908353	88908369	1	ACTGCTCACAGGACGGC	88908220	88908242	1	GTGGTGCCCGTGTCTCCGGGACT	88908243	88908352	TACCCATCCGCAATGGCTTCTACACCACCAACGCCCATGCCAGAAACGGTAGGCTGCCCACCGCCTCCAGGGACACCCTTGGGGTGCAGGGTTGGGCAGGTGGGCTACGG	GTGGTGCCCGTGTCTCCGGGACTCTTCAGCTTCCCGATATCCGACGGTAGTGTNNNNNACTGCTCACAGGACGGC	88908284	88908399	-	0	NM_000512.5_GALNS_Exon3_0357
16:88908324-88908473/22,18/+	1.05245	16	88908324	88908345	1	GGTGGTGTAGAAGCCATTGCGG	88908456	88908473	1	CGAGTAGACAGACGCGTG	88908346	88908455	ATGGGTAGCCGTCCTGTGAGCAGTGCCGCCCTCGCTATGTGGAGGTGACAGAAACAGAAACTGGATAAGAAGGGTGTGGCTCAGACCCCGGGCGTCAACAAGAGCCCCAA	CGAGTAGACAGACGCGTGCTTCAGCTTCCCGATATCCGACGGTAGTGTNNNNNGGTGGTGTAGAAGCCATTGCGG	88908284	88908399	+	0	NM_000512.5_GALNS_Exon3_0358
16:88909002-88909151/16,24/+	0.814608	16	88909002	88909017	5	GTAGGAATAGACAAGG	88909128	88909151	1	GGGTTGGCAGAATAGAAGTTTGGG	88909018	88909127	TTGATGCAGCCGCCCAGAGTCAGGGCTGGAAGGACCCGGGAGGCCTCGGCCTGTTGGGCTCACCCCTTCCTGGGGGCGAGGGCCCCGCTGACTTACATGGCGAGCACAGA	GGGTTGGCAGAATAGAAGTTTGGGCTTCAGCTTCCCGATATCCGACGGTAGTGTNNNNNGTAGGAATAGACAAGG	88909093	88909257	+	0	NM_000512.5_GALNS_Exon2_0359
16:88909124-88909273/16,24/-	1.1084	16	88909258	88909273	1	GGCGCTCATTCCTCCT	88909124	88909147	1	AACTTCTATTCTGCCAACCCTCTG	88909148	88909257	CCCCGTGCTCTTCCCTGCAGATGGGATGGGGTGACCTCGGGGTGTATGGAGAGCCCTCCAGAGAGACCCCGAATTTGGACCGGATGGCTGCAGAAGGGCTGCTTTTCCCA	AACTTCTATTCTGCCAACCCTCTGCTTCAGCTTCCCGATATCCGACGGTAGTGTNNNNNGGCGCTCATTCCTCCT	88909093	88909257	-	0	NM_000512.5_GALNS_Exon2_0360
16:88909098-88909247/20,20/-	1.18845	16	88909228	88909247	2	TTCCCTGCAGATGGGATGGG	88909098	88909117	1	CCATGTAAGTCAGCGGGGCC	88909118	88909227	GTGACCTCGGGGTGTATGGAGAGCCCTCCAGAGAGACCCCGAATTTGGACCGGATGGCTGCAGAAGGGCTGCTTTTCCCAAACTTCTATTCTGCCAACCCTCTGTGCTCG	CCATGTAAGTCAGCGGGGCCCTTCAGCTTCCCGATATCCGACGGTAGTGTNNNNNTTCCCTGCAGATGGGATGGG	88909093	88909257	-	0	NM_000512.5_GALNS_Exon2_0361
16:88909377-88909526/17,23/-	1.29179	16	88909510	88909526	5	ACCTGAAGACCAAGCAG	88909377	88909399	1	GCAGGCGATGCTGGGGTTTGGCC	88909400	88909509	AAGTGGAGGCGAAAGACAGCGTGGGCTGACCGTGGAGCGGCCCCATCGTGCACGCACGCAGGCGATGCTGAGGTTTGGGCTGGCGTGGAGCGGCCCCATCGTGCACGCAC	GCAGGCGATGCTGGGGTTTGGCCCTTCAGCTTCCCGATATCCGACGGTAGTGTNNNNNACCTGAAGACCAAGCAG	88909417	88909595	-	0	NM_001323544.2_GALNS_Exon1_0362
16:88909524-88909673/16,24/+	1.15418	16	88909524	88909539	5	GGTGGGGAATGTGTCC	88909650	88909673	1	CGTCTAGATTTCAAAGTCAACTGG	88909540	88909649	GTCTGCCTCCTCCCAGCCTGACACCAGCATCTGCATGCTCGCAGGAGCTGGCCTCTAAACACGTGCATCTATTTTCAACATAAATACACAGGCCCTCGTATGTCTGTACA	CGTCTAGATTTCAAAGTCAACTGGCTTCAGCTTCCCGATATCCGACGGTAGTGTNNNNNGGTGGGGAATGTGTCC	88909417	88909595	+	0	NM_001323544.2_GALNS_Exon1_0363
16:88909450-88909599/20,20/-	1.66851	16	88909580	88909599	1	GTTTAGAGGCCAGCTCCTGC	88909450	88909469	2	CCCCATCGTGCACGCACGCA	88909470	88909579	GAGCATGCAGATGCTGGTGTCAGGCTGGGAGGAGGCAGACGGACACATTCCCCACCTGAAGACCAAGCAGAAGTGGAGGCGAAAGACAGCGTGGGCTGACCGTGGAGCGG	CCCCATCGTGCACGCACGCACTTCAGCTTCCCGATATCCGACGGTAGTGTNNNNNGTTTAGAGGCCAGCTCCTGC	88909417	88909595	-	0	NM_001323544.2_GALNS_Exon1_0364
16:88923186-88923335/22,18/+	0.773669	16	88923186	88923207	1	GGATGTTGGGGGGCTGCGGGGC	88923318	88923335	1	CGAGCCGACCTAGCGAGC	88923208	88923317	GCCCGAGGCCCCCATCCCCGCGGCGCTGAGCACCAGCAACAGCTGCCACCACCTCGTCGCCGCGACAACCGCCGCCATGGCAACCACGGGAGCCGCGGAGCCCCGGCCAG	CGAGCCGACCTAGCGAGCCTTCAGCTTCCCGATATCCGACGGTAGTGTNNNNNGGATGTTGGGGGGCTGCGGGGC	88923145	88923305	+	0	NM_000512.5_GALNS_Exon1_0365
16:88923077-88923226/18,22/-	1.15302	16	88923209	88923226	2	GGGGATGGGGGCCTCGGG	88923077	88923098	1	GGAGCGAGGTGGGGGAAGGGCG	88923099	88923208	CGCCCCGCAGCCCCCCAACATCCTGCTCCTGCTCATGGACGACGTGAGTGCGGGCGGTGGGACGGGGCAGGGCCGGGGTGGGGCGGGGAGGGGAGGGGCGGATGGAGGGA	GGAGCGAGGTGGGGGAAGGGCGCTTCAGCTTCCCGATATCCGACGGTAGTGTNNNNNGGGGATGGGGGCCTCGGG	88923145	88923305	-	0	NM_000512.5_GALNS_Exon1_0366
17:40688431-40688580/16,24/+	1.08967	17	40688431	40688446	2	CTTCTCCGTGTCGGTG	40688557	40688580	1	GCACCGCTACCTGCGCGACTTCTG	40688447	40688556	GAGCGCGCTCTGGCTGCCAAGCCGGGCTTGGACACCTACAGCCTGGGCGGCGGCGGCGCGGCGCGCGTGCGGGTGCGCGGCTCCACGGGCGTGGCGGCCGCCGCGGGGCT	GCACCGCTACCTGCGCGACTTCTGCTTCAGCTTCCCGATATCCGACGGTAGTGTNNNNNCTTCTCCGTGTCGGTG	40688270	40688693	+	0	NM_000263.4_NAGLU_Exon1_0367
17:40688312-40688461/22,18/-	0.690526	17	40688440	40688461	1	AGCCAGAGCGCGCTCCACCGAC	40688312	40688329	1	AAGGACCCCCACCGCCGC	40688330	40688439	ACGGAGAAGTCGGCCGCGGGGCCTGGCCCCAGCAGCCGGGCCACGAGCGCCCGCACGGCCGCCGCCTCCCGGGCCTCGTCGCCTGCCGCGCCCCCGGCCCCGGCCAGGAG	AAGGACCCCCACCGCCGCCTTCAGCTTCCCGATATCCGACGGTAGTGTNNNNNAGCCAGAGCGCGCTCCACCGAC	40688270	40688693	-	0	NM_000263.4_NAGLU_Exon1_0368
17:40688227-40688376/21,19/-	1.00733	17	40688356	40688376	1	GCCTCCCGGGCCTCGTCGCCT	40688227	40688245	1	CCGCGTCCAATCAGCTGCC	40688246	40688355	GCCGCGCCCCCGGCCCCGGCCAGGAGAAGGACCCCCACCGCCGCGGCCACCGCCACCGCCTCCATGGTCTCAGTCCTGCGGGTCCCGCGACGGCCAGGGGGTGGGGCGGC	CCGCGTCCAATCAGCTGCCCTTCAGCTTCCCGATATCCGACGGTAGTGTNNNNNGCCTCCCGGGCCTCGTCGCCT	40688270	40688693	-	0	NM_000263.4_NAGLU_Exon1_0369
17:40688321-40688470/16,24/+	0.992273	17	40688321	40688336	9	GGGGTCCTTCTCCTGG	40688447	40688470	1	GAGCGCGCTCTGGCTGCCAAGCCG	40688337	40688446	CCGGGGCCGGGGGCGCGGCAGGCGACGAGGCCCGGGAGGCGGCGGCCGTGCGGGCGCTCGTGGCCCGGCTGCTGGGGCCAGGCCCCGCGGCCGACTTCTCCGTGTCGGTG	GAGCGCGCTCTGGCTGCCAAGCCGCTTCAGCTTCCCGATATCCGACGGTAGTGTNNNNNGGGGTCCTTCTCCTGG	40688270	40688693	+	0	NM_000263.4_NAGLU_Exon1_0370
17:40688528-40688677/22,18/-	1.34634	17	40688656	40688677	1	GTACCTGTTGGGCGTGGCCTCG	40688528	40688545	1	GGCCGCCACGCCCGTGGA	40688546	40688655	GTCAGCTCCCCCGGCACGGCTGGCAGTGGCCGCGGCAGGCGCAGCTGAGAGCCGGACCAGGCCACGTGGCAGCCACAGAAGTCGCGCAGGTAGCGGTGCAGCCCCGCGGC	GGCCGCCACGCCCGTGGACTTCAGCTTCCCGATATCCGACGGTAGTGTNNNNNGTACCTGTTGGGCGTGGCCTCG	40688270	40688693	-	0	NM_000263.4_NAGLU_Exon1_0371
17:40688654-40688803/19,21/+	0.722027	17	40688654	40688672	1	ACCGAGGCCACGCCCAACA	40688783	40688803	1	TGCGCCGCCTCCAGCAGCTGT	40688673	40688782	GGTACCGCCCCGAAGCTTCCCCGCGTCCGCCCGAGGCGCTTACCCCCTCCCGGAGCCGCTGCCACCCAAATCGGGAGGCTGAGCGGGGAGCGCTGGCCGGAAGGCCCAGC	TGCGCCGCCTCCAGCAGCTGTCTTCAGCTTCCCGATATCCGACGGTAGTGTNNNNNACCGAGGCCACGCCCAACA	40688270	40688693	+	0	NM_000263.4_NAGLU_Exon1_0372
17:40688595-40688744/17,23/-	1.24847	17	40688728	40688744	1	GATTTGGGTGGCAGCGG	40688595	40688617	1	GCGCAGCTGAGAGCCGGACCAGG	40688618	40688727	CTCCGGGAGGGGGTAAGCGCCTCGGGCGGACGCGGGGAAGCTTCGGGGCGGTACCTGTTGGGCGTGGCCTCGGTCAGCTCCCCCGGCACGGCTGGCAGTGGCCGCGGCAG	GCGCAGCTGAGAGCCGGACCAGGCTTCAGCTTCCCGATATCCGACGGTAGTGTNNNNNGATTTGGGTGGCAGCGG	40688270	40688693	-	0	NM_000263.4_NAGLU_Exon1_0373
17:40689539-40689688/19,21/-	1.18923	17	40689670	40689688	1	AAGCCACTGTGCACGCTGA	40689539	40689559	1	TGCCAGATGGCCTCCTGGCCG	40689560	40689669	AAGCACTTCTAGAGAGAGACACTGCGCCCATGCTGGGGGGCGGGTGAAAACACCTACGGTGGCTCCCGCCATAGAGGAGGGTGGGGAAGGGACAGTGGGCACGCACCCGC	TGCCAGATGGCCTCCTGGCCGCTTCAGCTTCCCGATATCCGACGGTAGTGTNNNNNAAGCCACTGTGCACGCTGA	40689395	40689583	-	0	NM_000263.4_NAGLU_Exon2_0374
17:40689336-40689485/20,20/+	1.38511	17	40689336	40689355	1	AGGTGGGGGATGGGGGATTT	40689466	40689485	1	GGGACTGGGCCCGCTGGGAG	40689356	40689465	GTTCCAGGGCCGTGGACCCTCCAGGGTGGGATGCGCCCCTGCTCATGACACTGCCCGCAGGTACCGCTATTACCAGAATGTGTGCACGCAAAGCTACTCTTTCGTGTGGT	GGGACTGGGCCCGCTGGGAGCTTCAGCTTCCCGATATCCGACGGTAGTGTNNNNNAGGTGGGGGATGGGGGATTT	40689395	40689583	+	0	NM_000263.4_NAGLU_Exon2_0375
17:40689429-40689578/17,23/+	1.51847	17	40689429	40689445	1	CAGAATGTGTGCACGCA	40689556	40689578	1	GGCAGCGGGTGCGTGCCCACTGT	40689446	40689555	AAGCTACTCTTTCGTGTGGTGGGACTGGGCCCGCTGGGAGCGAGAGATAGACTGGATGGCGCTGAATGGCATCAACCTGGCACTGGCCTGGAGCGGCCAGGAGGCCATCT	GGCAGCGGGTGCGTGCCCACTGTCTTCAGCTTCCCGATATCCGACGGTAGTGTNNNNNCAGAATGTGTGCACGCA	40689395	40689583	+	0	NM_000263.4_NAGLU_Exon2_0376
17:40689513-40689662/21,19/-	1.40368	17	40689642	40689662	1	TCTAGAGAGAGACACTGCGCC	40689513	40689531	1	CCAGTGCCAGGTTGATGCC	40689532	40689641	CATGCTGGGGGGCGGGTGAAAACACCTACGGTGGCTCCCGCCATAGAGGAGGGTGGGGAAGGGACAGTGGGCACGCACCCGCTGCCAGATGGCCTCCTGGCCGCTCCAGG	CCAGTGCCAGGTTGATGCCCTTCAGCTTCCCGATATCCGACGGTAGTGTNNNNNTCTAGAGAGAGACACTGCGCC	40689395	40689583	-	0	NM_000263.4_NAGLU_Exon2_0377
17:40690417-40690566/17,23/+	1.29687	17	40690417	40690433	1	TTCCTGGCCTGGGGGCG	40690544	40690566	1	ATGGTCATGGGCCCAGGAAGGGT	40690434	40690543	AATGGGCAACCTGCACACCTGGGATGGCCCCCTGCCCCCCTCCTGGCACATCAAGCAGCTTTACCTGCAGGTAAAAGGATGGAAAAGGGAAGGGGCAGAATCGGTGATAG	ATGGTCATGGGCCCAGGAAGGGTCTTCAGCTTCCCGATATCCGACGGTAGTGTNNNNNTTCCTGGCCTGGGGGCG	40690336	40690523	+	0	NM_000263.4_NAGLU_Exon3_0378
17:40690280-40690429/19,21/-	1.42627	17	40690411	40690429	1	CCCAGGCCAGGAAGGCAGG	40690280	40690300	1	CATTCAACAACCATTCACTCA	40690301	40690410	ACCAGTAAAGAACTCATTGATCTCTGCCTGGGTCAGGCCCAAGGCCAGGTACACCTGAGGAAGAAGGGCCCACACATAGAAATATATTCATCTTCATTCATTCATTCATT	CATTCAACAACCATTCACTCACTTCAGCTTCCCGATATCCGACGGTAGTGTNNNNNCCCAGGCCAGGAAGGCAGG	40690336	40690523	-	0	NM_000263.4_NAGLU_Exon3_0379
17:40690350-40690499/16,24/-	1.44141	17	40690484	40690499	4	AGGTAAAGCTGCTTGA	40690350	40690373	1	CCCAAGGCCAGGTACACCTGAGGA	40690374	40690483	TGTGCCAGGAGGGGGGCAGGGGGCCATCCCAGGTGTGCAGGTTGCCCATTCGCCCCCAGGCCAGGAAGGCAGGACCAGTAAAGAACTCATTGATCTCTGCCTGGGTCAGG	CCCAAGGCCAGGTACACCTGAGGACTTCAGCTTCCCGATATCCGACGGTAGTGTNNNNNAGGTAAAGCTGCTTGA	40690336	40690523	-	0	NM_000263.4_NAGLU_Exon3_0380
17:40690580-40690729/17,23/-	1.48816	17	40690713	40690729	1	TGGGGTCATGCCGAAGG	40690580	40690602	1	CGCCTCAGTTAAGAGCCCTGGGG	40690603	40690712	AGCGCATCTGGTCCAGGACCCGGTGCTGGAGGAACAGAAGGAAGGGTGGTGAGCATGGCCACTGCTGTCCTATGAGAAGGCCCTCATCTCCCAGGATACACGCAGCCCCC	CGCCTCAGTTAAGAGCCCTGGGGCTTCAGCTTCCCGATATCCGACGGTAGTGTNNNNNTGGGGTCATGCCGAAGG	40690667	40690793	-	0	NM_000263.4_NAGLU_Exon4_0381
17:40690669-40690818/17,23/+	0.90583	17	40690669	40690685	17	CTTCCTTCTGTTCCTCC	40690796	40690818	1	CACTTAGCTCAGAGAGGGAATTT	40690686	40690795	AGCACCGGGTCCTGGACCAGATGCGCTCCTTCGGCATGACCCCAGTGCTGCCTGCATTCGCGGGGCATGTTCCCGAGGCTGTCACCAGGTGAGGTTCCGCTCACCCCCTC	CACTTAGCTCAGAGAGGGAATTTCTTCAGCTTCCCGATATCCGACGGTAGTGTNNNNNCTTCCTTCTGTTCCTCC	40690667	40690793	+	0	NM_000263.4_NAGLU_Exon4_0382
17:40692899-40693048/21,19/+	1.9188	17	40692899	40692919	1	GGCTGTTGAACACTATGGTGA	40693030	40693048	3	CCTGCTCCTTCCTTCTGGC	40692920	40693029	ACACTATGGCGGCTTCCATGAAATATCTGAGCTTTTGCTCCCCACTAGGGTGTTCCCTCAGGTCAATGTCACGAAGATGGGCAGTTGGGGCCACTTTAACTGTTCCTACT	CCTGCTCCTTCCTTCTGGCCTTCAGCTTCCCGATATCCGACGGTAGTGTNNNNNGGCTGTTGAACACTATGGTGA	40692947	40693244	+	0	NM_000263.4_NAGLU_Exon5_0383
17:40692978-40693127/17,23/-	1.99509	17	40693111	40693127	1	GATGTGGTCTGTGCCAA	40692978	40693000	1	CCCATCTTCGTGACATTGACCTG	40693001	40693110	ACTCTTTGATCAGCTCTCGCAGGAAGAGGCTCCCGATGATGGGGAATATGGGGTCTTCCGGAGCCAGAAGGAAGGAGCAGGAGTAGGAACAGTTAAAGTGGCCCCAACTG	CCCATCTTCGTGACATTGACCTGCTTCAGCTTCCCGATATCCGACGGTAGTGTNNNNNGATGTGGTCTGTGCCAA	40692947	40693244	-	0	NM_000263.4_NAGLU_Exon5_0384
17:40693067-40693216/16,24/-	2.07005	17	40693201	40693216	1	ATGGCCTCATAGACGG	40693067	40693090	1	AGGAAGAGGCTCCCGATGATGGGG	40693091	40693200	CAGTGGTGGCTGCGGCAAGGTAGGAGGGCTCTGAGGAAGGTGGCTGCATCTCATTGAAAGTGTCGGCCCCATAGATGTGGTCTGTGCCAAACTCTTTGATCAGCTCTCGC	AGGAAGAGGCTCCCGATGATGGGGCTTCAGCTTCCCGATATCCGACGGTAGTGTNNNNNATGGCCTCATAGACGG	40692947	40693244	-	0	NM_000263.4_NAGLU_Exon5_0385
17:40693156-40693305/16,24/-	1.92045	17	40693290	40693305	2	TCTGCCTACCCCTACT	40693156	40693179	1	AGGAGGGCTCTGAGGAAGGTGGCT	40693180	40693289	GACATCTGCTACTCCCTTCTTTTTGAGGGTCTGGGGGGCTCTCCCACCCCACCCAGGCACTGTACCTGCAGTCATGGCCTCATAGACGGCAGTGGTGGCTGCGGCAAGGT	AGGAGGGCTCTGAGGAAGGTGGCTCTTCAGCTTCCCGATATCCGACGGTAGTGTNNNNNTCTGCCTACCCCTACT	40692947	40693244	-	0	NM_000263.4_NAGLU_Exon5_0386
17:40694975-40695124/16,24/-	2.01974	17	40695109	40695124	1	CTGATCTGGGCGGGCC	40694975	40694998	1	AGGGCCCAGGGAATGTTCACCCCA	40694999	40695108	CCCAGAACTGCGGCTGGTGCTGGAAGAGCCAGCCTTGGAGCAGCCACACAGCCTCAGTATCCACTGTGGACAGGAGGTAGGGGGAACAGAGAAGAGGAGTGATGAAACAG	AGGGCCCAGGGAATGTTCACCCCACTTCAGCTTCCCGATATCCGACGGTAGTGTNNNNNCTGATCTGGGCGGGCC	40695025	40696276	-	0	NM_000263.4_NAGLU_Exon6_0387
17:40695067-40695216/22,18/+	1.79188	17	40695067	40695088	1	TGCTCCAAGGCTGGCTCTTCCA	40695199	40695216	1	CCCGCACTGCCTCCTTCC	40695089	40695198	GCACCAGCCGCAGTTCTGGGGGCCCGCCCAGATCAGGGCTGTGCTGGGAGCTGTGCCCCGTGGCCGCCTCCTGGTTCTGGACCTGTTTGCTGAGAGCCAGCCTGTGTATA	CCCGCACTGCCTCCTTCCCTTCAGCTTCCCGATATCCGACGGTAGTGTNNNNNTGCTCCAAGGCTGGCTCTTCCA	40695025	40696276	+	0	NM_000263.4_NAGLU_Exon6_0388
17:40695141-40695290/18,22/-	1.89382	17	40695273	40695290	1	AGCCTCTAGGGCTCCAAA	40695141	40695162	1	CCAGGAGGCGGCCACGGGGCAC	40695163	40695272	AAGACCATGGTTTCCCCCAAAGTTGTGCAGCATGCACCAGATGAAGGGCTGGCCCTGGAAGGAGGCAGTGCGGGTATACACAGGCTGGCTCTCAGCAAACAGGTCCAGAA	CCAGGAGGCGGCCACGGGGCACCTTCAGCTTCCCGATATCCGACGGTAGTGTNNNNNAGCCTCTAGGGCTCCAAA	40695025	40696276	-	0	NM_000263.4_NAGLU_Exon6_0389
17:40695212-40695361/17,23/-	1.61607	17	40695345	40695361	1	TCGGGGGCCATGCCCGT	40695212	40695234	1	AGATGAAGGGCTGGCCCTGGAAG	40695235	40695344	GCCTACCATGGTGGAGTTGGGGAAGAGGCGGGCAGCTTCTGGGCCTCCGTTCACAGCCTCTAGGGCTCCAAAAAGACCATGGTTTCCCCCAAAGTTGTGCAGCATGCACC	AGATGAAGGGCTGGCCCTGGAAGCTTCAGCTTCCCGATATCCGACGGTAGTGTNNNNNTCGGGGGCCATGCCCGT	40695025	40696276	-	0	NM_000263.4_NAGLU_Exon6_0390
17:40695294-40695443/22,18/-	1.73094	17	40695422	40695443	1	GGCTGCCAAATCTGGCACTGGG	40695294	40695311	1	AGCTTCTGGGCCTCCGTT	40695312	40695421	TCCTTTCGCCAGCCCAGCTCAGCCATGAGGGAATAGACCACTTCGTTCTGGCTGATGCCCTCGGGGGCCATGCCCGTGCCTACCATGGTGGAGTTGGGGAAGAGGCGGGC	AGCTTCTGGGCCTCCGTTCTTCAGCTTCCCGATATCCGACGGTAGTGTNNNNNGGCTGCCAAATCTGGCACTGGG	40695025	40696276	-	0	NM_000263.4_NAGLU_Exon6_0391
17:40695365-40695514/17,23/-	1.62342	17	40695498	40695514	1	AGTAGCCTCCACGCTGC	40695365	40695387	1	AGACCACTTCGTTCTGGCTGATG	40695388	40695497	CCCTGCGTCCGGGTGGGAGACCCCATACCGCCGGGCGGCAAAGCTGGTCACCCAGGCTGCCAAATCTGGCACTGGGTCCTTTCGCCAGCCCAGCTCAGCCATGAGGGAAT	AGACCACTTCGTTCTGGCTGATGCTTCAGCTTCCCGATATCCGACGGTAGTGTNNNNNAGTAGCCTCCACGCTGC	40695025	40696276	-	10	NM_000263.4_NAGLU_Exon6_0392
17:40695436-40695585/22,18/+	1.73303	17	40695436	40695457	1	TGGCAGCCTGGGTGACCAGCTT	40695568	40695585	1	GCCCGCTGGTCAGGCGGC	40695458	40695567	TGCCGCCCGGCGGTATGGGGTCTCCCACCCGGACGCAGGGGCAGCGTGGAGGCTACTGCTCCGGAGTGTGTACAACTGCTCCGGGGAGGCCTGCAGGGGCCACAATCGTA	GCCCGCTGGTCAGGCGGCCTTCAGCTTCCCGATATCCGACGGTAGTGTNNNNNTGGCAGCCTGGGTGACCAGCTT	40695025	40696276	+	0	NM_000263.4_NAGLU_Exon6_0393
17:40695508-40695657/22,18/+	1.96649	17	40695508	40695529	1	GGCTACTGCTCCGGAGTGTGTA	40695640	40695657	1	CCTGGCGGCTGCTGCTCA	40695530	40695639	CAACTGCTCCGGGGAGGCCTGCAGGGGCCACAATCGTAGCCCGCTGGTCAGGCGGCCGTCCCTACAGATGAATACCAGCATCTGGTACAACCGATCTGATGTGTTTGAGG	CCTGGCGGCTGCTGCTCACTTCAGCTTCCCGATATCCGACGGTAGTGTNNNNNGGCTACTGCTCCGGAGTGTGTA	40695025	40696276	+	10	NM_000263.4_NAGLU_Exon6_0394
17:40695590-40695739/17,23/-	1.77447	17	40695723	40695739	1	ACCAGCTCCTGCACTGC	40695590	40695612	1	AGATGCTGGTATTCATCTGTAGG	40695613	40695722	CTGCCGAGTGAGGTCCAGCAGGTCGTAGCGGAAGGCGGGGCTGGTGGCCAGGGAGGGAGCAGATGTGAGCAGCAGCCGCCAGGCCTCAAACACATCAGATCGGTTGTACC	AGATGCTGGTATTCATCTGTAGGCTTCAGCTTCCCGATATCCGACGGTAGTGTNNNNNACCAGCTCCTGCACTGC	40695025	40696276	-	0	NM_000263.4_NAGLU_Exon6_0395
17:40695660-40695809/16,24/-	1.86069	17	40695794	40695809	2	TCCAGCCCTCAACAGG	40695660	40695683	1	GCTGGTGGCCAGGGAGGGAGCAGA	40695684	40695793	GAGGCCAGCTCCTTGCTCAGGTAGGCGCTTCTTGCCTCCTCATAGTACAAGCTGACCAGCTCCTGCACTGCCTGCCGAGTGAGGTCCAGCAGGTCGTAGCGGAAGGCGGG	GCTGGTGGCCAGGGAGGGAGCAGACTTCAGCTTCCCGATATCCGACGGTAGTGTNNNNNTCCAGCCCTCAACAGG	40695025	40696276	-	0	NM_000263.4_NAGLU_Exon6_0396
17:40695734-40695883/22,18/+	1.85057	17	40695734	40695755	1	GCTGGTCAGCTTGTACTATGAG	40695866	40695883	1	CCGCTTCTTGCTGGGCAG	40695756	40695865	GAGGCAAGAAGCGCCTACCTGAGCAAGGAGCTGGCCTCCCTGTTGAGGGCTGGAGGCGTCCTGGCCTATGAGCTGCTGCCGGCACTGGACGAGGTGCTGGCTAGTGACAG	CCGCTTCTTGCTGGGCAGCTTCAGCTTCCCGATATCCGACGGTAGTGTNNNNNGCTGGTCAGCTTGTACTATGAG	40695025	40696276	+	0	NM_000263.4_NAGLU_Exon6_0397
17:40695824-40695973/22,18/+	2.13807	17	40695824	40695845	1	TGAGCTGCTGCCGGCACTGGAC	40695956	40695973	1	CCAGCTGACCTTGTGGGG	40695846	40695955	GAGGTGCTGGCTAGTGACAGCCGCTTCTTGCTGGGCAGCTGGCTAGAGCAGGCCCGAGCAGCGGCAGTCAGTGAGGCCGAGGCCGATTTCTACGAGCAGAACAGCCGCTA	CCAGCTGACCTTGTGGGGCTTCAGCTTCCCGATATCCGACGGTAGTGTNNNNNTGAGCTGCTGCCGGCACTGGAC	40695025	40696276	+	0	NM_000263.4_NAGLU_Exon6_0398
17:40695910-40696059/22,18/-	1.86455	17	40696038	40696059	1	GGAAAAGCCGCCAGCGAGGGGT	40695910	40695927	1	CCTCGGCCTCACTGACTG	40695928	40696037	GTAGTAGTTGGCCACCAACCCCGCCAGCTGCTTGTTGGCATAGTCCAGGATGTTGCCTTCTGGCCCCCACAAGGTCAGCTGGTAGCGGCTGTTCTGCTCGTAGAAATCGG	CCTCGGCCTCACTGACTGCTTCAGCTTCCCGATATCCGACGGTAGTGTNNNNNGGAAAAGCCGCCAGCGAGGGGT	40695025	40696276	-	0	NM_000263.4_NAGLU_Exon6_0399
17:40695985-40696134/16,24/+	1.48776	17	40695985	40696000	1	ACATCCTGGACTATGC	40696111	40696134	1	AGTTTGACAAAAATGTCTTCCAAC	40696001	40696110	CAACAAGCAGCTGGCGGGGTTGGTGGCCAACTACTACACCCCTCGCTGGCGGCTTTTCCTGGAGGCGCTGGTTGACAGTGTGGCCCAGGGCATCCCTTTCCAACAGCACC	AGTTTGACAAAAATGTCTTCCAACCTTCAGCTTCCCGATATCCGACGGTAGTGTNNNNNACATCCTGGACTATGC	40695025	40696276	+	0	NM_000263.4_NAGLU_Exon6_0400
17:40696071-40696220/21,19/-	2.03238	17	40696200	40696220	1	GAGGAAGATCTTCTTGGCCAG	40696071	40696089	1	CCTGGGCCACACTGTCAAC	40696090	40696199	GTCCACAGTGTCTCCTCGCGGCTGGCTGGGGTACCTCTGCTTGCTGAGAACGAAGGCCTGCTCCAGTTGGAAGACATTTTTGTCAAACTGGTGCTGTTGGAAAGGGATGC	CCTGGGCCACACTGTCAACCTTCAGCTTCCCGATATCCGACGGTAGTGTNNNNNGAGGAAGATCTTCTTGGCCAG	40695025	40696276	-	0	NM_000263.4_NAGLU_Exon6_0401
17:40696158-40696307/18,22/-	1.53534	17	40696290	40696307	1	GGAATCTGCCCTGGAATT	40696158	40696179	1	GCTGGCTGGGGTACCTCTGCTT	40696180	40696289	AGCGGAAAACAAGGCCCAGTGGTGGCGAATCTATCACCAAGAGCCGGCCACCCAGCGGGGGTAATATTTGAGGAAGATCTTCTTGGCCAGGTCCACAGTGTCTCCTCGCG	GCTGGCTGGGGTACCTCTGCTTCTTCAGCTTCCCGATATCCGACGGTAGTGTNNNNNGGAATCTGCCCTGGAATT	40695025	40696276	-	0	NM_000263.4_NAGLU_Exon6_0402
17:78078316-78078465/16,24/-	1.87977	17	78078450	78078465	1	AGGAGTGCAGCGGTTG	78078316	78078339	1	AGCGGGCTCAGCAGGGAGGCGGGA	78078340	78078449	CCAAGGACACGAGGGCGCAGACGGCCAGGAGCCGGTGGGAGCAGGGCGGGTGCCTCACTCCCATGGTTGGAGATGGCCTGGACAGCTCCTACAGGCCTGCGGGAGAAGAA	AGCGGGCTCAGCAGGGAGGCGGGACTTCAGCTTCCCGATATCCGACGGTAGTGTNNNNNAGGAGTGCAGCGGTTG	78078365	78078951	-	0	NM_000152.5_GAA_Exon1_0403
17:78078391-78078540/20,20/-	1.98981	17	78078521	78078540	1	GTCTCCTCCAGGACTGGGGA	78078391	78078410	1	AGCAGGGCGGGTGCCTCACT	78078411	78078520	GGAGCCACTCAGCTCTCGGGGAACCAGCAGGAAATCATGGAGTAGGATGTGCCCCAGGAGTGCAGCGGTTGCCAAGGACACGAGGGCGCAGACGGCCAGGAGCCGGTGGG	AGCAGGGCGGGTGCCTCACTCTTCAGCTTCCCGATATCCGACGGTAGTGTNNNNNGTCTCCTCCAGGACTGGGGA	78078365	78078951	-	0	NM_000152.5_GAA_Exon1_0404
17:78078469-78078618/16,24/-	1.70633	17	78078603	78078618	2	ACTGCTCTGGGACGGC	78078469	78078492	1	AGGAAATCATGGAGTAGGATGTGC	78078493	78078602	CGGGGTGTGCCTGGGCATCCCGGGGCCCTGGTCTGCTGGCTCCCTGCTGGTGAGCTGGGTGAGTCTCCTCCAGGACTGGGGAGGAGCCACTCAGCTCTCGGGGAACCAGC	AGGAAATCATGGAGTAGGATGTGCCTTCAGCTTCCCGATATCCGACGGTAGTGTNNNNNACTGCTCTGGGACGGC	78078365	78078951	-	0	NM_000152.5_GAA_Exon1_0405
17:78078558-78078707/21,19/-	1.77275	17	78078687	78078707	1	AGCCGCGGGCCTCGCACTGTT	78078558	78078576	1	CCTGGTCTGCTGGCTCCCT	78078577	78078686	CCTGGGTGATGGCCTTGTCAGGGGCGCAATCGAAGCGGCTGTTGGGGGGGACGTCGCACTGTGTGGGCACTGCTCTGGGACGGCCGGGGTGTGCCTGGGCATCCCGGGGC	CCTGGTCTGCTGGCTCCCTCTTCAGCTTCCCGATATCCGACGGTAGTGTNNNNNAGCCGCGGGCCTCGCACTGTT	78078365	78078951	-	0	NM_000152.5_GAA_Exon1_0406
17:78078630-78078779/22,18/-	1.75567	17	78078758	78078779	1	TGGGTGGGAAGAAGCACCAGGG	78078630	78078647	1	TGTTGGGGGGGACGTCGC	78078648	78078757	CTGCCCCATCTGGGCTCCCTGCAGCCCCTGCTTTGCAGGGATGTAGCAACAGCCGCGGGCCTCGCACTGTTCCTGGGTGATGGCCTTGTCAGGGGCGCAATCGAAGCGGC	TGTTGGGGGGGACGTCGCCTTCAGCTTCCCGATATCCGACGGTAGTGTNNNNNTGGGTGGGAAGAAGCACCAGGG	78078365	78078951	-	10	NM_000152.5_GAA_Exon1_0407
17:78078710-78078859/17,23/-	1.50873	17	78078843	78078859	1	GGTGGGGGTGGTACGGG	78078710	78078732	1	CCCTGCTTTGCAGGGATGTAGCA	78078733	78078842	TCAGGGTGGCCGTGTAGCCCATTTCAGAGGAGCTCAGGTTCTCCAGCTTGTAGCTGGGGTAGCTGGGTGGGAAGAAGCACCAGGGCTGCCCCATCTGGGCTCCCTGCAGC	CCCTGCTTTGCAGGGATGTAGCACTTCAGCTTCCCGATATCCGACGGTAGTGTNNNNNGGTGGGGGTGGTACGGG	78078365	78078951	-	0	NM_000152.5_GAA_Exon1_0408
17:78078784-78078933/16,24/-	1.87086	17	78078918	78078933	1	ACCGTGAAGTGGAGGC	78078784	78078807	1	AGGTTCTCCAGCTTGTAGCTGGGG	78078808	78078917	GGTTCTCAGTCTCCATCATCACGTCCAGCCGCAGGGTCAGGATGTCCTTGGGGAAGAAGGTGGGGGTGGTACGGGTCAGGGTGGCCGTGTAGCCCATTTCAGAGGAGCTC	AGGTTCTCCAGCTTGTAGCTGGGGCTTCAGCTTCCCGATATCCGACGGTAGTGTNNNNNACCGTGAAGTGGAGGC	78078365	78078951	-	0	NM_000152.5_GAA_Exon1_0409
17:78078875-78079024/21,19/+	1.85269	17	78078875	78078895	1	ATCCTGACCCTGCGGCTGGAC	78079006	78079024	1	AGGGTGGGGTGCATGTTGC	78078896	78079005	GTGATGATGGAGACTGAGAACCGCCTCCACTTCACGGTGGGCAGGGCAGGGGCGGGGGCGGCGGCCAGGGCAGAGGGTGCGCGTGGACATCGACACCCACGCACCTCACA	AGGGTGGGGTGCATGTTGCCTTCAGCTTCCCGATATCCGACGGTAGTGTNNNNNATCCTGACCCTGCGGCTGGAC	78078365	78078951	+	0	NM_000152.5_GAA_Exon1_0410
17:78079471-78079620/22,18/-	1.88085	17	78079599	78079620	1	GGGACGGTGCCCGGCTGTGGAC	78079471	78079488	1	CCCGCACGCCAAGGACAG	78079489	78079598	ATGCGGGGTCTCCAAGGGCACCTCGTAGCGCCTGTTAGCTGGATCTTTGATCTAGAAGAGATGGGGGTTTATTGATGTTCCCCACAGCCACCTTACTCTCCAGAGAACAA	CCCGCACGCCAAGGACAGCTTCAGCTTCCCGATATCCGACGGTAGTGTNNNNNGGGACGGTGCCCGGCTGTGGAC	78079527	78079713	-	10	NM_000152.5_GAA_Exon2_0411
17:78079555-78079704/20,20/+	1.62625	17	78079555	78079574	1	ATCCAGCTAACAGGCGCTAC	78079685	78079704	1	CCGCGTGCTGTGAGTTCTGG	78079575	78079684	GAGGTGCCCTTGGAGACCCCGCATGTCCACAGCCGGGCACCGTCCCCACTCTACAGCGTGGAGTTCTCCGAGGAGCCCTTCGGGGTGATCGTGCGCCGGCAGCTGGACGG	CCGCGTGCTGTGAGTTCTGGCTTCAGCTTCCCGATATCCGACGGTAGTGTNNNNNATCCAGCTAACAGGCGCTAC	78079527	78079713	+	0	NM_000152.5_GAA_Exon2_0412
17:78079645-78079794/18,22/+	1.53662	17	78079645	78079662	1	AGGAGCCCTTCGGGGTGA	78079773	78079794	1	GTTTCTCACACGATGGGCAGGG	78079663	78079772	TCGTGCGCCGGCAGCTGGACGGCCGCGTGCTGTGAGTTCTGGGCTCTGTGCCAGCATGATGGGGAGGGCGACGCGCATTTCTCACACGGCAGGGAGGGCCACACGCGTTT	GTTTCTCACACGATGGGCAGGGCTTCAGCTTCCCGATATCCGACGGTAGTGTNNNNNAGGAGCCCTTCGGGGTGA	78079527	78079713	+	0	NM_000152.5_GAA_Exon2_0413
17:78081450-78081599/16,24/-	1.31795	17	78081584	78081599	4	GCTGGGACATGCAGGA	78081450	78081473	1	GCTGAGCATCAGGGGACTGAGGTG	78081474	78081583	GACGGCGCTTCAGCACCTGCGCTCCCCAGCTCAGTGCCCCCGCCCGCCGCCCGCCGCTGTACCGTGGGCGCAAGGTCCCGGTTCCACAGGGTGATCCTGGTCCAGCTGGT	GCTGAGCATCAGGGGACTGAGGTGCTTCAGCTTCCCGATATCCGACGGTAGTGTNNNNNGCTGGGACATGCAGGA	78081335	78081715	-	0	NM_000152.5_GAA_Exon4_0414
17:78081281-78081430/16,24/+	1.33354	17	78081281	78081296	4	GGGTGCTCTCTGGGTG	78081407	78081430	1	GTCCACCTCGCTGCCCTCGCAGTA	78081297	78081406	CTCTCAGGCTCGTGTGGCCCCTTGGGTGTGAGCAAGCCTGGCTGGCCTCTGTCCCGCAGGCTGAACACGACGGTGGCGCCCCTGTTCTTTGCGGACCAGTTCCTTCAGCT	GTCCACCTCGCTGCCCTCGCAGTACTTCAGCTTCCCGATATCCGACGGTAGTGTNNNNNGGGTGCTCTCTGGGTG	78081335	78081715	+	0	NM_000152.5_GAA_Exon4_0415
17:78081351-78081500/16,24/+	1.68008	17	78081351	78081366	1	CGCAGGCTGAACACGA	78081477	78081500	1	AGCTGGACCAGGATCACCCTGTGG	78081367	78081476	CGGTGGCGCCCCTGTTCTTTGCGGACCAGTTCCTTCAGCTGTCCACCTCGCTGCCCTCGCAGTATATCACAGGCCTCGCCGAGCACCTCAGTCCCCTGATGCTCAGCACC	AGCTGGACCAGGATCACCCTGTGGCTTCAGCTTCCCGATATCCGACGGTAGTGTNNNNNCGCAGGCTGAACACGA	78081335	78081715	+	0	NM_000152.5_GAA_Exon4_0416
17:78081526-78081675/22,18/+	1.64711	17	78081526	78081547	1	AGCGGCGGGCGGCGGGCGGGGG	78081658	78081675	1	GGCACACGGGGTGTTCCT	78081548	78081657	CACTGAGCTGGGGAGCGCAGGTGCTGAAGCGCCGTCTCCTGCATGTCCCAGCCCGGTGCGAACCTCTACGGGTCTCACCCTTTCTACCTGGCGCTGGAGGACGGCGGGTC	GGCACACGGGGTGTTCCTCTTCAGCTTCCCGATATCCGACGGTAGTGTNNNNNAGCGGCGGGCGGCGGGCGGGGG	78081335	78081715	+	10	NM_000152.5_GAA_Exon4_0417
17:78081602-78081751/21,19/+	1.37218	17	78081602	78081622	1	GGTGCGAACCTCTACGGGTCT	78081733	78081751	1	CCTCCGTGCTGCCTGCCCT	78081623	78081732	CACCCTTTCTACCTGGCGCTGGAGGACGGCGGGTCGGCACACGGGGTGTTCCTGCTAAACAGCAATGCCATGGGTAAGCTGCCCGCCGCCCAGCGCCCGGGCCGGGGTCT	CCTCCGTGCTGCCTGCCCTCTTCAGCTTCCCGATATCCGACGGTAGTGTNNNNNGGTGCGAACCTCTACGGGTCT	78081335	78081715	+	0	NM_000152.5_GAA_Exon4_0418
17:78082158-78082307/17,23/-	1.31348	17	78082291	78082307	1	TGGCGGCATGAACGGGT	78082158	78082180	1	GCTCTTGGGCTCTGGGCCCAGGA	78082181	78082290	ATCCTGCAGGCCAACGCCGACTTCATGAGGGAGGGAGGAGGGAGCCTTGGGGCGGGGGCCGCGGCCAGGGAGCAGGCCCTACCCACAACGTCCAGGTACTGCTGCACCAC	GCTCTTGGGCTCTGGGCCCAGGACTTCAGCTTCCCGATATCCGACGGTAGTGTNNNNNTGGCGGCATGAACGGGT	78082068	78082647	-	0	NM_000152.5_GAA_Exon7_0419
17:78082343-78082492/21,19/+	1.27219	17	78082343	78082363	1	CTACTCCTCCACCGCTATCAC	78082474	78082492	1	CGGTCCCGTGTTGTGGCTG	78082364	78082473	CCGCCAGGTGGTGGAGAACATGACCAGGGCCCACTTCCCCCTGGTGAGTTGGGGTGGTGGCAGGGGAGGCAAGGGGCTGGCCGGGACGCGTCTCCTCAGGCCCCAGCAGA	CGGTCCCGTGTTGTGGCTGCTTCAGCTTCCCGATATCCGACGGTAGTGTNNNNNCTACTCCTCCACCGCTATCAC	78082068	78082647	+	0	NM_000152.5_GAA_Exon7_0420
17:78082475-78082624/22,18/-	1.19531	17	78082603	78082624	1	GATCATCATGTAGCGCCGGCCG	78082475	78082492	1	CAGCCACAACACGGGACC	78082493	78082602	CCCTGGTGCAGCTCCTGCACCATGGCCGGGAAGTCCCGGAAGCCATCCTTGTTGAACGTGAAGTCCCTCCGGGAGTCCATGTAGTCCAGGTCGTTCCACTGGACGTCCTG	CAGCCACAACACGGGACCCTTCAGCTTCCCGATATCCGACGGTAGTGTNNNNNGATCATCATGTAGCGCCGGCCG	78082068	78082647	-	0	NM_000152.5_GAA_Exon7_0421
17:78082008-78082157/16,24/+	1.01628	17	78082008	78082023	4	CTGTGATTGGCCCATC	78082134	78082157	1	GTGGGATCCTGGATGTCTACATCT	78082024	78082133	TGTGGGGTGCAGAGCCCTCCAAGTGAAGAATCTGTCCCCCAACCCCAGAGCTGCTTCCCTTCCAGATGTGGTCCTGCAGCCGAGCCCTGCCCTTAGCTGGAGGTCGACAG	GTGGGATCCTGGATGTCTACATCTCTTCAGCTTCCCGATATCCGACGGTAGTGTNNNNNCTGTGATTGGCCCATC	78082068	78082647	+	0	NM_000152.5_GAA_Exon7_0422
17:78082518-78082667/21,19/+	1.19439	17	78082518	78082538	1	ACTACATGGACTCCCGGAGGG	78082649	78082667	1	GTCTTTGGGAAGGGGGCCG	78082539	78082648	ACTTCACGTTCAACAAGGATGGCTTCCGGGACTTCCCGGCCATGGTGCAGGAGCTGCACCAGGGCGGCCGGCGCTACATGATGATCGTGGTGTGTGCCCCCACACTGTGG	GTCTTTGGGAAGGGGGCCGCTTCAGCTTCCCGATATCCGACGGTAGTGTNNNNNACTACATGGACTCCCGGAGGG	78082068	78082647	+	0	NM_000152.5_GAA_Exon7_0423
17:78082418-78082567/22,18/-	0.742481	17	78082546	78082567	1	CCGGAAGCCATCCTTGTTGAAC	78082418	78082435	2	TTGCCTCCCCTGCCACCA	78082436	78082545	GTGAAGTCCCTCCGGGAGTCCATGTAGTCCAGGTCGTTCCACTGGACGTCCTGCAGCCACAACACGGGACCGTCTGCTGGGGCCTGAGGAGACGCGTCCCGGCCAGCCCC	TTGCCTCCCCTGCCACCACTTCAGCTTCCCGATATCCGACGGTAGTGTNNNNNCCGGAAGCCATCCTTGTTGAAC	78082068	78082647	-	0	NM_000152.5_GAA_Exon7_0424
17:78082063-78082212/16,24/+	1.1741	17	78082063	78082078	9	CAACCCCAGAGCTGCT	78082189	78082212	1	GCAGTACCTGGACGTTGTGGGTAG	78082079	78082188	TCCCTTCCAGATGTGGTCCTGCAGCCGAGCCCTGCCCTTAGCTGGAGGTCGACAGGTGGGATCCTGGATGTCTACATCTTCCTGGGCCCAGAGCCCAAGAGCGTGGTGCA	GCAGTACCTGGACGTTGTGGGTAGCTTCAGCTTCCCGATATCCGACGGTAGTGTNNNNNCAACCCCAGAGCTGCT	78082068	78082647	+	0	NM_000152.5_GAA_Exon7_0425
17:78082252-78082401/16,24/-	1.23426	17	78082386	78082401	6	GGAAGTGGGCCCTGGT	78082252	78082275	1	GCCGACTTCATGAGGGAGGGAGGA	78082276	78082385	CATGTTCTCCACCACCTGGCGGGTGATAGCGGTGGAGGAGTAGCCCCAGCGGCACAGGTGGAAGCCCAGGCCCCAGTATGGCGGCATGAACGGGTATCCTGCAGGCCAAC	GCCGACTTCATGAGGGAGGGAGGACTTCAGCTTCCCGATATCCGACGGTAGTGTNNNNNGGAAGTGGGCCCTGGT	78082068	78082647	-	0	NM_000152.5_GAA_Exon7_0426
17:78083809-78083958/16,24/+	1.23468	17	78083809	78083824	2	GGGGGTTTTCATCACC	78083935	78083958	1	GTGGGATTTGAGGAGCCATCACGC	78083825	78083934	AACGAGACCGGCCAGCCGCTGATTGGGAAGGTAGGGCGAGGGTCCAGGGGACGGGGGTTAGAAAGCAGAGGCCTCCAGCCAGGGGGAGCCGGCAGCTGCTCAGGAAGACG	GTGGGATTTGAGGAGCCATCACGCCTTCAGCTTCCCGATATCCGACGGTAGTGTNNNNNGGGGGTTTTCATCACC	78083723	78083874	+	0	NM_000152.5_GAA_Exon8_0427
17:78083699-78083848/18,22/-	1.31545	17	78083831	78083848	1	AATCAGCGGCTGGCCGGT	78083699	78083720	1	GGTGAGGGTGGCCCAGAGCCCT	78083721	78083830	CTCGTTGGTGATGAAAACCCCCCTCCGCAGACCCTCGTCGTAGGGCCTGTAGCTCCCGGCAGGGCCCGAGCTGCTGATGGCAGGATCCTGGGAAGAGGGAAACCTGTCAA	GGTGAGGGTGGCCCAGAGCCCTCTTCAGCTTCCCGATATCCGACGGTAGTGTNNNNNAATCAGCGGCTGGCCGGT	78083723	78083874	-	0	NM_000152.5_GAA_Exon8_0428
17:78084611-78084760/19,21/-	1.27129	17	78084742	78084760	1	GTTGGAAGGCTCGTTCATG	78084611	78084631	1	TGCCGTCGAAGGGCACCTGGT	78084632	78084741	TCCTGCAAGAGAAGCGCTGCTGGTAGGTGACTCTGCCCAGAGTGAGGAGGGTGGGGTAGTCCCCAGAGGCCTTGGGGATGCTCAGGAGGGGGCCACACTTACAATCCACA	TGCCGTCGAAGGGCACCTGGTCTTCAGCTTCCCGATATCCGACGGTAGTGTNNNNNGTTGGAAGGCTCGTTCATG	78084505	78084844	-	0	NM_000152.5_GAA_Exon10_0429
17:78084791-78084940/18,22/+	1.15593	17	78084791	78084808	1	AACAATGAGCTGGAGAAC	78084919	78084940	1	GATGGGCCAGCGGGGAAAGGGG	78084809	78084918	CCACCCTACGTGCCTGGTCAGCTCGCCCCCCACCTACCCTGGGGACTTAATCAAATCAGAGACTCCCTTGTCTGGCCTGGGAGACTTAGCACCCTCATCTCTGAGAAGCA	GATGGGCCAGCGGGGAAAGGGGCTTCAGCTTCCCGATATCCGACGGTAGTGTNNNNNAACAATGAGCTGGAGAAC	78084505	78084844	+	0	NM_000152.5_GAA_Exon10_0430
17:78084521-78084670/20,20/-	1.39871	17	78084651	78084670	1	TTGGGGATGCTCAGGAGGGG	78084521	78084540	1	GGACCCGGGCCATACCTGGA	78084541	78084650	GCCACACTTACAATCCACATGCCGTCGAAGGGCACCTGGTCATGGAACTCAGCCACCATGTCCTCCCACCAGGCCAGGGCTGTGGGGTTGGTGAAGTCGGGGAAGGCAGT	GGACCCGGGCCATACCTGGACTTCAGCTTCCCGATATCCGACGGTAGTGTNNNNNTTGGGGATGCTCAGGAGGGG	78084505	78084844	-	0	NM_000152.5_GAA_Exon10_0431
17:78084425-78084574/16,24/-	1.21426	17	78084559	78084574	7	GGGCTGTGGGGTTGGT	78084425	78084448	1	GAGCAGAGGGGCAGCCTCACTCTT	78084449	78084558	GAAGTCGGGGAAGGCAGTGGACCCGGGCCATACCTGGACAACGAGAGGCTGCAGTGGGGAGACCCGGCCCCACCCAGGGCCTGCATGGAAGCCCCACTGAGCCTCAGCCT	GAGCAGAGGGGCAGCCTCACTCTTCTTCAGCTTCCCGATATCCGACGGTAGTGTNNNNNGGGCTGTGGGGTTGGT	78084505	78084844	-	0	NM_000152.5_GAA_Exon10_0432
17:78084695-78084844/17,23/-	1.78724	17	78084828	78084844	1	TAGGTGGGGGGCGAGCT	78084695	78084717	1	AGGTGACTCTGCCCAGAGTGAGG	78084718	78084827	GACCAGGCACGTAGGGTGGGTTCTCCAGCTCATTGTTGGGGCAGCCGTCCTCAGAGCCCCTGATGAAGTTGGAAGGCTCGTTCATGTCCTGCAAGAGAAGCGCTGCTGGT	AGGTGACTCTGCCCAGAGTGAGGCTTCAGCTTCCCGATATCCGACGGTAGTGTNNNNNTAGGTGGGGGGCGAGCT	78084505	78084844	-	0	NM_000152.5_GAA_Exon10_0433
17:78085842-78085991/16,24/-	1.05136	17	78085976	78085991	16	GCTTTTCCTCCTCCCT	78085842	78085865	1	GGTTGTGCAGGTTGTAGTGTGTGG	78085866	78085975	GAGGCCCTGCAGAGGCCCCAACCTTGTAGGACAGGCTGTGAGGGCAGAGCCCAGTGGGGCGGGACGTGGCCCTCACCTGTGGGAGGCGATGGCTTCGGTCAGGCCGTAGA	GGTTGTGCAGGTTGTAGTGTGTGGCTTCAGCTTCCCGATATCCGACGGTAGTGTNNNNNGCTTTTCCTCCTCCCT	78085761	78085919	-	0	NM_000152.5_GAA_Exon11_0434
17:78085645-78085794/16,24/+	1.31183	17	78085645	78085660	3	GGCTGCAGGTGCACCT	78085771	78085794	1	GCCTCTTCCAGGGGTGGTTGGGGG	78085661	78085770	CCAGGGCCAGCCTGAAGAGGCAGCGACCTGCACAGGGGCTCCTGGGAGGTGGGGGGCAGGGAGGGCACCTTGGAGCCTGCCGGGAGGAAGCTCCCTGGAAACCAGCCCCC	GCCTCTTCCAGGGGTGGTTGGGGGCTTCAGCTTCCCGATATCCGACGGTAGTGTNNNNNGGCTGCAGGTGCACCT	78085761	78085919	+	0	NM_000152.5_GAA_Exon11_0435
17:78085748-78085897/17,23/-	1.29085	17	78085881	78085897	1	GTGGGAGGCGATGGCTT	78085748	78085770	1	GGGGGCTGGTTTCCAGGGAGCTT	78085771	78085880	CGGTCAGGCCGTAGAGGTTGTGCAGGTTGTAGTGTGTGGAGAGAAACTGGTGGCTGGAGGCACAGATGGTGGCCGCCTGGAGGGTCCCCCCAACCACCCCTGGAAGAGGC	GGGGGCTGGTTTCCAGGGAGCTTCTTCAGCTTCCCGATATCCGACGGTAGTGTNNNNNGTGGGAGGCGATGGCTT	78085761	78085919	-	0	NM_000152.5_GAA_Exon11_0436
17:78086354-78086503/17,23/-	1.2792	17	78086487	78086503	1	GGAGGAGGCGAGCTGCT	78086354	78086376	1	CTGGGGTGGTGGGGGACACCGTG	78086377	78086486	CCCAGGAGCTCCACACGTCCCCCGTCCAGTGGCCGGCGTATCGGCCGTGGCCAGCAAAGGTCGAGCGGGAGATCACAAATGGGCGTGTCCCCCGAGCCTTCACCAGCGCC	CTGGGGTGGTGGGGGACACCGTGCTTCAGCTTCCCGATATCCGACGGTAGTGTNNNNNGGAGGAGGCGAGCTGCT	78086356	78086530	-	0	NM_000152.5_GAA_Exon12_0437
17:78086290-78086439/16,24/+	0.564399	17	78086290	78086305	13	CCTTGCTCCCAGCTCT	78086416	78086439	1	CTCCCGCTCGACCTTTGCTGGCCA	78086306	78086415	GCCCTGCTGGTGACAGGGTTCCCGAGTGACCCCGCTCCACACAGCCCTCACGGTGTCCCCCACCACCCCAGGGCGCTGGTGAAGGCTCGGGGGACACGCCCATTTGTGAT	CTCCCGCTCGACCTTTGCTGGCCACTTCAGCTTCCCGATATCCGACGGTAGTGTNNNNNCCTTGCTCCCAGCTCT	78086356	78086530	+	0	NM_000152.5_GAA_Exon12_0438
17:78086465-78086614/20,20/+	1.47734	17	78086465	78086484	1	GGGGACGTGTGGAGCTCCTG	78086595	78086614	1	GCAGGTGGGGCTCTGGGTCA	78086485	78086594	GGAGCAGCTCGCCTCCTCCGTGCCAGGTGAGCTCCTACCAGGAGGGGCTGCTCAGCAGAGTAGAGCCGGGGGCCTCTATGGGAGGCTTGCCGGGGCCCCCCACCCACTTA	GCAGGTGGGGCTCTGGGTCACTTCAGCTTCCCGATATCCGACGGTAGTGTNNNNNGGGGACGTGTGGAGCTCCTG	78086356	78086530	+	0	NM_000152.5_GAA_Exon12_0439
17:78086612-78086761/16,24/-	1.36213	17	78086746	78086761	11	CACACAGCTCCTCTGA	78086612	78086635	1	GCAGAGCCAGCTCAGGCCAAGTGA	78086636	78086745	GGTGTTGCCCAGGAAGCCGCAGACGTCGGCCCCGACCAGAGGCACCCCCAGCAGGTTAAACTGCAGGATTTCTGGGAGGGCAGAGTCAGGCTGGTCCTCAGGCTGCTGCA	GCAGAGCCAGCTCAGGCCAAGTGACTTCAGCTTCCCGATATCCGACGGTAGTGTNNNNNCACACAGCTCCTCTGA	78086654	78086846	-	0	NM_000152.5_GAA_Exon13_0440
17:78086791-78086940/16,24/-	1.32356	17	78086925	78086940	6	CTGCACTTCTCAGCCA	78086791	78086814	1	GCTGTTGTGGTTCCGCATGAAGGG	78086815	78086924	CCCAGCATGGGGTGCTTCTCCAGCAGGGGTGGGATTCCCAGGGGAGAGTCTTGGGTGGGTGGGATCGCCCACCTGCCATGCCGCCACCCCCACCCTACCAGACTGAGCAG	GCTGTTGTGGTTCCGCATGAAGGGCTTCAGCTTCCCGATATCCGACGGTAGTGTNNNNNCTGCACTTCTCAGCCA	78086654	78086846	-	0	NM_000152.5_GAA_Exon13_0441
17:78086687-78086836/20,20/+	1.42225	17	78086687	78086706	1	TTAACCTGCTGGGGGTGCCT	78086817	78086836	1	GCTCAGTCTGGTAGGGTGGG	78086707	78086816	CTGGTCGGGGCCGACGTCTGCGGCTTCCTGGGCAACACCTCAGAGGAGCTGTGTGTGCGCTGGACCCAGCTGGGGGCCTTCTACCCCTTCATGCGGAACCACAACAGCCT	GCTCAGTCTGGTAGGGTGGGCTTCAGCTTCCCGATATCCGACGGTAGTGTNNNNNTTAACCTGCTGGGGGTGCCT	78086654	78086846	+	0	NM_000152.5_GAA_Exon13_0442
17:78087093-78087242/16,24/+	1.04413	17	78087093	78087108	5	TCCCCCACCTCTACAC	78087219	78087242	1	GTAACTCCCAGGCAGCCCTGTCCT	78087109	78087218	ACTGTTCCACCAGGCCCACGTCGCGGGGGAGACCGTGGCCCGGCCCCTCTTCCTGGAGTGAGTGACCTAGGCAGGGGCGGTGGCCCATGTGTGCCCTGGGGGAGGGGCAC	GTAACTCCCAGGCAGCCCTGTCCTCTTCAGCTTCCCGATATCCGACGGTAGTGTNNNNNTCCCCCACCTCTACAC	78086996	78087185	+	0	NM_000152.5_GAA_Exon14_0443
17:78086956-78087105/22,18/-	1.84633	17	78087084	78087105	1	TAGAGGTGGGGGAGGAGTGCGT	78086956	78086973	1	CCGCGGTCCCCTGGAGTC	78086974	78087083	AGCGCAGGGTGAGGGCCTTCCTCATGGCCTGCTGGGCCGGCTCGCTGAAGCTGTACGGCTCCTGGGGCTGCAGGGCAGGCGGGGGCAAAGGAAGCACTTGGGTGCTGGGG	CCGCGGTCCCCTGGAGTCCTTCAGCTTCCCGATATCCGACGGTAGTGTNNNNNTAGAGGTGGGGGAGGAGTGCGT	78086996	78087185	-	0	NM_000152.5_GAA_Exon14_0444
17:78087030-78087179/16,24/-	1.72016	17	78087164	78087179	1	CCTAGGTCACTCACTC	78087030	78087053	1	GCTGGGCCGGCTCGCTGAAGCTGT	78087054	78087163	CAGGAAGAGGGGCCGGGCCACGGTCTCCCCCGCGACGTGGGCCTGGTGGAACAGTGTGTAGAGGTGGGGGAGGAGTGCGTAGCGCAGGGTGAGGGCCTTCCTCATGGCCT	GCTGGGCCGGCTCGCTGAAGCTGTCTTCAGCTTCCCGATATCCGACGGTAGTGTNNNNNCCTAGGTCACTCACTC	78086996	78087185	-	0	NM_000152.5_GAA_Exon14_0445_SNP_a
17:78090687-78090836/20,20/-	1.68303	17	78090817	78090836	1	GGTGATGAGCAGGGCCTCCC	78090687	78090706	1	GCCCACCCTGGGGAGGCACA	78090707	78090816	CCCACAGGAGCTGGTGGTCCACAGTCCAGGTGCTAGAGTCCTTGGGGAACCTGCAAGGGGGATGGGCACACAGGCATACGGGTGATGAATGGGATGGGGCTGGCTCATAT	GCCCACCCTGGGGAGGCACACTTCAGCTTCCCGATATCCGACGGTAGTGTNNNNNGGTGATGAGCAGGGCCTCCC	78090746	78090928	-	0	NM_000152.5_GAA_Exon15_0446
17:78090759-78090908/16,24/-	1.73071	17	78090893	78090908	1	CGTCTGCAGGTCGTAC	78090759	78090782	1	AGAGTCCTTGGGGAACCTGCAAGG	78090783	78090892	CATGTGCCCAAGGGGAAGTAGCCAGTCACTTCGGCCTTCCCGGCCTGGAGCACTGGGGTGATGAGCAGGGCCTCCCCCCACAGGAGCTGGTGGTCCACAGTCCAGGTGCT	AGAGTCCTTGGGGAACCTGCAAGGCTTCAGCTTCCCGATATCCGACGGTAGTGTNNNNNCGTCTGCAGGTCGTAC	78090746	78090928	-	0	NM_000152.5_GAA_Exon15_0447_SNP_a
17:78090854-78091003/22,18/-	1.70645	17	78090982	78091003	1	TTCCGCCACCTGGTCACACCAA	78090854	78090871	1	CCAGTCACTTCGGCCTTC	78090872	78090981	CTGGGTGGAGGGGGCAGGTGGGAGGGCTGCTCTGGTCTCCCGTCTCCCCAGGGCTTAGGGTCCCCAGACTCACCGTCTGCAGGTCGTACCATGTGCCCAAGGGGAAGTAG	CCAGTCACTTCGGCCTTCCTTCAGCTTCCCGATATCCGACGGTAGTGTNNNNNTTCCGCCACCTGGTCACACCAA	78090746	78090928	-	0	NM_000152.5_GAA_Exon15_0448
17:78091362-78091511/18,22/-	1.22481	17	78091494	78091511	1	TTGATGGTGTCCAGGGGG	78091362	78091383	1	GCTTTGAGGATTCTGGGCCGTG	78091384	78091493	GCCGGCAGCGTCACCCACTGCCCCTCGCTGTGGATGGCTGGCTCACGGGGAGCTGCAGGTGGGGGTGGGAGGCTGCCAAGGGCCTCTACTGGCACCTGGAGGGAGATGTT	GCTTTGAGGATTCTGGGCCGTGCTTCAGCTTCCCGATATCCGACGGTAGTGTNNNNNTTGATGGTGTCCAGGGGG	78091378	78091568	-	0	NM_000152.5_GAA_Exon16_0449
17:78091468-78091617/18,22/+	1.39244	17	78091468	78091485	1	GAGGGGCAGTGGGTGACG	78091596	78091617	1	GAGCTGGGGGAGGCACAGGGAG	78091486	78091595	CTGCCGGCCCCCCTGGACACCATCAACGTCCACCTCCGGGCTGGGTACATCATCCCCCTGCAGGTACCTGGGCCAGGCGGCTATGGTGGGGGTGTGGACAGCACACTGCA	GAGCTGGGGGAGGCACAGGGAGCTTCAGCTTCCCGATATCCGACGGTAGTGTNNNNNGAGGGGCAGTGGGTGACG	78091378	78091568	+	0	NM_000152.5_GAA_Exon16_0450
17:78091291-78091440/17,23/-	1.23238	17	78091424	78091440	6	TGCAGGTGGGGGTGGGA	78091291	78091313	1	GCTCCACGTGGAGGCCTAGGAGG	78091314	78091423	GGCTGCCAAGGGCCTCTACTGGCACCTGGAGGGAGATGTTGCTTTGAGGATTCTGGGCCGTGCCGAGGCCCCCATGCTGTCCTCAGGAACCACGCTCTCCATCTCCCGGG	GCTCCACGTGGAGGCCTAGGAGGCTTCAGCTTCCCGATATCCGACGGTAGTGTNNNNNTGCAGGTGGGGGTGGGA	78091378	78091568	-	0	NM_000152.5_GAA_Exon16_0451
17:78091985-78092134/16,24/+	1.06483	17	78091985	78092000	8	TTTCCAGGGCCCTGGC	78092111	78092134	1	GCTGGAGCGAGGGGCCTACACACA	78092001	78092110	CTCACAACCACAGAGTCCCGCCAGCAGCCCATGGCCCTGGCTGTGGCCCTGACCAAGGGTGGGGAGGCCCGAGGGGAGCTGTTCTGGGACGATGGAGAGAGCCTGGAAGT	GCTGGAGCGAGGGGCCTACACACACTTCAGCTTCCCGATATCCGACGGTAGTGTNNNNNTTTCCAGGGCCCTGGC	78091971	78092176	+	0	NM_000152.5_GAA_Exon17_0452
17:78091928-78092077/18,22/+	1.37917	17	78091928	78091945	1	GCCCTGGAGGCCTCCACC	78092056	78092077	1	AGGGTGGGGAGGCCCGAGGGGA	78091946	78092055	TCCACCAGGGTGGGGATGATGACATCACGTGTCCTTCCCTTTCCAGGGCCCTGGCCTCACAACCACAGAGTCCCGCCAGCAGCCCATGGCCCTGGCTGTGGCCCTGACCA	AGGGTGGGGAGGCCCGAGGGGACTTCAGCTTCCCGATATCCGACGGTAGTGTNNNNNGCCCTGGAGGCCTCCACC	78091971	78092176	+	10	NM_000152.5_GAA_Exon17_0453
17:78092071-78092220/22,18/-	1.0616	17	78092199	78092220	1	CCCTCACCCCTTCTCAACCCCG	78092071	78092088	1	CCCAGAACAGCTCCCCTC	78092089	78092198	AGCCGGCCCCTGCCCACCAGCCTGAGCAGCCCCAGGACTCACATTCCTGGCCAGGAAGATGACCTGTGTGTAGGCCCCTCGCTCCAGCACTTCCAGGCTCTCTCCATCGT	CCCAGAACAGCTCCCCTCCTTCAGCTTCCCGATATCCGACGGTAGTGTNNNNNCCCTCACCCCTTCTCAACCCCG	78091971	78092176	-	10	NM_000152.5_GAA_Exon17_0454
17:78092564-78092713/16,24/+	1.23674	17	78092564	78092579	4	GTGTCCCTGTCTCCAA	78092690	78092713	1	GCCAGGAACAGAGGATGCTGGGAC	78092580	78092689	CTTCACCTACAGCCCCGACACCAAGGCAAGAGGGCCCAGAGTGGCACAGGGATCGCGTCCCCCAGCCGTGGTGCAGGGGGCAGAAGGTGCTGGGCGTCCTGGTGACCGAT	GCCAGGAACAGAGGATGCTGGGACCTTCAGCTTCCCGATATCCGACGGTAGTGTNNNNNGTGTCCCTGTCTCCAA	78092431	78092624	+	0	NM_000152.5_GAA_Exon18_0455
17:78092476-78092625/16,24/-	1.39106	17	78092610	78092625	9	TGCCACTCTGGGCCCT	78092476	78092499	1	GCCAGCTCCCTCACTGGTCACACG	78092500	78092609	CTTGCCTTGGTGTCGGGGCTGTAGGTGAAGTTGGAGACAGGGACACCGTTGGAGAGGACCTGCTGGGGCGCCGTGGCCACGCCCAGGACAGTCACCTTCTGCAGCTGCAG	GCCAGCTCCCTCACTGGTCACACGCTTCAGCTTCCCGATATCCGACGGTAGTGTNNNNNTGCCACTCTGGGCCCT	78092431	78092624	-	0	NM_000152.5_GAA_Exon18_0456
17:78092388-78092537/22,18/+	1.78709	17	78092388	78092409	1	TGCCCCAGCTGTCTGCTGACAC	78092520	78092537	1	TGTCCTGGGCGTGGCCAC	78092410	78092519	CTCCACATTCTCTGCCTTTTCATCTCTCTCTGCTCGGCCCAGAACACGATCGTGAATGAGCTGGTACGTGTGACCAGTGAGGGAGCTGGCCTGCAGCTGCAGAAGGTGAC	TGTCCTGGGCGTGGCCACCTTCAGCTTCCCGATATCCGACGGTAGTGTNNNNNTGCCCCAGCTGTCTGCTGACAC	78092431	78092624	+	0	NM_000152.5_GAA_Exon18_0457
17:78093042-78093191/16,24/+	1.24209	17	78093042	78093057	7	CTGCTCCATTTGTGCT	78093168	78093191	1	GTTCCCCAGGGAAGCAGAGCCTGT	78093058	78093167	CTCTCTTTTCCAGGTCCTGGACATCTGTGTCTCGCTGTTGATGGGAGAGCAGTTTCTCGTCAGCTGGTGTTAGCCGGGCGGAGTGTGTTAGTCTCTCCAGAGGGAGGCTG	GTTCCCCAGGGAAGCAGAGCCTGTCTTCAGCTTCCCGATATCCGACGGTAGTGTNNNNNCTGCTCCATTTGTGCT	78093050	78093150	+	0	NM_000152.5_GAA_Exon19_0458
17:78092965-78093114/16,24/+	1.43493	17	78092965	78092980	2	TCGCTGCTGCTGGGAT	78093091	78093114	1	GCTGTTGATGGGAGAGCAGTTTCT	78092981	78093090	CTCGGGGCCAGATGGAGCCGCCTTCTGAGCGCTGGGGTCTCACTGCTGCTGGGATCTCGGGCTGCTCCATTTGTGCTCTCTCTTTTCCAGGTCCTGGACATCTGTGTCTC	GCTGTTGATGGGAGAGCAGTTTCTCTTCAGCTTCCCGATATCCGACGGTAGTGTNNNNNTCGCTGCTGCTGGGAT	78093050	78093150	+	0	NM_000152.5_GAA_Exon19_0459
17:78184375-78184524/17,23/+	1.38604	17	78184375	78184391	8	TCCAGAAGCTGAGCAAA	78184502	78184524	1	GCTGACCAGCTGTGGTGCGGTTC	78184392	78184501	GCGCGGGTCGGTGGCCAGGTTCTGGGTCTCGTGGGGGTCCCGGCTCCGGTCGTAGAGCTCCCAGCGCGCCCGGTAGTAGTAATGACGGAGGTCCTTGTACCAGCCCGTGG	GCTGACCAGCTGTGGTGCGGTTCCTTCAGCTTCCCGATATCCGACGGTAGTGTNNNNNTCCAGAAGCTGAGCAAA	78184230	78185006	+	0	NM_001352921.2_SGSH_Exon8_0460
17:78184449-78184598/17,23/-	1.21483	17	78184582	78184598	1	CACAACCTCAACTTCAA	78184449	78184471	1	ACTACTACCGGGCGCGCTGGGAG	78184472	78184581	GATGCCCTTTCCCATCGACCAGGACTTCTACGTCTCACCCACCTTCCAGGACCTCCTGAACCGCACCACAGCTGGTCAGCCCACGGGCTGGTACAAGGACCTCCGTCATT	ACTACTACCGGGCGCGCTGGGAGCTTCAGCTTCCCGATATCCGACGGTAGTGTNNNNNCACAACCTCAACTTCAA	78184230	78185006	-	0	NM_001352921.2_SGSH_Exon8_0461
17:78184177-78184326/19,21/+	1.98448	17	78184177	78184195	1	TGGCCGGCCACACGGACAC	78184306	78184326	1	CCGTCGGGGGCGCACACCCAG	78184196	78184305	GTGTGGGATGTGTCTGGGACATGCCTGGGATGTGTGCACAGGCCTCCTGGGATGGTCACAGCTCATTGTGGAGGGGCTGGCACTGGGGAGAGAGCTTCTCCTCCAGGACG	CCGTCGGGGGCGCACACCCAGCTTCAGCTTCCCGATATCCGACGGTAGTGTNNNNNTGGCCGGCCACACGGACAC	78184230	78185006	+	10	NM_001352921.2_SGSH_Exon8_0462
17:78184263-78184412/21,19/+	1.8936	17	78184263	78184283	1	GTGGAGGGGCTGGCACTGGGG	78184394	78184412	1	GCGGGTCGGTGGCCAGGTT	78184284	78184393	AGAGAGCTTCTCCTCCAGGACGCCGTCGGGGGCGCACACCCAGGGGTCGTGGGTCTCCCACTGCCACTTGGCCAGCTGGTCCCGAAGCATCTCCAGAAGCTGAGCAAAGC	GCGGGTCGGTGGCCAGGTTCTTCAGCTTCCCGATATCCGACGGTAGTGTNNNNNGTGGAGGGGCTGGCACTGGGG	78184230	78185006	+	0	NM_001352921.2_SGSH_Exon8_0463
17:78184526-78184675/21,19/+	1.86751	17	78184526	78184546	1	GGAGGTCCTGGAAGGTGGGTG	78184657	78184675	1	TGGTGGCTCTGGCTGCCAA	78184547	78184656	AGACGTAGAAGTCCTGGTCGATGGGAAAGGGCATCTTGAAGTTGAGGTTGTGCACGAGGCGGAAGTGCCGGTGCTGCACGGAGCGCATGGGGTAGGACATGGTGACCTCG	TGGTGGCTCTGGCTGCCAACTTCAGCTTCCCGATATCCGACGGTAGTGTNNNNNGGAGGTCCTGGAAGGTGGGTG	78184230	78185006	+	0	NM_001352921.2_SGSH_Exon8_0464
17:78184602-78184751/16,24/+	1.74132	17	78184602	78184617	1	GAGGCGGAAGTGCCGG	78184728	78184751	1	AGTGAGGTGGATGGTCTTCGAGCC	78184618	78184727	TGCTGCACGGAGCGCATGGGGTAGGACATGGTGACCTCGTGGTGGCTCTGGCTGCCAAAGACGGTGGCCCAGAGGGGCTCGGCCTCCAGCGCCGGCAGGAGGGACCGGCC	AGTGAGGTGGATGGTCTTCGAGCCCTTCAGCTTCCCGATATCCGACGGTAGTGTNNNNNGAGGCGGAAGTGCCGG	78184230	78185006	+	0	NM_001352921.2_SGSH_Exon8_0465
17:78184688-78184837/18,22/+	1.86732	17	78184688	78184705	1	AGAGGGGCTCGGCCTCCA	78184816	78184837	1	AGGGACGCGGCATCTCAGAGCA	78184706	78184815	GCGCCGGCAGGAGGGACCGGCCAGTGAGGTGGATGGTCTTCGAGCCAAAGATGGCGTAGCTGGGGTACGGGATCGAGAACCAATCCAAGATGGTGGGCGTGAGGTCTGGA	AGGGACGCGGCATCTCAGAGCACTTCAGCTTCCCGATATCCGACGGTAGTGTNNNNNAGAGGGGCTCGGCCTCCA	78184230	78185006	+	0	NM_001352921.2_SGSH_Exon8_0466_SNP_a
17:78184757-78184906/20,20/+	1.73128	17	78184757	78184776	1	TGGCGTAGCTGGGGTACGGG	78184887	78184906	1	CCACTCTGGGCGGCTCCCTT	78184777	78184886	ATCGAGAACCAATCCAAGATGGTGGGCGTGAGGTCTGGAAGGGACGCGGCATCTCAGAGCAGCAGAGCCCTCAGCACACAGGAGCTGCCCTCGGAAGGGCCGAACCTACG	CCACTCTGGGCGGCTCCCTTCTTCAGCTTCCCGATATCCGACGGTAGTGTNNNNNTGGCGTAGCTGGGGTACGGG	78184230	78185006	+	0	NM_001352921.2_SGSH_Exon8_0467
17:78184840-78184989/21,19/-	1.7409	17	78184969	78184989	2	AAGGCACTGAGGCCCAGAGAG	78184840	78184858	1	CCTGTGTGCTGAGGGCTCT	78184859	78184968	ATGACGTGGCGGTGAGAGGTGTCGGCTCGACAAGGCACCTCCCGCTGCTGATTGGATTGGAGAAGGGAGCCGCCCAGAGTGGCGTAGGTTCGGCCCTTCCGAGGGCAGCT	CCTGTGTGCTGAGGGCTCTCTTCAGCTTCCCGATATCCGACGGTAGTGTNNNNNAAGGCACTGAGGCCCAGAGAG	78184230	78185006	-	0	NM_001352921.2_SGSH_Exon8_0468
17:78184918-78185067/16,24/+	1.69074	17	78184918	78184933	1	TCAGCAGCGGGAGGTG	78185044	78185067	1	CCATGGACTGGAAAAGAAGTCTCC	78184934	78185043	CCTTGTCGAGCCGACACCTCTCACCGCCACGTCATCTCTCTGGGCCTCAGTGCCTTGAATGGTATAACAAGAGGCCCTGATTCGGTGACATTTAGGATCCTTCTAAAATC	CCATGGACTGGAAAAGAAGTCTCCCTTCAGCTTCCCGATATCCGACGGTAGTGTNNNNNTCAGCAGCGGGAGGTG	78184230	78185006	+	0	NM_001352921.2_SGSH_Exon8_0469_SNP_a
17:78185610-78185759/16,24/-	1.29113	17	78185744	78185759	10	TCTGGGTGAGGAAGGG	78185610	78185633	1	GCTGCTTTCAAAACCATTGCCTTT	78185634	78185743	ACTGTCACTCCCACTCTACAGAGGAAAAGAATGAGGCTCAGAGAGGTGAAGTAAGCTGCTCAGGATTGCACAGCTGGTAAGCACTAAGCTAGGATTCTCGCCTGGATCCT	GCTGCTTTCAAAACCATTGCCTTTCTTCAGCTTCCCGATATCCGACGGTAGTGTNNNNNTCTGGGTGAGGAAGGG	78185647	78185742	-	0	NM_001352922.2_SGSH_Exon7_0470
17:78185804-78185953/20,20/-	1.70506	17	78185934	78185953	1	GCACTGCTGAACCCTTACTG	78185804	78185823	1	GGGACGGGGCCATGACCTGT	78185824	78185933	GTGTCATCCCCGGAGCACCCAAAACGCTGGGGCCAAGTCAGCGAGGCCTACGTGAGCCTCCTAGGTATGCCTTTGTCTGTCTCCGTCAGGAAAGGTGTGGGAGTGGATCT	GGGACGGGGCCATGACCTGTCTTCAGCTTCCCGATATCCGACGGTAGTGTNNNNNGCACTGCTGAACCCTTACTG	78185849	78186093	-	0	NM_000199.5_SGSH_Exon7_0471
17:78185884-78186033/17,23/+	1.80992	17	78185884	78185900	1	TAGGCCTCGCTGACTTG	78186011	78186033	1	AGATCACCAGTGTGTCGTTCAGG	78185901	78186010	GCCCCAGCGTTTTGGGTGCTCCGGGGATGACACCAGTAAGGGTTCAGCAGTGCCCGGCCAGTACAGGTTGGTCCTGCCGCTGGGGAAGGGGATCCCGTTGTCGGACGTGA	AGATCACCAGTGTGTCGTTCAGGCTTCAGCTTCCCGATATCCGACGGTAGTGTNNNNNTAGGCCTCGCTGACTTG	78185849	78186093	+	0	NM_000199.5_SGSH_Exon7_0472
17:78185965-78186114/21,19/-	1.96212	17	78186094	78186114	1	GTGTCTGCGGCTGAGCTCTGC	78185965	78185983	1	CCAGCGGCAGGACCAACCT	78185984	78186093	TTCTCGGCCCCTCACCACAGGAGTTGGACTGGTGCTCCAGGAGCTGCGTGACGCCGGTGTCCTGAACGACACACTGGTGATCTTCACGTCCGACAACGGGATCCCCTTCC	CCAGCGGCAGGACCAACCTCTTCAGCTTCCCGATATCCGACGGTAGTGTNNNNNGTGTCTGCGGCTGAGCTCTGC	78185849	78186093	-	0	NM_000199.5_SGSH_Exon7_0473
17:78187567-78187716/17,23/+	1.18847	17	78187567	78187583	1	TGGCACCCCCTCCAGTG	78187694	78187716	1	GCGGTGGGGAGCCAGGCTTAGAA	78187584	78187693	CCCGGTTCTGCAAGCCCACCTTGGTCCATGCGGCCGACGGTGGTGTACTGAGCGGCCAGGTCGGCTCGGGCTGCCGGGGTGTTGGGGACGAAGTAAGGCACCTGGGGCAG	GCGGTGGGGAGCCAGGCTTAGAACTTCAGCTTCCCGATATCCGACGGTAGTGTNNNNNTGGCACCCCCTCCAGTG	78187582	78187704	+	0	NM_000199.5_SGSH_Exon6_0474
17:78187682-78187831/20,20/-	1.42365	17	78187812	78187831	1	GGCCACAGAGAGAACCGTAG	78187682	78187701	1	CCCACCGCCTGCCCCAGGTG	78187702	78187811	AGAGACGGGGTGGTCCGGAGTGAGGCTGTTCTGGGCTAACCCATTTGCAGGAGGCCCCGGGGAGAAGGCTGGACACCGCTCCCCCGGTCTGTCTGTTCTAAGCCTGGCTC	CCCACCGCCTGCCCCAGGTGCTTCAGCTTCCCGATATCCGACGGTAGTGTNNNNNGGCCACAGAGAGAACCGTAG	78187582	78187704	-	0	NM_000199.5_SGSH_Exon6_0475
17:78187623-78187772/22,18/+	1.33629	17	78187623	78187644	1	GTGGTGTACTGAGCGGCCAGGT	78187755	78187772	1	GGGCCTCCTGCAAATGGG	78187645	78187754	CGGCTCGGGCTGCCGGGGTGTTGGGGACGAAGTAAGGCACCTGGGGCAGGCGGTGGGGAGCCAGGCTTAGAACAGACAGACCGGGGGAGCGGTGTCCAGCCTTCTCCCCG	GGGCCTCCTGCAAATGGGCTTCAGCTTCCCGATATCCGACGGTAGTGTNNNNNGTGGTGTACTGAGCGGCCAGGT	78187582	78187704	+	0	NM_000199.5_SGSH_Exon6_0476
17:78187454-78187603/16,24/-	1.31943	17	78187588	78187603	3	GGTGGGCTTGCAGAAC	78187454	78187477	1	GCTGGCAGAGCCCACATTGAGAGG	78187478	78187587	CGGGCACTGGAGGGGGTGCCACGGCCGGGGTCCCCCATCCTGGGCCAGCGCCCTCTTAGGTCACGGCATAATGTGGGTGAGGGTCCCAGTGTGGCAGGCCCTGTGCTGCA	GCTGGCAGAGCCCACATTGAGAGGCTTCAGCTTCCCGATATCCGACGGTAGTGTNNNNNGGTGGGCTTGCAGAAC	78187582	78187704	-	0	NM_000199.5_SGSH_Exon6_0477
17:78187891-78188040/20,20/+	1.48341	17	78187891	78187910	1	AGGGCTGCAAGCTCGTAGGA	78188021	78188040	1	CCATGCCGCTCTCTCCGTTG	78187911	78188020	GGCCAGGGTCCCCGACCCAGGGCTGACGGGCGTCCTGAAACACAGGAGGGGCCGTCCTACCAGCACGTCCAGTGGGTCGTAGGCCTGGGGGGTCCAGTCTGGGATACGAC	CCATGCCGCTCTCTCCGTTGCTTCAGCTTCCCGATATCCGACGGTAGTGTNNNNNAGGGCTGCAAGCTCGTAGGA	78187950	78188147	+	0	NM_000199.5_SGSH_Exon5_0478
17:78187957-78188106/16,24/-	1.26097	17	78188091	78188106	1	CTTCCACGACCCCCAC	78187957	78187980	1	GGACGTGCTGGTAGGACGGCCCCT	78187981	78188090	CGCTGTGGGCACTCCCAGCCCCAGTACGGAACCTTCTGTGAGAAGTTTGGCAACGGAGAGAGCGGCATGGGTCGTATCCCAGACTGGACCCCCCAGGCCTACGACCCACT	GGACGTGCTGGTAGGACGGCCCCTCTTCAGCTTCCCGATATCCGACGGTAGTGTNNNNNCTTCCACGACCCCCAC	78187950	78188147	-	0	NM_000199.5_SGSH_Exon5_0479
17:78188050-78188199/21,19/+	1.43798	17	78188050	78188070	1	TCACAGAAGGTTCCGTACTGG	78188181	78188199	1	AGGAAGCCCCTCGGCTCTG	78188071	78188180	GGCTGGGAGTGCCCACAGCGGTGGGGGTCGTGGAAGGCGACGTAGAGGAAGAAAGGCCTGCACGGGAGGAGGCTCATTGCCAAGGCTGCGGGGCCACTGCCACGTGGCAC	AGGAAGCCCCTCGGCTCTGCTTCAGCTTCCCGATATCCGACGGTAGTGTNNNNNTCACAGAAGGTTCCGTACTGG	78187950	78188147	+	0	NM_000199.5_SGSH_Exon5_0480_SNP_a
17:78188358-78188507/16,24/+	1.36519	17	78188358	78188373	3	GGGCTGTGCTCTGGTA	78188484	78188507	1	GGACGGAGCCATTCTCCTCCGTGT	78188374	78188483	CCGGCCGCCAGGGGGAAGGGGCAGGGGCCCCGACTCATACCGGTCATCCTGAGTCTGCAGGAATTTCCGGACGAGCAGCTTAATTCTAGTGATGTTCCGCCCCACCTGGA	GGACGGAGCCATTCTCCTCCGTGTCTTCAGCTTCCCGATATCCGACGGTAGTGTNNNNNGGGCTGTGCTCTGGTA	78188393	78188584	+	0	NM_000199.5_SGSH_Exon4_0481
17:78188489-78188638/17,23/-	1.29139	17	78188622	78188638	5	GAGAGGGGCAGAGAAGG	78188489	78188511	1	GCGTACACGGAGGAGAATGGCTC	78188512	78188621	GAGCAGAAAGGGTTGGGAGGCTGAAGGGACTCTGGCCAGGCCTCTCTTCCCGCCCAGGCATCATCGGGAAGAAGCACGTGGGGCCGGAGACCGTGTACCCGTTTGACTTT	GCGTACACGGAGGAGAATGGCTCCTTCAGCTTCCCGATATCCGACGGTAGTGTNNNNNGAGAGGGGCAGAGAAGG	78188393	78188584	-	0	NM_000199.5_SGSH_Exon4_0482
17:78188407-78188556/18,22/-	1.33149	17	78188539	78188556	1	GGGAAGAAGCACGTGGGG	78188407	78188428	1	GACTCAGGATGACCGGTATGAG	78188429	78188538	CCGGAGACCGTGTACCCGTTTGACTTTGCGTACACGGAGGAGAATGGCTCCGTCCTCCAGGTGGGGCGGAACATCACTAGAATTAAGCTGCTCGTCCGGAAATTCCTGCA	GACTCAGGATGACCGGTATGAGCTTCAGCTTCCCGATATCCGACGGTAGTGTNNNNNGGGAAGAAGCACGTGGGG	78188393	78188584	-	0	NM_000199.5_SGSH_Exon4_0483
17:78188768-78188917/22,18/+	1.85494	17	78188768	78188789	1	TCCTGGGCTCTGGCCTGGCCTC	78188900	78188917	1	TGCACGTCCTGGTGCAGC	78188790	78188899	TGTGCCTCACCCCACGCCCTGTCCTCGGCACGGGGTCCTCACCTGTGCGCACACCAGCTTGGCTGAGCAGCAGCGGCAGGCTCCGCACCTTGTCGAAGGAGTTGAAGTGG	TGCACGTCCTGGTGCAGCCTTCAGCTTCCCGATATCCGACGGTAGTGTNNNNNTCCTGGGCTCTGGCCTGGCCTC	78188811	78188957	+	0	NM_000199.5_SGSH_Exon3_0484
17:78188848-78188997/22,18/-	1.84187	17	78188976	78188997	1	GTGCGGCAGGCGGGCTCTGGCT	78188848	78188865	1	CCGCTGCTGCTCAGCCAA	78188866	78188975	GTCCGGGGGCCCCGGACCTCATGCGCCTTTGCTGGCAGCATCAGAATGGGATGTACGGGCTGCACCAGGACGTGCACCACTTCAACTCCTTCGACAAGGTGCGGAGCCTG	CCGCTGCTGCTCAGCCAACTTCAGCTTCCCGATATCCGACGGTAGTGTNNNNNGTGCGGCAGGCGGGCTCTGGCT	78188811	78188957	-	0	NM_000199.5_SGSH_Exon3_0485
17:78190744-78190893/16,24/+	1.36526	17	78190744	78190759	4	GGGATGGGAGACGTGG	78190870	78190893	1	GCAGCTGCTGACCGAGGTGAAGGC	78190760	78190869	CAGAGGCCTGGGCCCCGGACGCAGCCTGTCTACTCCCTGCCCACCCCCTCCTCCCGCCCCTTGCACCTCACCTGGGGCAGGCCAGTGAGGAGGCTGGCGCGGCTGGGAGA	GCAGCTGCTGACCGAGGTGAAGGCCTTCAGCTTCCCGATATCCGACGGTAGTGTNNNNNGGGATGGGAGACGTGG	78190810	78191011	+	0	NM_000199.5_SGSH_Exon2_0486
17:78190853-78191002/22,18/-	1.37164	17	78190981	78191002	1	ACCTCACGCAGCGGATGACGGA	78190853	78190870	1	CTCTCCCAGCCGCGCCAG	78190871	78190980	GGCTTTGAGAGTGGCGCGTACAACAACAGCGCCATCGCCACCCCGCACCTGGACGCCTTGGCCCGCCGCAGCCTCCTCTTTCGCAATGCCTTCACCTCGGTCAGCAGCTG	CTCTCCCAGCCGCGCCAGCTTCAGCTTCCCGATATCCGACGGTAGTGTNNNNNACCTCACGCAGCGGATGACGGA	78190810	78191011	-	0	NM_000199.5_SGSH_Exon2_0487
17:78190821-78190970/22,18/+	1.79364	17	78190821	78190842	1	TGCACCTCACCTGGGGCAGGCC	78190953	78190970	1	TGTTGTTGTACGCGCCAC	78190843	78190952	AGTGAGGAGGCTGGCGCGGCTGGGAGAGCAGCTGCTGACCGAGGTGAAGGCATTGCGAAAGAGGAGGCTGCGGCGGGCCAAGGCGTCCAGGTGCGGGGTGGCGATGGCGC	TGTTGTTGTACGCGCCACCTTCAGCTTCCCGATATCCGACGGTAGTGTNNNNNTGCACCTCACCTGGGGCAGGCC	78190810	78191011	+	0	NM_000199.5_SGSH_Exon2_0488
17:78190931-78191080/16,24/+	2.12918	17	78190931	78190946	1	AGGTGCGGGGTGGCGA	78191057	78191080	1	AGGGAGGCTGGGACTGTGATGCCA	78190947	78191056	TGGCGCTGTTGTTGTACGCGCCACTCTCAAAGCCTCCGTCATCCGCTGCGTGAGGTGGGAGACAGAGAGTGCACGGTCGGCTGCGGTCACGAGAAACAGCACTGGGAGTG	AGGGAGGCTGGGACTGTGATGCCACTTCAGCTTCCCGATATCCGACGGTAGTGTNNNNNAGGTGCGGGGTGGCGA	78190810	78191011	+	0	NM_000199.5_SGSH_Exon2_0489
17:78194019-78194168/20,20/+	1.138	17	78194019	78194038	1	ACTCACCGAGGAGCAGCAGT	78194149	78194168	1	TCCGGCTCTCTGGTCTCCCG	78194039	78194148	GCGTTCCGGGGACGCGCCCGGCAGAGCCCCAGGACTAGCAGCAGCGCGCAGCAGGCGGGCACGGGGCAGCTCATGGCGGCGGCGGCTCGGACTCGGGATCGGGATCCGGC	TCCGGCTCTCTGGTCTCCCGCTTCAGCTTCCCGATATCCGACGGTAGTGTNNNNNACTCACCGAGGAGCAGCAGT	78194004	78194132	+	0	NM_000199.5_SGSH_Exon1_0490
17:78193924-78194073/16,24/-	0.627261	17	78194058	78194073	11	GTCCTGGGGCTCTGCC	78193924	78193947	1	GTCAATGCTGACCCTAGTGTGCCC	78193948	78194057	GGGCGCGTCCCCGGAACGCACTGCTGCTCCTCGGTGAGTGCCGGCGCCGCCCCCCCACGCCCACCTGCGGTGGCCCGGGGAAGTGGCCACTGGCCTCCTCCCCACCCGTG	GTCAATGCTGACCCTAGTGTGCCCCTTCAGCTTCCCGATATCCGACGGTAGTGTNNNNNGTCCTGGGGCTCTGCC	78194004	78194132	-	0	NM_000199.5_SGSH_Exon1_0491
18:21112101-21112250/16,24/-	2.04778	18	21112235	21112250	4	AGGGCCATCAGTAAAT	21112101	21112124	1	GGTCGGTTTACCACTGGACGGGTG	21112125	21112234	AAAGCCAAAAGTTGTGCCACTGAAGAGCGATACAAAGGAACAGAGCGCGAACGGCTTCTAAATTTCTAGCCCTCTCGCAGGGCATCCTGACTGAACTGTGTCTAAGGGTC	GGTCGGTTTACCACTGGACGGGTGCTTCAGCTTCCCGATATCCGACGGTAGTGTNNNNNAGGGCCATCAGTAAAT	21112145	21112268	-	0	NM_000271.5_NPC1_Exon25_0492
18:21112146-21112295/21,19/-	2.35082	18	21112275	21112295	1	GCTCCCTTTCTCCTGCAGAAA	21112146	21112164	1	CCTCTCGCAGGGCATCCTG	21112165	21112274	TAAGAAAAAGTCTCTCTCTCTCATAGGGCCATCAGTAAATAAAGCCAAAAGTTGTGCCACTGAAGAGCGATACAAAGGAACAGAGCGCGAACGGCTTCTAAATTTCTAGC	CCTCTCGCAGGGCATCCTGCTTCAGCTTCCCGATATCCGACGGTAGTGTNNNNNGCTCCCTTTCTCCTGCAGAAA	21112145	21112268	-	0	NM_000271.5_NPC1_Exon25_0493
18:21113246-21113395/17,23/+	1.78403	18	21113246	21113262	1	AATGCCTCAGGATAGAA	21113373	21113395	1	AGACCATGGCCAAATACATCCTG	21113263	21113372	TTCCCTTTCAGTAATGTCCTTCTATTGTGCCACCCTTTTAAGATGAGAACTCTTACCTATGTAACTGAGTAAGACAGGGAGAAATATTAATCCGTGAGTGGCTCCCAGTA	AGACCATGGCCAAATACATCCTGCTTCAGCTTCCCGATATCCGACGGTAGTGTNNNNNAATGCCTCAGGATAGAA	21113298	21113501	+	0	NM_000271.5_NPC1_Exon24_0494_SNP_a
18:21113318-21113467/17,23/-	1.6291	18	21113451	21113467	2	CACACTTACAAAATTTG	21113318	21113340	1	CCTGTCTTACTCAGTTACATAGG	21113341	21113450	GAGGGATTGTGGTGTTGGCTTTTGCCAAATCTCAAATTTTCCAGATATTCTACTTCAGGATGTATTTGGCCATGGTCTTACTGGGAGCCACTCACGGATTAATATTTCTC	CCTGTCTTACTCAGTTACATAGGCTTCAGCTTCCCGATATCCGACGGTAGTGTNNNNNCACACTTACAAAATTTG	21113298	21113501	-	0	NM_000271.5_NPC1_Exon24_0495
18:21113373-21113522/18,22/-	1.84282	18	21113505	21113522	1	GTTGGTAAAAGTGGTTTC	21113373	21113394	1	AGGATGTATTTGGCCATGGTCT	21113395	21113504	TAACACAGTATCTCTTCTTTTAGGTGTTCAGTGGAATCACACTTACAAAATTTGGAGGGATTGTGGTGTTGGCTTTTGCCAAATCTCAAATTTTCCAGATATTCTACTTC	AGGATGTATTTGGCCATGGTCTCTTCAGCTTCCCGATATCCGACGGTAGTGTNNNNNGTTGGTAAAAGTGGTTTC	21113298	21113501	-	0	NM_000271.5_NPC1_Exon24_0496
18:21114329-21114478/16,24/-	2.14807	18	21114463	21114478	2	TTCACGGTGAGCATGA	21114329	21114352	1	AGTGACTGAAGAGTCTGGATCCTG	21114353	21114462	AAGGCAGCCGCGTGGAGCGCGCGGAAGAGGCACTTGCCCACATGGGCAGCTCCGTGAGTACCCTGAGCAGGGCCACGCCGGCAGAGTCGCACCACAAAGTAATCCTCCTC	AGTGACTGAAGAGTCTGGATCCTGCTTCAGCTTCCCGATATCCGACGGTAGTGTNNNNNTTCACGGTGAGCATGA	21114389	21114543	-	0	NM_000271.5_NPC1_Exon23_0497_SNP_a
18:21114416-21114565/18,22/-	2.18375	18	21114548	21114565	1	CAACAGGAAGAGAGCCAT	21114416	21114437	1	AGAGGCACTTGCCCACATGGGC	21114438	21114547	CCTAAAGGAAGTGCTTTATTTCAGAGCTGTGGCATCTCCGTGGAGTTCTGCAGCCACATAACCAGAGCGTTCACGGTGAGCATGAAAGGCAGCCGCGTGGAGCGCGCGGA	AGAGGCACTTGCCCACATGGGCCTTCAGCTTCCCGATATCCGACGGTAGTGTNNNNNCAACAGGAAGAGAGCCAT	21114389	21114543	-	0	NM_000271.5_NPC1_Exon23_0498
18:21115362-21115511/16,24/-	2.01798	18	21115496	21115511	1	GGTCTTGGTCAACATG	21115362	21115385	1	GGGGGAATTGGCTGTCTTAGATTC	21115386	21115495	TTTGGAGTTATGTGGCTCTGGGGCATCAGTCTGAACGCTGTATCCTTGGTCAACCTGGTGATGGTGAGTCCTCATACAGTCTCAGTTTGTCCCTAGCTCCTGTTTCACTT	GGGGGAATTGGCTGTCTTAGATTCCTTCAGCTTCCCGATATCCGACGGTAGTGTNNNNNGGTCTTGGTCAACATG	21115412	21115684	-	0	NM_000271.5_NPC1_Exon22_0499
18:21115432-21115581/16,24/-	1.77669	18	21115566	21115581	2	TTCTGGTGACCATGGT	21115432	21115455	1	TATCCTTGGTCAACCTGGTGATGG	21115456	21115565	CCTCCTGGGCTGTGAGCTCTGGTCTGCAGTCATCATGTGTGCCACCATCGCCATGGTCTTGGTCAACATGTTTGGAGTTATGTGGCTCTGGGGCATCAGTCTGAACGCTG	TATCCTTGGTCAACCTGGTGATGGCTTCAGCTTCCCGATATCCGACGGTAGTGTNNNNNTTCTGGTGACCATGGT	21115412	21115684	-	10	NM_000271.5_NPC1_Exon22_0500_SNP_a
18:21115524-21115673/17,23/+	2.1763	18	21115524	21115540	1	GCACACATGATGACTGC	21115651	21115673	1	AGACATAAAACACACTGGAGGGG	21115541	21115650	AGACCAGAGCTCACAGCCCAGGAGGACCATGGTCACCAGAAATATCGCGCCCAGGGACACACCGAGGTTGAAGATAGTGTCGTCAATGATGGTCAGGTACTGTTCGTAGA	AGACATAAAACACACTGGAGGGGCTTCAGCTTCCCGATATCCGACGGTAGTGTNNNNNGCACACATGATGACTGC	21115412	21115684	+	0	NM_000271.5_NPC1_Exon22_0501
18:21115591-21115740/16,24/+	2.25204	18	21115591	21115606	1	CCAGGGACACACCGAG	21115717	21115740	1	GCGTGTTCATCCTGTCACCACTGC	21115607	21115716	GTTGAAGATAGTGTCGTCAATGATGGTCAGGTACTGTTCGTAGAAGACATAAAACACACTGGAGGGGAGAGGGGAGGCCTCATTAAAGCTCGCTCTCACTCCCGAACACT	GCGTGTTCATCCTGTCACCACTGCCTTCAGCTTCCCGATATCCGACGGTAGTGTNNNNNCCAGGGACACACCGAG	21115412	21115684	+	0	NM_000271.5_NPC1_Exon22_0502
18:21116573-21116722/18,22/-	1.99289	18	21116705	21116722	1	GCTCTGAAGAAAGCCCGA	21116573	21116594	1	CCTACACTGGGTGGGAGTGGGG	21116595	21116704	CTTATAGCCAGTAATGTCACCGAAACCATGGGCATTAACGGCAGTGCCTACCGAGTATTTCCTTACAGGTAAAGCCTGCCCTTTTTCAATGGGGTTTACCCAGCAAAGGG	CCTACACTGGGTGGGAGTGGGGCTTCAGCTTCCCGATATCCGACGGTAGTGTNNNNNGCTCTGAAGAAAGCCCGA	21116616	21116860	-	0	NM_000271.5_NPC1_Exon21_0503
18:21116653-21116802/22,18/+	2.07169	18	21116653	21116674	1	GGTAGGCACTGCCGTTAATGCC	21116785	21116802	1	CCCTGGTGCCATGGCCAA	21116675	21116784	CATGGTTTCGGTGACATTACTGGCTATAAGTCGGGCTTTCTTCAGAGCGTCAATAAAGTCAGCAGAGGTCTGCAGCACGGTGTGGTAGGTCATGAAGTACGTGGCTCCGA	CCCTGGTGCCATGGCCAACTTCAGCTTCCCGATATCCGACGGTAGTGTNNNNNGGTAGGCACTGCCGTTAATGCC	21116616	21116860	+	0	NM_000271.5_NPC1_Exon21_0504
18:21116735-21116884/22,18/+	2.1172	18	21116735	21116756	1	AGCAGAGGTCTGCAGCACGGTG	21116867	21116884	1	AGAGTCCAGGTCTTGCAA	21116757	21116866	TGGTAGGTCATGAAGTACGTGGCTCCGACCCTGGTGCCATGGCCAAGGAGGATGTTAACTGCAGAACTATAGGCAGCATGTCCCCTGAGGAAAGAATCCTGGGTGTCAAG	AGAGTCCAGGTCTTGCAACTTCAGCTTCCCGATATCCGACGGTAGTGTNNNNNAGCAGAGGTCTGCAGCACGGTG	21116616	21116860	+	0	NM_000271.5_NPC1_Exon21_0505
18:21118430-21118579/17,23/-	2.12039	18	21118563	21118579	1	CCTCAGGGGGGAGACTT	21118430	21118452	1	AGAAAACTAGGAGAGGACTGGGC	21118453	21118562	CATGAGATTCCTGCCCATGTTCCTTTCGGATAACCCTAACCCCAAGTGTGGCAAAGGGTAAGTGCTGCTGCCATTGCAGATAAGCATCCACTGCAACTTTAATTTGCAGT	AGAAAACTAGGAGAGGACTGGGCCTTCAGCTTCCCGATATCCGACGGTAGTGTNNNNNCCTCAGGGGGGAGACTT	21118485	21118655	-	0	NM_000271.5_NPC1_Exon20_0506
18:21118502-21118651/21,19/+	2.12245	18	21118502	21118522	1	TTACCCTTTGCCACACTTGGG	21118633	21118651	1	CCACTGGCGGAGACATGCA	21118523	21118632	GTTAGGGTTATCCGAAAGGAACATGGGCAGGAATCTCATGAAGTCTCCCCCCTGAGGCCTCTGTTTGCCTTCCGGAGTCAGAGGCCTGCAGCGAACGCAGGCAGGGTCAA	CCACTGGCGGAGACATGCACTTCAGCTTCCCGATATCCGACGGTAGTGTNNNNNTTACCCTTTGCCACACTTGGG	21118485	21118655	+	0	NM_000271.5_NPC1_Exon20_0507
18:21118591-21118740/19,21/-	1.56739	18	21118722	21118740	1	CGATAGAGAAGAAAGTAAT	21118591	21118611	1	GCAGGCCTCTGACTCCGGAAG	21118612	21118721	GCCCCTCACTGTCAGTATTTTAAAATGTTTTACAAAAAATCTGGAGACCTATTCTTCTAACAGTCCTCCCTGCATGTCTCCGCCAGTGGTTGACCCTGCCTGCGTTCGCT	GCAGGCCTCTGACTCCGGAAGCTTCAGCTTCCCGATATCCGACGGTAGTGTNNNNNCGATAGAGAAGAAAGTAAT	21118485	21118655	-	0	NM_000271.5_NPC1_Exon20_0508
18:21119408-21119557/21,19/-	1.3445	18	21119537	21119557	1	GTTTTTCTTTTGACTGTTAGC	21119408	21119426	1	TAGGCTTCGCCCCCTCGTC	21119427	21119536	AGTATAAAACGTAGAAAAGGAAGTTAGGTTTTAAGAAAAAGTACTGAAACTAAAGACTTCCTCCCTGTGGAGCAGGTCAGTAACCCTGTCTGTCCTCTCTAGTACCCGAA	TAGGCTTCGCCCCCTCGTCCTTCAGCTTCCCGATATCCGACGGTAGTGTNNNNNGTTTTTCTTTTGACTGTTAGC	21119298	21119454	-	0	NM_000271.5_NPC1_Exon19_0509
18:21119239-21119388/20,20/+	1.89722	18	21119239	21119258	1	GGCACGATGCAAATGATTTT	21119369	21119388	1	GACTGTGGCTTCACCCAGTC	21119259	21119368	TAAATGATAATTTGAAAATTTTTCAGCAAAACAGGAAAGATTTGGTAAAGGAGAAGGTACCTGAAGCATTGCAGAACTGGTCAGTGATATTGTCCACTCGACAGCAAGAC	GACTGTGGCTTCACCCAGTCCTTCAGCTTCCCGATATCCGACGGTAGTGTNNNNNGGCACGATGCAAATGATTTT	21119298	21119454	+	10	NM_000271.5_NPC1_Exon19_0510
18:21119327-21119476/16,24/+	2.23484	18	21119327	21119342	1	TTGCAGAACTGGTCAG	21119453	21119476	1	GTTACTGACCTGCTCCACAGGGAG	21119343	21119452	TGATATTGTCCACTCGACAGCAAGACGACTGTGGCTTCACCCAGTCGAAATAATCGTCGATCCAGGACGAGGGGGCGAAGCCTATTCGGGTACTAGAGAGGACAGACAGG	GTTACTGACCTGCTCCACAGGGAGCTTCAGCTTCCCGATATCCGACGGTAGTGTNNNNNTTGCAGAACTGGTCAG	21119298	21119454	+	0	NM_000271.5_NPC1_Exon19_0511
18:21119712-21119861/17,23/-	2.54631	18	21119845	21119861	1	GGGGCAGAACATGGTGT	21119712	21119734	1	AGGCTCTCAGCCAGGCAGTCAGC	21119735	21119844	GCGGCGGCATGGGCTGCAACAATGATTCCCTGGTGCAGCAGATATTTAACGCGGCGCAGCTGGACAACTAGTCAGTACCACCTTGTCTTGTACTTCAGAAGCAGCGGAGG	AGGCTCTCAGCCAGGCAGTCAGCCTTCAGCTTCCCGATATCCGACGGTAGTGTNNNNNGGGGCAGAACATGGTGT	21119754	21119985	-	0	NM_000271.5_NPC1_Exon18_0512
18:21119785-21119934/16,24/-	1.9591	18	21119919	21119934	2	TCAGTCAGTACCTGCA	21119785	21119808	1	AGCAGATATTTAACGCGGCGCAGC	21119809	21119918	TGCGGGTCCGCCTGTGTACTTTGTCCTGGAGGAAGGGCACGACTACACTTCTTCCAAGGGGCAGAACATGGTGTGCGGCGGCATGGGCTGCAACAATGATTCCCTGGTGC	AGCAGATATTTAACGCGGCGCAGCCTTCAGCTTCCCGATATCCGACGGTAGTGTNNNNNTCAGTCAGTACCTGCA	21119754	21119985	-	0	NM_000271.5_NPC1_Exon18_0513
18:21119859-21120008/18,22/+	2.24833	18	21119859	21119876	1	CCCTTGGAAGAAGTGTAG	21119987	21120008	1	AGGAGAGAGTGTGAACACTCTG	21119877	21119986	TCGTGCCCTTCCTCCAGGACAAAGTACACAGGCGGACCCGCATGCAGGTACTGACTGATGGATTTGAAATAATCCACCATGTAGGAGTCCTGAAAGAAAGATAAAAGAAT	AGGAGAGAGTGTGAACACTCTGCTTCAGCTTCCCGATATCCGACGGTAGTGTNNNNNCCCTTGGAAGAAGTGTAG	21119754	21119985	+	0	NM_000271.5_NPC1_Exon18_0514
18:21120338-21120487/16,24/+	2.00757	18	21120338	21120353	1	CGTGCATGTTTTGAAA	21120464	21120487	1	GCGATGCTGAATGACAGAACACCC	21120354	21120463	AATGTATTCATCATCAGCTAAAGAAGTTAAAAAAAAAAAAAAAAGGAAGTCATCTTACATCTGGCATCGAAAGAGACTGATCCAATCCAATATCTACTTTGTTCAGGACT	GCGATGCTGAATGACAGAACACCCCTTCAGCTTCCCGATATCCGACGGTAGTGTNNNNNCGTGCATGTTTTGAAA	21120391	21120521	+	0	NM_000271.5_NPC1_Exon17_0515
18:21120413-21120562/16,24/-	2.21646	18	21120547	21120562	1	TTTCTGGTCGTAAGCT	21120413	21120436	1	GGATCAGTCTCTTTCGATGCCAGA	21120437	21120546	TATTTACTAAGCAGTCTCTGTCTTATGATTCATTTGTTGTTCCAGATAGCAATATTTGTGGGTGTTCTGTCATTCAGCATCGCAGTCCTGAACAAAGTAGATATTGGATT	GGATCAGTCTCTTTCGATGCCAGACTTCAGCTTCCCGATATCCGACGGTAGTGTNNNNNTTTCTGGTCGTAAGCT	21120391	21120521	-	0	NM_000271.5_NPC1_Exon17_0516
18:21120974-21121123/17,23/+	2.20685	18	21120974	21120990	2	GGCATGTGATAATCTGT	21121101	21121123	1	GCTCTCTGAGGCCTGGACGCTTG	21120991	21121100	TTCAGTGAGAGGAAAGAGAAAAACCACAGATAAGCGCATACCACAATTGGTCTCATCCAGTCCTTTAGCAGAAGTGGAGAATAGGAGTTTTTGAAGAAGCGAAACAAACA	GCTCTCTGAGGCCTGGACGCTTGCTTCAGCTTCCCGATATCCGACGGTAGTGTNNNNNGGCATGTGATAATCTGT	21121011	21121417	+	0	NM_000271.5_NPC1_Exon15_0517
18:21121050-21121199/16,24/+	2.32442	18	21121050	21121065	1	GTCCTTTAGCAGAAGT	21121176	21121199	1	AGGGGACAGAGGGAAACAAAGGTT	21121066	21121175	GGAGAATAGGAGTTTTTGAAGAAGCGAAACAAACAGCTCTCTGAGGCCTGGACGCTTGTTCCATCTTCAGCACCTCTGACACAGCAAAAGATGTCTAGCCGATTTTTCTG	AGGGGACAGAGGGAAACAAAGGTTCTTCAGCTTCCCGATATCCGACGGTAGTGTNNNNNGTCCTTTAGCAGAAGT	21121011	21121417	+	0	NM_000271.5_NPC1_Exon15_0518
18:21121129-21121278/22,18/+	2.1629	18	21121129	21121150	1	TCTTCAGCACCTCTGACACAGC	21121261	21121278	1	CCAACTTACCTCTTGACG	21121151	21121260	AAAAGATGTCTAGCCGATTTTTCTGAGGGGACAGAGGGAAACAAAGGTTATACCCGCTAGCTGCTTCCTCTAGATTCTAGACTCAAATTAAATAGACTATAATCCTGGCA	CCAACTTACCTCTTGACGCTTCAGCTTCCCGATATCCGACGGTAGTGTNNNNNTCTTCAGCACCTCTGACACAGC	21121011	21121417	+	0	NM_000271.5_NPC1_Exon15_0519
18:21121205-21121354/16,24/-	2.2132	18	21121339	21121354	1	TGCGGGATTGGCAGTC	21121205	21121228	1	AGAATCTAGAGGAAGCAGCTAGCG	21121229	21121338	TTCATTGACTTTCTTCTGCAGATTACCTGTTTCGTGAGTCTCTTGGGGTTAGACATTAAACGTCAAGAGGTAAGTTGGTGCCAGGATTATAGTCTATTTAATTTGAGTCT	AGAATCTAGAGGAAGCAGCTAGCGCTTCAGCTTCCCGATATCCGACGGTAGTGTNNNNNTGCGGGATTGGCAGTC	21121011	21121417	-	0	NM_000271.5_NPC1_Exon15_0520_SNP_a
18:21121294-21121443/16,24/+	2.34283	18	21121294	21121309	1	CAAGAGACTCACGAAA	21121420	21121443	1	GCGTCACTTCTGTTTACAGCCGGG	21121310	21121419	CAGGTAATCTGCAGAAGAAAGTCAATGAAGACTGCCAATCCCGCAAAGAGAGAGAAGGTGTGCACGGCTGGCATCACGGACAATGCTCCTGTCGGGGAGAGAAGGGCTCT	GCGTCACTTCTGTTTACAGCCGGGCTTCAGCTTCCCGATATCCGACGGTAGTGTNNNNNCAAGAGACTCACGAAA	21121011	21121417	+	0	NM_000271.5_NPC1_Exon15_0521
18:21123356-21123505/17,23/-	2.35496	18	21123489	21123505	1	TGGATCAGCAGCTGGGC	21123356	21123378	1	AGCCTGGAGAAAGAAGGAGCTGG	21123379	21123488	AGGGTCCTAGGAGAAGTGGCTCCCAGTATGTTCCTGTCATCCTTTTCTGAGACTGTAGCATTTTTCTTAGGTAATTATGCTTTCAATCCTACCAGTCCTGTAGTCTGCTG	AGCCTGGAGAAAGAAGGAGCTGGCTTCAGCTTCCCGATATCCGACGGTAGTGTNNNNNTGGATCAGCAGCTGGGC	21123398	21123553	-	0	NM_000271.5_NPC1_Exon14_0522
18:21123448-21123597/20,20/-	1.74934	18	21123578	21123597	1	GCAAGAAATGGCGTTGTTAT	21123448	21123467	1	CCCAGTATGTTCCTGTCATC	21123468	21123577	TGAGAAATTTTAATGTCGCATAATTTTTTTTTTTTTTTTTTAAGAGAGATGAACGTCTTCAAGGGGAAACCCTGGATCAGCAGCTGGGCAGGGTCCTAGGAGAAGTGGCT	CCCAGTATGTTCCTGTCATCCTTCAGCTTCCCGATATCCGACGGTAGTGTNNNNNGCAAGAAATGGCGTTGTTAT	21123398	21123553	-	0	NM_000271.5_NPC1_Exon14_0523_SNP_a
18:21124241-21124390/18,22/-	2.27259	18	21124373	21124390	1	CCCTCATTGTGATTGAAG	21124241	21124262	1	AGGGACTGTGAATGGCTCCTGG	21124263	21124372	TCATCCCGTTCCTGGTGCTGGCTGTTGGAGTGGACAACATCTTCATTCTGGTGCAGGCCTACCAGGTATACTTCCATATTCTCACAGGGCTCAGCATCTGTTCAAGTTTC	AGGGACTGTGAATGGCTCCTGGCTTCAGCTTCCCGATATCCGACGGTAGTGTNNNNNCCCTCATTGTGATTGAAG	21124287	21124510	-	0	NM_000271.5_NPC1_Exon13_0524_SNP_a
18:21124316-21124465/18,22/+	2.10529	18	21124316	21124333	1	CCTGCACCAGAATGAAGA	21124444	21124465	1	AGCACGATCAAGATGCCCGCGA	21124334	21124443	TGTTGTCCACTCCAACAGCCAGCACCAGGAACGGGATGACTTCAATCACAATGAGGGTCAAGGGCAACCCAATGTAGCTGAAGACACCCAAGGAGCAAGCCACCGAGCTC	AGCACGATCAAGATGCCCGCGACTTCAGCTTCCCGATATCCGACGGTAGTGTNNNNNCCTGCACCAGAATGAAGA	21124287	21124510	+	0	NM_000271.5_NPC1_Exon13_0525
18:21124398-21124547/17,23/-	2.21176	18	21124531	21124547	1	CAAGTGGGACAGACAAC	21124398	21124420	1	GTGTCTTCAGCTACATTGGGTTG	21124421	21124530	CCTGTAACTAATTGGTGATTGTGTCTGTCGCCTCTCTCAGGTGGATTCGAAGGTCTCACTAGGCATCGCGGGCATCTTGATCGTGCTGAGCTCGGTGGCTTGCTCCTTGG	GTGTCTTCAGCTACATTGGGTTGCTTCAGCTTCCCGATATCCGACGGTAGTGTNNNNNCAAGTGGGACAGACAAC	21124287	21124510	-	0	NM_000271.5_NPC1_Exon13_0526
18:21124843-21124992/16,24/-	1.17714	18	21124977	21124992	3	AGCTATGCCATCATGT	21124843	21124866	1	GTCATATTTTTGCCTCTTTATTCT	21124867	21124976	TTCTATATATTTCCCTAGCCTTGGGGCACATGAAAAGCTGTCGCAGGCTTCTGGTAAGCCGGGGGGGGGTGGTGTATGTTCTAGAGGTTAACAGCAGTGCACAGTGTAAC	GTCATATTTTTGCCTCTTTATTCTCTTCAGCTTCCCGATATCCGACGGTAGTGTNNNNNAGCTATGCCATCATGT	21124903	21125133	-	0	NM_000271.5_NPC1_Exon12_0527
18:21124922-21125071/20,20/-	2.2875	18	21125052	21125071	1	CATTTCCTTCACTGCTGAAC	21124922	21124941	1	AGCTGTCGCAGGCTTCTGGT	21124942	21125051	GAAGTATTGAAGATGAACTAAATCGTGAAAGTGACAGTGATGTCTTCACCGTTGTAATTAGCTATGCCATCATGTTTCTATATATTTCCCTAGCCTTGGGGCACATGAAA	AGCTGTCGCAGGCTTCTGGTCTTCAGCTTCCCGATATCCGACGGTAGTGTNNNNNCATTTCCTTCACTGCTGAAC	21124903	21125133	-	0	NM_000271.5_NPC1_Exon12_0528
18:21125001-21125150/18,22/-	1.66661	18	21125133	21125150	1	GTTTAACTAAAAATATAA	21125001	21125022	1	AGTGACAGTGATGTCTTCACCG	21125023	21125132	CATTTTGCTTACCTTTTAGGTTTATTAATTTTGTGAAAAACTACAAGAATCCCAATCTGACCATTTCCTTCACTGCTGAACGAAGTATTGAAGATGAACTAAATCGTGAA	AGTGACAGTGATGTCTTCACCGCTTCAGCTTCCCGATATCCGACGGTAGTGTNNNNNGTTTAACTAAAAATATAA	21124903	21125133	-	0	NM_000271.5_NPC1_Exon12_0529
18:21125042-21125191/16,24/+	1.87696	18	21125042	21125057	1	TCAATACTTCGTTCAG	21125168	21125191	1	AGAAACTTCTCCCTAACTTTCACG	21125058	21125167	CAGTGAAGGAAATGGTCAGATTGGGATTCTTGTAGTTTTTCACAAAATTAATAAACCTAAAAGGTAAGCAAAATGTTATATTTTTAGTTAAACTAACTGACAGCTAAGTA	AGAAACTTCTCCCTAACTTTCACGCTTCAGCTTCCCGATATCCGACGGTAGTGTNNNNNTCAATACTTCGTTCAG	21124903	21125133	+	0	NM_000271.5_NPC1_Exon12_0530
18:21127886-21128035/16,24/-	1.51399	18	21128020	21128035	9	CTTCCCTGTCAATAAT	21127886	21127909	1	GCAAGCACTTAAACTTCATTTTCT	21127910	21128019	TACTATAATGATACAGAGAAGCTCCAGAGGGCCCAGGCCTGGGAAAAAGAGTGAGTCACTCATGGGTGTGAGCAGACTGTCCTTGCATTGTGGGAAGCTAGACACTTGCG	GCAAGCACTTAAACTTCATTTTCTCTTCAGCTTCCCGATATCCGACGGTAGTGTNNNNNCTTCCCTGTCAATAAT	21127949	21128092	-	0	NM_000271.5_NPC1_Exon11_0531
18:21127970-21128119/20,20/+	1.99237	18	21127970	21127989	1	TCTTTTTCCCAGGCCTGGGC	21128100	21128119	1	AGCAGATTACAAGCATGCAG	21127990	21128099	CCTCTGGAGCTTCTCTGTATCATTATAGTAATTATTGACAGGGAAGGTAATCACAAGGGCAGTGGCGTTATTGTAGTTTTGATCTAGAAAGGAAAAATGTGACATCAAAA	AGCAGATTACAAGCATGCAGCTTCAGCTTCCCGATATCCGACGGTAGTGTNNNNNTCTTTTTCCCAGGCCTGGGC	21127949	21128092	+	0	NM_000271.5_NPC1_Exon11_0532
18:21131516-21131665/16,24/+	1.95563	18	21131516	21131531	1	AATTACCACTTGATGC	21131642	21131665	1	CCAGACAAGGGTCATGGAGCAAAC	21131532	21131641	TAATGACAAAACCGAGATGACTTTATCTAAAAGGAAAAGTCAAAGCTTCTCTTACTTACCATCATAGCCTCCCAACACAAGCCACGGGAACACTGGTCCACCAAACGTAC	CCAGACAAGGGTCATGGAGCAAACCTTCAGCTTCCCGATATCCGACGGTAGTGTNNNNNAATTACCACTTGATGC	21131570	21131711	+	0	NM_000271.5_NPC1_Exon10_0533
18:21131600-21131749/17,23/+	2.29122	18	21131600	21131616	1	CTCCCAACACAAGCCAC	21131727	21131749	1	AGGGCCTCAAGACATCAGGGACC	21131617	21131726	GGGAACACTGGTCCACCAAACGTACCCAGACAAGGGTCATGGAGCAAACTTGTATCATTCAGAGAGGCAGGAGCCCTGCCAAAAAGTTTAGAAAACACCTCCCAGTTAGA	AGGGCCTCAAGACATCAGGGACCCTTCAGCTTCCCGATATCCGACGGTAGTGTNNNNNCTCCCAACACAAGCCAC	21131570	21131711	+	0	NM_000271.5_NPC1_Exon10_0534
18:21134662-21134811/19,21/+	2.03228	18	21134662	21134680	1	CATGTACCCTAAGTCAGAC	21134791	21134811	1	AGCACGGAATGGCTGTTCTGG	21134681	21134790	CCAAGAATGGTGTCTACCAATGATTGTCTCTTGCCACTTACCGTACGCAGTACAGAAAGTGCGTGTGGTAATCGGCATACACAAAGAAGTCGTCCCCTTTCTTGTGGTCC	AGCACGGAATGGCTGTTCTGGCTTCAGCTTCCCGATATCCGACGGTAGTGTNNNNNCATGTACCCTAAGTCAGAC	21134701	21134968	+	0	NM_000271.5_NPC1_Exon9_0535
18:21134747-21134896/16,24/+	2.18944	18	21134747	21134762	1	GGTAATCGGCATACAC	21134873	21134896	1	AGATGTCTTGAAGTGTCACAGTCT	21134763	21134872	AAAGAAGTCGTCCCCTTTCTTGTGGTCCAGCACGGAATGGCTGTTCTGGAAGTAATTTAACACACTCAAAATGGTGCAGTTCGTGTTATACGGTGAAAGAGGGGCCAAGC	AGATGTCTTGAAGTGTCACAGTCTCTTCAGCTTCCCGATATCCGACGGTAGTGTNNNNNGGTAATCGGCATACAC	21134701	21134968	+	0	NM_000271.5_NPC1_Exon9_0536
18:21134831-21134980/16,24/+	1.50864	18	21134831	21134846	1	AAATGGTGCAGTTCGT	21134957	21134980	1	AGATTTTAAAAATAAGCAAACCCA	21134847	21134956	GTTATACGGTGAAAGAGGGGCCAAGCAGATGTCTTGAAGTGTCACAGTCTCATTGTCATAAGAGGCAGTAATGTTTTCGATGGCTATTTGTAAGTCAAGAACCTGAAAGA	AGATTTTAAAAATAAGCAAACCCACTTCAGCTTCCCGATATCCGACGGTAGTGTNNNNNAAATGGTGCAGTTCGT	21134701	21134968	+	0	NM_000271.5_NPC1_Exon9_0537
18:21134857-21135006/16,24/+	2.15104	18	21134857	21134872	1	GAAAGAGGGGCCAAGC	21134983	21135006	1	AACACGTCACATTTCTCTCAGATC	21134873	21134982	AGATGTCTTGAAGTGTCACAGTCTCATTGTCATAAGAGGCAGTAATGTTTTCGATGGCTATTTGTAAGTCAAGAACCTGAAAGAAGATTTTAAAAATAAGCAAACCCAGA	AACACGTCACATTTCTCTCAGATCCTTCAGCTTCCCGATATCCGACGGTAGTGTNNNNNGAAAGAGGGGCCAAGC	21134701	21134968	+	0	NM_000271.5_NPC1_Exon9_0538
18:21136148-21136297/18,22/+	1.97576	18	21136148	21136165	1	AAAAGCCAGCAAACCACA	21136276	21136297	1	AATGTGTTTGTCAGTGAGAGGG	21136166	21136275	AGGTCATCTAGAGTGACTTATTTCTTCAAACAGCAGGTTACCTGGTGCAGTATCTGTATGTCAAGCGGAGGTCCAAAGGGTACATCAGCTCCCGAAGGGTATGGCTGGTA	AATGTGTTTGTCAGTGAGAGGGCTTCAGCTTCCCGATATCCGACGGTAGTGTNNNNNAAAAGCCAGCAAACCACA	21136186	21136597	+	0	NM_000271.5_NPC1_Exon8_0539
18:21136232-21136381/20,20/+	2.12611	18	21136232	21136251	1	GGAGGTCCAAAGGGTACATC	21136362	21136381	1	CCAGGCGAGCCTGGCTGCTG	21136252	21136361	AGCTCCCGAAGGGTATGGCTGGTAAATGTGTTTGTCAGTGAGAGGGGCCCGGATGATGAGCTGCTCCGTCCGGAAGAAAGGCCCAAAGTGCTGGTCAAAGTACTCTTTTT	CCAGGCGAGCCTGGCTGCTGCTTCAGCTTCCCGATATCCGACGGTAGTGTNNNNNGGAGGTCCAAAGGGTACATC	21136186	21136597	+	0	NM_000271.5_NPC1_Exon8_0540_SNP_a
18:21136307-21136456/22,18/-	1.9843	18	21136435	21136456	1	CTTCATTACTGCGTGTTCGTCA	21136307	21136324	1	CCGGACGGAGCAGCTCAT	21136325	21136434	GGCCTGGTGTTTGTCCGGGTCACAACCAATCCAGTTGACCTCTGGTCAGCCCCCAGCAGCCAGGCTCGCCTGGAAAAAGAGTACTTTGACCAGCACTTTGGGCCTTTCTT	CCGGACGGAGCAGCTCATCTTCAGCTTCCCGATATCCGACGGTAGTGTNNNNNCTTCATTACTGCGTGTTCGTCA	21136186	21136597	-	0	NM_000271.5_NPC1_Exon8_0541
18:21136390-21136539/20,20/-	2.27839	18	21136520	21136539	1	GAGGGCTGCTTGAGGCGGCT	21136390	21136409	1	CCAATCCAGTTGACCTCTGG	21136410	21136519	GTTCACACGCTGGGGGTCTTTCTGCGTCCGAAACCCTGGCTGTGTCATTTTCTTCTCGCTGGTCTTCATTACTGCGTGTTCGTCAGGCCTGGTGTTTGTCCGGGTCACAA	CCAATCCAGTTGACCTCTGGCTTCAGCTTCCCGATATCCGACGGTAGTGTNNNNNGAGGGCTGCTTGAGGCGGCT	21136186	21136597	-	0	NM_000271.5_NPC1_Exon8_0542
18:21136475-21136624/17,23/+	1.97465	18	21136475	21136491	1	ACACAGCCAGGGTTTCG	21136602	21136624	1	AGGTGGAGGTTAAGAGCCAAGCC	21136492	21136601	GACGCAGAAAGACCCCCAGCGTGTGAACAGCCGCCTCAAGCAGCCCTCAAATGCTGCGCTGACAGGGTCACAGCAGGACGCCTCTCCTGGAAGAACGGGAGAGGAAGGGA	AGGTGGAGGTTAAGAGCCAAGCCCTTCAGCTTCCCGATATCCGACGGTAGTGTNNNNNACACAGCCAGGGTTTCG	21136186	21136597	+	0	NM_000271.5_NPC1_Exon8_0543
18:21137003-21137152/16,24/-	2.06658	18	21137137	21137152	1	AACGGTATTTTGTCTC	21137003	21137026	1	AGCATTCGTTTCCTCAGTGGGGTT	21137027	21137136	CGAGTACACTCCCATCGATAGCAATATAGCTTTTTCTGTTAATGCAAGTGACAAAGGTAGGCATATTTGTCCATGAATAAAAGGGTTCAGATGATGCTGTCTGTCATGAG	AGCATTCGTTTCCTCAGTGGGGTTCTTCAGCTTCCCGATATCCGACGGTAGTGTNNNNNAACGGTATTTTGTCTC	21137060	21137174	-	0	NM_000271.5_NPC1_Exon7_0544
18:21137076-21137225/17,23/+	2.03126	18	21137076	21137092	1	CCTACCTTTGTCACTTG	21137203	21137225	1	AGGTTGTTTTTGGGACATTCCTG	21137093	21137202	CATTAACAGAAAAAGCTATATTGCTATCGATGGGAGTGTACTCGGAGACAAAATACCGTTTTCTGAAAAACAGAAGTGAAGAAATAGCATTAGTGGACTTCATCACAGTG	AGGTTGTTTTTGGGACATTCCTGCTTCAGCTTCCCGATATCCGACGGTAGTGTNNNNNCCTACCTTTGTCACTTG	21137060	21137174	+	0	NM_000271.5_NPC1_Exon7_0545
18:21140133-21140282/22,18/-	2.1425	18	21140261	21140282	1	TGGACGCCATGTATGTCATCAT	21140133	21140150	1	CCCACTGGCACTTTGAGC	21140151	21140260	GTGGATCACCTACATGGCGTTTTTGCTTGTGTTTTTTGGAGCATTTTTTGCAGTGTGGTGCTACAGGTAAGCAGTTTTGTTTGTCATCCAGGGCAAAAAGAGCAAAATTG	CCCACTGGCACTTTGAGCCTTCAGCTTCCCGATATCCGACGGTAGTGTNNNNNTGGACGCCATGTATGTCATCAT	21140174	21140464	-	0	NM_000271.5_NPC1_Exon6_0546
18:21140203-21140352/18,22/+	1.99935	18	21140203	21140220	1	CCACACTGCAAAAAATGC	21140331	21140352	1	GGCCACAGACAATAGAGCAGTC	21140221	21140330	TCCAAAAAACACAAGCAAAAACGCCATGTAGGTGATCCACATGATGACATACATGGCGTCCAAGCCAAGGATCGTCCAGGGAGCAGGAGGAGGTGGGGGCTGGGGCTTGG	GGCCACAGACAATAGAGCAGTCCTTCAGCTTCCCGATATCCGACGGTAGTGTNNNNNCCACACTGCAAAAAATGC	21140174	21140464	+	0	NM_000271.5_NPC1_Exon6_0547_SNP_a
18:21140278-21140427/16,24/+	2.13929	18	21140278	21140293	2	GTCCAAGCCAAGGATC	21140404	21140427	1	GGTGGCATTGTTCATGGGCTCCAT	21140294	21140403	GTCCAGGGAGCAGGAGGAGGTGGGGGCTGGGGCTTGGGGCCACAGACAATAGAGCAGTCTTGGCAGCTACATGGTGCTGTGACCTCATCCACAGACTCGTCACAGCCTTT	GGTGGCATTGTTCATGGGCTCCATCTTCAGCTTCCCGATATCCGACGGTAGTGTNNNNNGTCCAAGCCAAGGATC	21140174	21140464	+	0	NM_000271.5_NPC1_Exon6_0548
18:21140331-21140480/16,24/-	1.95639	18	21140465	21140480	1	ATTGAGATTTGTACTC	21140331	21140354	1	AAGACTGCTCTATTGTCTGTGGCC	21140355	21140464	AACACAATTCCTTTCTGTAGATTTTCCAGTCCATGGGATGGAGCCCATGAACAATGCCACCAAAGGCTGTGACGAGTCTGTGGATGAGGTCACAGCACCATGTAGCTGCC	AAGACTGCTCTATTGTCTGTGGCCCTTCAGCTTCCCGATATCCGACGGTAGTGTNNNNNATTGAGATTTGTACTC	21140174	21140464	-	0	NM_000271.5_NPC1_Exon6_0549
18:21141248-21141397/16,24/-	2.37924	18	21141382	21141397	1	CACCAACTGGATTGAA	21141248	21141271	4	AGGAACTGGCTGGGCACAGTGGCT	21141272	21141381	TACATGTTCAATAAGGACAATGGACAGGCACCTTTTACCATCACTCCTGTGTTTTCAGGTAGGTATAAAGATTCCAAGTTTGGTGTGTTTATGATATTGTTTTAAAGCCA	AGGAACTGGCTGGGCACAGTGGCTCTTCAGCTTCCCGATATCCGACGGTAGTGTNNNNNCACCAACTGGATTGAA	21141303	21141511	-	0	NM_000271.5_NPC1_Exon5_0550
18:21141319-21141468/17,23/-	1.88843	18	21141452	21141468	1	GTGGAGGCCCCCTCAAG	21141319	21141341	1	TCACTCCTGTGTTTTCAGGTAGG	21141342	21141451	TAATGACAAGGCCCTGGGACTCCTGTGTGGGAAGGACGCTGACGCCTGTAATGCCACCAACTGGATTGAATACATGTTCAATAAGGACAATGGACAGGCACCTTTTACCA	TCACTCCTGTGTTTTCAGGTAGGCTTCAGCTTCCCGATATCCGACGGTAGTGTNNNNNGTGGAGGCCCCCTCAAG	21141303	21141511	-	0	NM_000271.5_NPC1_Exon5_0551
18:21141416-21141565/16,24/+	1.57095	18	21141416	21141431	9	TCCTTCCCACACAGGA	21141542	21141565	1	CACGAGGCAAGATCTTACAAAAGG	21141432	21141541	GTCCCAGGGCCTTGTCATTACTTGAGGGGGCCTCCACATCCCGGCAGGCATTGTACATTGCTAGAAGAGGAAACCCAAAGGAAAAAGGAGACAAGATGCTTGCTGTAATT	CACGAGGCAAGATCTTACAAAAGGCTTCAGCTTCCCGATATCCGACGGTAGTGTNNNNNTCCTTCCCACACAGGA	21141303	21141511	+	0	NM_000271.5_NPC1_Exon5_0552
18:21148710-21148859/19,21/+	2.06277	18	21148710	21148728	1	AGGACAACTAAAAGGAACA	21148839	21148859	1	CGTCTGGTTTGTAACAGGATC	21148729	21148838	ATTTGCTCTGCTGTCCTGATGCCAGCTGTAAAAGAGGAATAATTAAAAGTTTACTTACCATTGGCAAAACTCTGTCCGACGTAGTATTGTAACTCTTTCACATTTGTTTT	CGTCTGGTTTGTAACAGGATCCTTCAGCTTCCCGATATCCGACGGTAGTGTNNNNNAGGACAACTAAAAGGAACA	21148766	21148982	+	0	NM_000271.5_NPC1_Exon4_0553
18:21148786-21148935/19,21/+	2.29828	18	21148786	21148804	1	CCATTGGCAAAACTCTGTC	21148915	21148935	1	GTCAGCTCACAAAACAGGTTC	21148805	21148914	CGACGTAGTATTGTAACTCTTTCACATTTGTTTTCGTCTGGTTTGTAACAGGATCAACATAATCTTCAGTAGCTGTAACATTCAAAAACTGACTCTGTCGAGGGCTACAT	GTCAGCTCACAAAACAGGTTCCTTCAGCTTCCCGATATCCGACGGTAGTGTNNNNNCCATTGGCAAAACTCTGTC	21148766	21148982	+	0	NM_000271.5_NPC1_Exon4_0554
18:21148866-21149015/16,24/+	2.0843	18	21148866	21148881	1	ATCTTCAGTAGCTGTA	21148992	21149015	1	GATCTCACACATAATAGGGCCAGC	21148882	21148991	ACATTCAAAAACTGACTCTGTCGAGGGCTACATGTCAGCTCACAAAACAGGTTCAGTAGGTTATAAAAACAGGATGGACATCTAAAGGAAAAGTAAATTATATTCTGCAT	GATCTCACACATAATAGGGCCAGCCTTCAGCTTCCCGATATCCGACGGTAGTGTNNNNNATCTTCAGTAGCTGTA	21148766	21148982	+	0	NM_000271.5_NPC1_Exon4_0555
18:21151965-21152114/16,24/+	2.16876	18	21151965	21151980	7	AAATGGAAAGCTGAGC	21152091	21152114	1	CCGAACATCACAACAGAGACTGAC	21151981	21152090	ATTACCAGTTCACAAGTATCTACAGCCCAGTTGTTCTGTTTCCCCAGCAGAACCTACCTGGACAGAAACTGTAGAGGCAGCTGCAGGTTGTCTTTTAGTGTCTGAAGCTG	CCGAACATCACAACAGAGACTGACCTTCAGCTTCCCGATATCCGACGGTAGTGTNNNNNAAATGGAAAGCTGAGC	21152017	21152164	+	0	NM_000271.5_NPC1_Exon3_0556
18:21152038-21152187/17,23/+	2.21962	18	21152038	21152054	1	CTGGACAGAAACTGTAG	21152165	21152187	1	GACACGGGAGTAGGCAACAGTTA	21152055	21152164	AGGCAGCTGCAGGTTGTCTTTTAGTGTCTGAAGCTGCCGAACATCACAACAGAGACTGACATTGCCAAAGAAGAATCCTGGACAGAGTTCCTTTCAGGTGAAAGAGCACA	GACACGGGAGTAGGCAACAGTTACTTCAGCTTCCCGATATCCGACGGTAGTGTNNNNNCTGGACAGAAACTGTAG	21152017	21152164	+	0	NM_000271.5_NPC1_Exon3_0557
18:21153341-21153490/20,20/+	1.38713	18	21153341	21153360	1	AACATTTAAGGAATAATTAC	21153471	21153490	1	CAATTGTACCTCTTGTCCCC	21153361	21153470	AGAGGATCTTGTGATCAGCATTTTGTGTTCCCAGTGCCTAAGATAATGAACTTACCTGCACTAAGTCATATCCATCCTTTGGCAATGGTTTTGGTGGGCCAGAATATTCG	CAATTGTACCTCTTGTCCCCCTTCAGCTTCCCGATATCCGACGGTAGTGTNNNNNAACATTTAAGGAATAATTAC	21153395	21153558	+	0	NM_000271.5_NPC1_Exon2_0558
18:21153415-21153564/17,23/-	1.96711	18	21153548	21153564	2	CTGAAGTTTGTGTTGAC	21153415	21153437	1	GGATGGATATGACTTAGTGCAGG	21153438	21153547	TTTCTGTAGGTGTTTTCACAGTCCTGTGTTTGGTATGGAGAGTGTGGAATTGCATATGGGGACAAGAGGTACAATTGCGAATATTCTGGCCCACCAAAACCATTGCCAAA	GGATGGATATGACTTAGTGCAGGCTTCAGCTTCCCGATATCCGACGGTAGTGTNNNNNCTGAAGTTTGTGTTGAC	21153395	21153558	-	0	NM_000271.5_NPC1_Exon2_0559_SNP_a
18:21153436-21153585/17,23/+	2.21188	18	21153436	21153452	1	CCTTTGGCAATGGTTTT	21153563	21153585	1	AGTGTTACCAGGGTCTCAATGGT	21153453	21153562	GGTGGGCCAGAATATTCGCAATTGTACCTCTTGTCCCCATATGCAATTCCACACTCTCCATACCAAACACAGGACTGTGAAAACACCTACAGAAAGTCAACACAAACTTC	AGTGTTACCAGGGTCTCAATGGTCTTCAGCTTCCCGATATCCGACGGTAGTGTNNNNNCCTTTGGCAATGGTTTT	21153395	21153558	+	0	NM_000271.5_NPC1_Exon2_0560
18:21166246-21166395/21,19/+	1.26022	18	21166246	21166266	1	CTCACCTGCGCTGGACACAGT	21166377	21166395	1	TTCCCCGGGCTGTTTCAGC	21166267	21166376	AGCAGCAGGAGGAGGCCAAGGGCCAGGCCGCGAGCGGTCATGCTGTGGCCGCGCAAGGCTGCTGACGCCGGCGGCGTTCGGCTGGTTGGGCTCCCCGGAGGCGGCTCTAC	TTCCCCGGGCTGTTTCAGCCTTCAGCTTCCCGATATCCGACGGTAGTGTNNNNNCTCACCTGCGCTGGACACAGT	21166230	21166327	+	0	NM_000271.5_NPC1_Exon1_0561
18:21166137-21166286/16,24/-	1.47898	18	21166271	21166286	12	CTTGGCCTCCTCCTGC	21166137	21166160	1	CGGGTCCTGGGGAAGTTGGTCTGG	21166161	21166270	TGCTACTGTGTCCAGCGCAGGTGAGCGGTCGCCGGCCACCGGGACGCCCTGTGGGGACGTGGCGGGGCCGAGAGCCGGGGAAGGCGACGGGCCCAGCGACGGCTCAGGCC	CGGGTCCTGGGGAAGTTGGTCTGGCTTCAGCTTCCCGATATCCGACGGTAGTGTNNNNNCTTGGCCTCCTCCTGC	21166230	21166327	-	0	NM_000271.5_NPC1_Exon1_0562
22:51063943-51064092/16,24/+	1.13298	22	51063943	51063958	3	AGGGATCTAGGGCTCC	51064069	51064092	1	TCTGGGTAGGACGGGTAGAAGAAG	51063959	51064068	GGGGAGGGGTCAGCAGGTCGGGGGGAGGGATCCACGGGGAGGGGTTACCCTGGGTGAAGAAGTGAGCCTTGTACTTTCCAGTCCGCACAGCAAAAACCCCACGGACCTCG	TCTGGGTAGGACGGGTAGAAGAAGCTTCAGCTTCCCGATATCCGACGGTAGTGTNNNNNAGGGATCTAGGGCTCC	51063552	51064129	+	0	NM_000487.6_ARSA_Exon7_0563
22:51063798-51063947/17,23/-	0.778691	22	51063931	51063947	7	TCCCTGGCCCCTCCTCT	51063798	51063820	1	CGCTGCTCTATGACCTGTCCAAG	51063821	51063930	CGCCCTTGCCCTGTGCACAGAATTGGCCCCCTCCCCAGGCTCTGCCCACAGTGATACCACTGCAGACCCTGCCTGCCACGCCTCCAGCTCTCTGACTGCTCATGAGCCCC	CGCTGCTCTATGACCTGTCCAAGCTTCAGCTTCCCGATATCCGACGGTAGTGTNNNNNTCCCTGGCCCCTCCTCT	51063552	51064129	-	0	NM_000487.6_ARSA_Exon7_0564
22:51063907-51064056/16,24/-	0.752384	22	51064041	51064056	3	GGTTTTTGCTGTGCGG	51063907	51063930	1	CGCCCTTGCCCTGTGCACAGAATT	51063931	51064040	ACTGGAAAGTACAAGGCTCACTTCTTCACCCAGGGTAACCCCTCCCCGTGGATCCCTCCCCCCGACCTGCTGACCCCTCCCCGGAGCCCTAGATCCCTGGCCCCTCCTCT	CGCCCTTGCCCTGTGCACAGAATTCTTCAGCTTCCCGATATCCGACGGTAGTGTNNNNNGGTTTTTGCTGTGCGG	51063552	51064129	-	0	NM_000487.6_ARSA_Exon7_0565
22:51063576-51063725/16,24/+	1.00208	22	51063576	51063591	5	GGCATGGGGATCTGGG	51063702	51063725	1	CTGGGCCTTGAGCAGCTGAAGCTG	51063592	51063701	CAATGGCAGCAAGCTGGGCGGGGGGTGCAGCCAGGATGACAGCAGATCTGCAGGGCGGGGTCCTCGCCCCGGGCCACCTGGCTGGGGCCGAAGGTCACAGCTGCGTCTAA	CTGGGCCTTGAGCAGCTGAAGCTGCTTCAGCTTCCCGATATCCGACGGTAGTGTNNNNNGGCATGGGGATCTGGG	51063552	51064129	+	0	NM_000487.6_ARSA_Exon7_0566
22:51064011-51064160/22,18/+	1.44831	22	51064011	51064032	1	GGTGAAGAAGTGAGCCTTGTAC	51064143	51064160	1	AGGCCCCAAGCACTGCAC	51064033	51064142	TTTCCAGTCCGCACAGCAAAAACCCCACGGACCTCGTCTGGGTAGGACGGGTAGAAGAAGAGAGACTGCCGAGGGCTCTGGGGGCAGAGTCAGGGGTCACGGGGCGGGGC	AGGCCCCAAGCACTGCACCTTCAGCTTCCCGATATCCGACGGTAGTGTNNNNNGGTGAAGAAGTGAGCCTTGTAC	51063552	51064129	+	0	NM_000487.6_ARSA_Exon7_0567
22:51063681-51063830/16,24/+	1.28382	22	51063681	51063696	4	GAAGGTCACAGCTGCG	51063807	51063830	1	GTCATAGAGCAGCGGGGGCTCATG	51063697	51063806	TCTAACTGGGCCTTGAGCAGCTGAAGCTGTTTCAGGGCTTGCAGCACCTCTGGGGTGGCCCCGGCCACACCCCCCAGCAGGTTGTAGTTCTCACCAGGGTCCTTGGACAG	GTCATAGAGCAGCGGGGGCTCATGCTTCAGCTTCCCGATATCCGACGGTAGTGTNNNNNGAAGGTCACAGCTGCG	51063552	51064129	+	0	NM_000487.6_ARSA_Exon7_0568
22:51063492-51063641/16,24/-	1.30181	22	51063626	51063641	9	CAGATCTGCTGTCATC	51063492	51063515	1	GCTCAGGTGTCTGGAGGGGGTTTG	51063516	51063625	CTGGCTGCACCCCCCGCCCAGCTTGCTGCCATTGCCCAGATCCCCATGCCTGAGGGCCCCTCGGCTGGCCTGGGCATGTGATGGCTCCTCACTGGGAGCCTGTGGGGGAG	GCTCAGGTGTCTGGAGGGGGTTTGCTTCAGCTTCCCGATATCCGACGGTAGTGTNNNNNCAGATCTGCTGTCATC	51063552	51064129	-	0	NM_000487.6_ARSA_Exon7_0569
22:51063700-51063849/16,24/-	1.31755	22	51063834	51063849	6	CTCCAGCTCTCTGACT	51063700	51063723	1	GCTTCAGCTGCTCAAGGCCCAGTT	51063724	51063833	GCTCATGAGCCCCCGCTGCTCTATGACCTGTCCAAGGACCCTGGTGAGAACTACAACCTGCTGGGGGGTGTGGCCGGGGCCACCCCAGAGGTGCTGCAAGCCCTGAAACA	GCTTCAGCTGCTCAAGGCCCAGTTCTTCAGCTTCCCGATATCCGACGGTAGTGTNNNNNCTCCAGCTCTCTGACT	51063552	51064129	-	0	NM_000487.6_ARSA_Exon7_0570
22:51064393-51064542/16,24/+	0.928201	22	51064393	51064408	19	GGTCAAAGCCATCCAA	51064519	51064542	1	CAGTTCGCCATCAAGGTTGGGGTG	51064409	51064518	GGTGACATTGGGCAGTGGGGCCCCAGCCAGGGCTGCCAGGGTAGGCAGCAGGTCCAGGGAGCTGGCCAGCTCGTGGGTCACGCCTGGGGGCAGGAGGCTGGTCAGTCACT	CAGTTCGCCATCAAGGTTGGGGTGCTTCAGCTTCCCGATATCCGACGGTAGTGTNNNNNGGTCAAAGCCATCCAA	51064343	51064726	+	0	NM_000487.6_ARSA_Exon5_0571
22:51064526-51064675/22,18/-	1.27976	22	51064654	51064675	1	TGCTCCGGTCTCTTGCGGTGTG	51064526	51064543	1	CCACCCCAACCTTGATGG	51064544	51064653	GAAAGGGAACGACCTACGAGGGCGGTGTCCGAGAGCCTGCCTTGGCCTTCTGGCCAGGTCATATCGCTCCCGGTCAGTCCGCAGGCCCTCTCCTTGGAACCCTGGCCCCA	CCACCCCAACCTTGATGGCTTCAGCTTCCCGATATCCGACGGTAGTGTNNNNNTGCTCCGGTCTCTTGCGGTGTG	51064343	51064726	-	0	NM_000487.6_ARSA_Exon5_0572
22:51064633-51064782/21,19/+	1.17012	22	51064633	51064653	1	CCTCGTAGGTCGTTCCCTTTC	51064764	51064782	1	TGACCAGTGGCCCCACACC	51064654	51064763	CACACCGCAAGAGACCGGAGCAGCCGCCTCGGGACATACGCATGGTCTCAGGTCTGGGACACAGGAGGCGCTCATGAGCCATGGAGCCACAGCCTCTGAGCCACCGAGGG	TGACCAGTGGCCCCACACCCTTCAGCTTCCCGATATCCGACGGTAGTGTNNNNNCCTCGTAGGTCGTTCCCTTTC	51064343	51064726	+	0	NM_000487.6_ARSA_Exon5_0573
22:51064499-51064648/21,19/-	0.977841	22	51064628	51064648	1	GGAACGACCTACGAGGGCGGT	51064499	51064517	1	GTGACTGACCAGCCTCCTG	51064518	51064627	GTCCGAGAGCCTGCCTTGGCCTTCTGGCCAGGTCATATCGCTCCCGGTCAGTCCGCAGGCCCTCTCCTTGGAACCCTGGCCCCACCACCCCAACCTTGATGGCGAACTGA	GTGACTGACCAGCCTCCTGCTTCAGCTTCCCGATATCCGACGGTAGTGTNNNNNGGAACGACCTACGAGGGCGGT	51064343	51064726	-	0	NM_000487.6_ARSA_Exon5_0574
22:51064312-51064461/18,22/+	1.25906	22	51064312	51064329	1	GGAAGGCCAGGACAGGGG	51064440	51064461	1	GCTGCCAGGGTAGGCAGCAGGT	51064330	51064439	CCAAGGATCTGGGATCAGGGGTCACCGGCCCTACCTTGCCTGTGCCCAGCAGCAGGGGGCTGAGGTCAAAGCCATCCAAGGTGACATTGGGCAGTGGGGCCCCAGCCAGG	GCTGCCAGGGTAGGCAGCAGGTCTTCAGCTTCCCGATATCCGACGGTAGTGTNNNNNGGAAGGCCAGGACAGGGG	51064343	51064726	+	0	NM_000487.6_ARSA_Exon5_0575
22:51065329-51065478/18,22/+	1.03276	22	51065329	51065346	1	AAAGCCATGTAGCGGGCC	51065457	51065478	1	GCAGGTCAGGTTCTGGCAGGGG	51065347	51065456	TCTAGTCCGGGCAGCCAGGGGGGCTGCGCCTCCACGGACAGGTTGGCCAACAGTGGGATGGGGACCAGGCCCTGGTCACAGCCACCGTCGCAAGGAGTGGCCGGCGGGAA	GCAGGTCAGGTTCTGGCAGGGGCTTCAGCTTCCCGATATCCGACGGTAGTGTNNNNNAAAGCCATGTAGCGGGCC	51064998	51065854	+	0	NM_000487.6_ARSA_Exon2_0576
22:51065290-51065439/20,20/-	0.635906	22	51065420	51065439	1	TTGCGACGGTGGCTGTGACC	51065290	51065309	1	GACGCCCAGCGCCAGGATCG	51065310	51065419	AGGGCCTGGTCCCCATCCCACTGTTGGCCAACCTGTCCGTGGAGGCGCAGCCCCCCTGGCTGCCCGGACTAGAGGCCCGCTACATGGCTTTCGCCCATGACCTCATGGCC	GACGCCCAGCGCCAGGATCGCTTCAGCTTCCCGATATCCGACGGTAGTGTNNNNNTTGCGACGGTGGCTGTGACC	51064998	51065854	-	0	NM_000487.6_ARSA_Exon2_0577
22:51065207-51065356/22,18/-	0.604179	22	51065335	51065356	1	CCGGACTAGAGGCCCGCTACAT	51065207	51065224	1	CCCCTACCCAGTGCTAAC	51065225	51065334	GGCTTTCGCCCATGACCTCATGGCCGACGCCCAGCGCCAGGATCGCCCCTTCTTCCTGTACTATGCCTCTCACGTAAGTGATCTTGGCCCAACCCCCTGGCTGCCCGTGA	CCCCTACCCAGTGCTAACCTTCAGCTTCCCGATATCCGACGGTAGTGTNNNNNCCGGACTAGAGGCCCGCTACAT	51064998	51065854	-	0	NM_000487.6_ARSA_Exon2_0578
22:51065766-51065915/16,24/+	0.876433	22	51065766	51065781	9	GAGCTGGGCACCAGGA	51065892	51065915	1	GAGAGACAGACGTTTTTCCCGCCC	51065782	51065891	CGCCAGGGTACATGCCCATCCGAACCGGGAGCCGGCCGGTCAGGAGGGCGGCCCTGCGGGACAAGTCACAGAGTCCCTGAGACAGACAGAAATGTGGCCTTCCCTAGAGA	GAGAGACAGACGTTTTTCCCGCCCCTTCAGCTTCCCGATATCCGACGGTAGTGTNNNNNGAGCTGGGCACCAGGA	51064998	51065854	+	0	NM_000487.6_ARSA_Exon2_0579
22:51065400-51065549/16,24/+	1.03706	22	51065400	51065415	9	TGGGATGGGGACCAGG	51065526	51065549	1	GCGGGAGCATCAAGGGCTGGGGGA	51065416	51065525	CCCTGGTCACAGCCACCGTCGCAAGGAGTGGCCGGCGGGAAGCAGGTCAGGTTCTGGCAGGGGCCCTGAGGCGGGCAGCTGCCGTGAGGGCTGGGCTGGCAGGTGGGGCT	GCGGGAGCATCAAGGGCTGGGGGACTTCAGCTTCCCGATATCCGACGGTAGTGTNNNNNTGGGATGGGGACCAGG	51064998	51065854	+	0	NM_000487.6_ARSA_Exon2_0580
22:51065528-51065677/16,24/-	0.760536	22	51065662	51065677	18	CTTGGGGTGGGGCCTG	51065528	51065551	1	AGTCCCCCAGCCCTTGATGCTCCC	51065552	51065661	AGGGGGCCTTCCTGCCCCCCCATCAGGGCTTCCATCGATTTCTAGGCATCCCGTACTCCCACGACCAGGTAGGAACCACCCGGGCCCTCAGCCACCCTCCCACCTCCCAA	AGTCCCCCAGCCCTTGATGCTCCCCTTCAGCTTCCCGATATCCGACGGTAGTGTNNNNNCTTGGGGTGGGGCCTG	51064998	51065854	-	0	NM_000487.6_ARSA_Exon2_0581
22:51065737-51065886/16,24/+	0.511739	22	51065737	51065752	12	TCACCTCCTCCAGGGG	51065863	51065886	1	ACAGACAGAAATGTGGCCTTCCCT	51065753	51065862	CAGGCCCCCCCGGGAGCTGGGCACCAGGACGCCAGGGTACATGCCCATCCGAACCGGGAGCCGGCCGGTCAGGAGGGCGGCCCTGCGGGACAAGTCACAGAGTCCCTGAG	ACAGACAGAAATGTGGCCTTCCCTCTTCAGCTTCCCGATATCCGACGGTAGTGTNNNNNTCACCTCCTCCAGGGG	51064998	51065854	+	0	NM_000487.6_ARSA_Exon2_0582
22:51065581-51065730/19,21/+	0.694436	22	51065581	51065599	1	GGGTGGTTCCTACCTGGTC	51065710	51065730	1	CTCGGGCAGCCAGGACTTCGG	51065600	51065709	GTGGGAGTACGGGATGCCTAGAAATCGATGGAAGCCCTGATGGGGGGGCAGGAAGGCCCCCTCAGGCCCCACCCCAAGGTGCCACTTGCCGGCCATTCCTGTGAGGTAGC	CTCGGGCAGCCAGGACTTCGGCTTCAGCTTCCCGATATCCGACGGTAGTGTNNNNNGGGTGGTTCCTACCTGGTC	51064998	51065854	+	0	NM_000487.6_ARSA_Exon2_0583
22:51065507-51065656/16,24/+	1.10289	22	51065507	51065522	19	TGGGCTGGCAGGTGGG	51065633	51065656	1	GCCCTGATGGGGGGGCAGGAAGGC	51065523	51065632	GCTGCGGGAGCATCAAGGGCTGGGGGACTTTGGGAGGTGGGAGGGTGGCTGAGGGCCCGGGTGGTTCCTACCTGGTCGTGGGAGTACGGGATGCCTAGAAATCGATGGAA	GCCCTGATGGGGGGGCAGGAAGGCCTTCAGCTTCCCGATATCCGACGGTAGTGTNNNNNTGGGCTGGCAGGTGGG	51064998	51065854	+	0	NM_000487.6_ARSA_Exon2_0584
22:51064992-51065141/21,19/-	1.27875	22	51065121	51065141	1	AGGCCGCGGGCCATTTGGGGA	51064992	51065010	1	GCAGGGCAGCTGGGTGCTC	51065011	51065120	CTCCCTGATGGAGCTGGATGCAGCTGTGGGGACCCTGATGACAGCCATAGGGGACCTGGGGCTGCTTGAAGAGACGCTGGTCATCTTCACTGCAGACAATGGGTATGCCA	GCAGGGCAGCTGGGTGCTCCTTCAGCTTCCCGATATCCGACGGTAGTGTNNNNNAGGCCGCGGGCCATTTGGGGA	51064998	51065854	-	0	NM_000487.6_ARSA_Exon2_0585
22:51065074-51065223/16,24/+	1.03793	22	51065074	51065089	4	TGGCTGTCATCAGGGT	51065200	51065223	1	GACTGGAGTTAGCACTGGGTAGGG	51065090	51065199	CCCCACAGCTGCATCCAGCTCCATCAGGGAGTCCCCAAATGGCCCGCGGCCTGAACGCTCTGCAAAGCTCTGCCCACTGAACTGAGGGTAGTGGGTGTGCTGGGGGCAAA	GACTGGAGTTAGCACTGGGTAGGGCTTCAGCTTCCCGATATCCGACGGTAGTGTNNNNNTGGCTGTCATCAGGGT	51064998	51065854	+	0	NM_000487.6_ARSA_Exon2_0586
22:51064923-51065072/16,24/-	0.924517	22	51065057	51065072	16	AGGGGACCTGGGGCTG	51064923	51064946	1	GCTTGCCAAGAACATAGTGGGTGA	51064947	51065056	CTTGAAGAGACGCTGGTCATCTTCACTGCAGACAATGGGTATGCCAGCAGGGCAGCTGGGTGCTCCGGCCCTGTCACGGGCCAGGGCCCTGGAGGCCTTGCAGTTCAGCT	GCTTGCCAAGAACATAGTGGGTGACTTCAGCTTCCCGATATCCGACGGTAGTGTNNNNNAGGGGACCTGGGGCTG	51064998	51065854	-	0	NM_000487.6_ARSA_Exon2_0587
22:51065172-51065321/22,18/+	1.46386	22	51065172	51065193	1	TGAGGGTAGTGGGTGTGCTGGG	51065304	51065321	1	GGCGTCGGCCATGAGGTC	51065194	51065303	GGCAAAGACTGGAGTTAGCACTGGGTAGGGGTCACGGGCAGCCAGGGGGTTGGGCCAAGATCACTTACGTGAGAGGCATAGTACAGGAAGAAGGGGCGATCCTGGCGCTG	GGCGTCGGCCATGAGGTCCTTCAGCTTCCCGATATCCGACGGTAGTGTNNNNNTGAGGGTAGTGGGTGTGCTGGG	51064998	51065854	+	0	NM_000487.6_ARSA_Exon2_0588
22:51065665-51065814/22,18/+	0.874717	22	51065665	51065686	1	GCCCCACCCCAAGGTGCCACTT	51065797	51065814	1	CCATCCGAACCGGGAGCC	51065687	51065796	GCCGGCCATTCCTGTGAGGTAGCCTCGGGCAGCCAGGACTTCGGCCACGGTCACCTCCTCCAGGGGCAGGCCCCCCCGGGAGCTGGGCACCAGGACGCCAGGGTACATGC	CCATCCGAACCGGGAGCCCTTCAGCTTCCCGATATCCGACGGTAGTGTNNNNNGCCCCACCCCAAGGTGCCACTT	51064998	51065854	+	0	NM_000487.6_ARSA_Exon2_0589
22:51066103-51066252/17,23/+	0.927135	22	51066103	51066119	1	ATAGCCGAGGTCGTCGG	51066230	51066252	1	GAGAGGGAGGGCTACTTGGCTCC	51066120	51066229	CAAAGATCAGCACGATGTTGGGCGGACGGGCAACGGCCAGGCCAGCAGCCAGGGCCAGGAGGAGGGACCGCGGTGCCCCCATGGACATGGGACCGAGGGGTCTGTCCCAA	GAGAGGGAGGGCTACTTGGCTCCCTTCAGCTTCCCGATATCCGACGGTAGTGTNNNNNATAGCCGAGGTCGTCGG	51065963	51066227	+	0	NM_000487.6_ARSA_Exon1_0590
22:51066000-51066149/19,21/+	1.19265	22	51066000	51066018	1	GAGACACAGGCACGTAGAA	51066129	51066149	1	GCACGATGTTGGGCGGACGGG	51066019	51066128	GTCTGTGAACCGCAGCCCTCCCGCCGCCAGCTGGTCCAGGTTGGGAGTGGTAGAGCTGGGGTGCCCATAGCAGCCCAGGTCCCCATAGCCGAGGTCGTCGGCAAAGATCA	GCACGATGTTGGGCGGACGGGCTTCAGCTTCCCGATATCCGACGGTAGTGTNNNNNGAGACACAGGCACGTAGAA	51065963	51066227	+	0	NM_000487.6_ARSA_Exon1_0591
22:51065930-51066079/18,22/+	0.968675	22	51065930	51065947	3	GGGAGGAAAGGGATGGAG	51066058	51066079	1	GTTGGGAGTGGTAGAGCTGGGG	51065948	51066057	GGTCGGGGCGGGGAAGAGGCGCGGCCCCCTCTTTACCTAGAGGGTGTGCACAGAGACACAGGCACGTAGAAGTCTGTGAACCGCAGCCCTCCCGCCGCCAGCTGGTCCAG	GTTGGGAGTGGTAGAGCTGGGGCTTCAGCTTCCCGATATCCGACGGTAGTGTNNNNNGGGAGGAAAGGGATGGAG	51065963	51066227	+	0	NM_000487.6_ARSA_Exon1_0592
3:33038476-33038625/17,23/+	2.26605	3	33038476	33038492	1	ACAGGGAGGATCTGTGA	33038603	33038625	1	AGGTTTGGAGGGATGATCGTAGG	33038493	33038602	GGTATGTTCAGGGTAGAATCCCTCAAAGACACAGGCTTTCATCATCATACATGGTCCAGCCATGAATCTTTGTTTTTTTGCGGGGGTGGGGGCATGAGTCTTTTTTCAAC	AGGTTTGGAGGGATGATCGTAGGCTTCAGCTTCCCGATATCCGACGGTAGTGTNNNNNACAGGGAGGATCTGTGA	33038516	33038856	+	0	NM_000404.4_GLB1_Exon16_0593
3:33038545-33038694/18,22/+	2.10548	3	33038545	33038562	2	GGTCCAGCCATGAATCTT	33038673	33038694	1	AGTTCTGGATCATCACTGCTGC	33038563	33038672	TGTTTTTTTGCGGGGGTGGGGGCATGAGTCTTTTTTCAACAGGTTTGGAGGGATGATCGTAGGTCACAGATGAGCCAATAACTGGCCTGTCCACGAACGTCACAGCACAT	AGTTCTGGATCATCACTGCTGCCTTCAGCTTCCCGATATCCGACGGTAGTGTNNNNNGGTCCAGCCATGAATCTT	33038516	33038856	+	0	NM_000404.4_GLB1_Exon16_0594
3:33038633-33038782/16,24/+	2.17635	3	33038633	33038648	1	TGAGCCAATAACTGGC	33038759	33038782	1	GGGCACAAACAAGGTCAACTGAGG	33038649	33038758	CTGTCCACGAACGTCACAGCACATAGTTCTGGATCATCACTGCTGCAGGGTGCCCACTCCAGTTCCAGCACGGTGATGGTGTTTGGGGCCGAGGTCATCAGGATGTGCTG	GGGCACAAACAAGGTCAACTGAGGCTTCAGCTTCCCGATATCCGACGGTAGTGTNNNNNTGAGCCAATAACTGGC	33038516	33038856	+	0	NM_000404.4_GLB1_Exon16_0595
3:33038704-33038853/22,18/-	2.21848	3	33038832	33038853	1	TGTCTCTCTCTCTCCAGGGCCA	33038704	33038721	1	CCGTGCTGGAACTGGAGT	33038722	33038831	GGTCTGGATTAATGGCTTTAACCTTGGCCGCTATTGGCCAGCCCGGGGCCCTCAGTTGACCTTGTTTGTGCCCCAGCACATCCTGATGACCTCGGCCCCAAACACCATCA	CCGTGCTGGAACTGGAGTCTTCAGCTTCCCGATATCCGACGGTAGTGTNNNNNTGTCTCTCTCTCTCCAGGGCCA	33038516	33038856	-	0	NM_000404.4_GLB1_Exon16_0596
3:33038767-33038916/17,23/-	2.06214	3	33038900	33038916	1	TGCCCTACATCAGGGCC	33038767	33038789	1	CCGGGGCCCTCAGTTGACCTTGT	33038790	33038899	CCCACCTTCCTCAGGGCTTTCGGTGCATCTGGGGTTGATGGTTCTCTGTCTCTCTCTCTCCAGGGCCAGGTCTGGATTAATGGCTTTAACCTTGGCCGCTATTGGCCAGC	CCGGGGCCCTCAGTTGACCTTGTCTTCAGCTTCCCGATATCCGACGGTAGTGTNNNNNTGCCCTACATCAGGGCC	33038516	33038856	-	0	NM_000404.4_GLB1_Exon16_0597
3:33055475-33055624/19,21/-	1.92864	3	33055606	33055624	1	TGGGGAACTTCTCCATTCC	33055475	33055495	1	AGTGTCTGAGAAAGAATCACA	33055496	33055605	CAGTGGGATCCCAGACTTGCCCCAGGACACCTTTATCCAGTTTCCTGGATGGACCAAGGTACGTGTCTTCATGGGAAGGGTTTGAATTCAGGCCTAAACTTTTGGTTGTT	AGTGTCTGAGAAAGAATCACACTTCAGCTTCCCGATATCCGACGGTAGTGTNNNNNTGGGGAACTTCTCCATTCC	33055527	33055822	-	0	NM_000404.4_GLB1_Exon15_0598
3:33055548-33055697/18,22/+	2.08836	3	33055548	33055565	1	CTTGGTCCATCCAGGAAA	33055676	33055697	1	CATGGTGGCCACTGTCACGGTG	33055566	33055675	CTGGATAAAGGTGTCCTGGGGCAAGTCTGGGATCCCACTGGGAATGGAGAAGTTCCCCATATAAAAGGCCGGGAGCGTGTAGTTGGATGAGTTGTGGGCCCAGGCTTCAT	CATGGTGGCCACTGTCACGGTGCTTCAGCTTCCCGATATCCGACGGTAGTGTNNNNNCTTGGTCCATCCAGGAAA	33055527	33055822	+	10	NM_000404.4_GLB1_Exon15_0599_SNP_a
3:33055620-33055769/18,22/+	1.69393	3	33055620	33055637	1	CCCCATATAAAAGGCCGG	33055748	33055769	1	AGATCGTCCAGTCCGTGAGGAT	33055638	33055747	GAGCGTGTAGTTGGATGAGTTGTGGGCCCAGGCTTCATCATGGTGGCCACTGTCACGGTGTCCCCAGCCCCCCAGGTGGCTGCACACTGCATCCTCAGTGTCCAGTGGAA	AGATCGTCCAGTCCGTGAGGATCTTCAGCTTCCCGATATCCGACGGTAGTGTNNNNNCCCCATATAAAAGGCCGG	33055527	33055822	+	0	NM_000404.4_GLB1_Exon15_0600
3:33055693-33055842/19,21/-	2.40331	3	33055824	33055842	1	TTCCCTCCCCAGCTCACTG	33055693	33055713	1	CCTGGGGGGCTGGGGACACCG	33055714	33055823	TGCTCTGTTTCTGCTTTGCAGGGTTTGGTTTCTAACCTGACTCTCAGTTCCAATATCCTCACGGACTGGACGATCTTTCCACTGGACACTGAGGATGCAGTGTGCAGCCA	CCTGGGGGGCTGGGGACACCGCTTCAGCTTCCCGATATCCGACGGTAGTGTNNNNNTTCCCTCCCCAGCTCACTG	33055527	33055822	-	0	NM_000404.4_GLB1_Exon15_0601_SNP_a
3:33058132-33058281/20,20/+	2.22445	3	33058132	33058151	1	CTGTACTGGGCTTCAACTTC	33058262	33058281	1	AGAGTGGCTCCAGCTTTCCC	33058152	33058261	TAAGTTGTCACCCCTTAAACCTTAGTCTTGACAGTGTGGTTTGTCCTACCTTAAAATCGTTGATATATGCACCATAGTTCACACGTCCCATGTTCTCTACCAGAAGGTCC	AGAGTGGCTCCAGCTTTCCCCTTCAGCTTCCCGATATCCGACGGTAGTGTNNNNNCTGTACTGGGCTTCAACTTC	33058180	33058352	+	0	NM_000404.4_GLB1_Exon14_0602
3:33058219-33058368/16,24/+	2.04247	3	33058219	33058234	1	TGCACCATAGTTCACA	33058345	33058368	1	AGACCAAATGACAATTGAATTGAG	33058235	33058344	CGTCCCATGTTCTCTACCAGAAGGTCCAGAGTGGCTCCAGCTTTCCCTGTTATGTTCAGAGTGATCACATTGTTTCGCTCAAGGACTCCCTGGGGGATCTGTGGGGTTCA	AGACCAAATGACAATTGAATTGAGCTTCAGCTTCCCGATATCCGACGGTAGTGTNNNNNTGCACCATAGTTCACA	33058180	33058352	+	0	NM_000404.4_GLB1_Exon14_0603
3:33058255-33058404/19,21/-	2.24157	3	33058386	33058404	1	CTGAGCATGCTGCCTCTCC	33058255	33058275	1	GCTGGAGCCACTCTGGACCTT	33058276	33058385	TTGCTGACCTTCTTACCCTCAATTCAATTGTCATTTGGTCTTGAACCCCACAGATCCCCCAGGGAGTCCTTGAGCGAAACAATGTGATCACTCTGAACATAACAGGGAAA	GCTGGAGCCACTCTGGACCTTCTTCAGCTTCCCGATATCCGACGGTAGTGTNNNNNCTGAGCATGCTGCCTCTCC	33058180	33058352	-	0	NM_000404.4_GLB1_Exon14_0604
3:33059881-33060030/21,19/-	2.312	3	33060010	33060030	1	GACAACACTTCCTCAAGATTG	33059881	33059899	1	GGTGGGGATGAGCAGCCTG	33059900	33060009	CAGCAACCCAGCACCTCTCTCTTCACCCCTCAATGGAGTCCACGATCGAGCATATGTTGCTGTGGATGGGGTAAGAATCGTCTCTGAACTGTGCGTTTTGTCCCAGTGAG	GGTGGGGATGAGCAGCCTGCTTCAGCTTCCCGATATCCGACGGTAGTGTNNNNNGACAACACTTCCTCAAGATTG	33059919	33060073	-	0	NM_000404.4_GLB1_Exon13_0605
3:33059960-33060109/17,23/-	2.04866	3	33060093	33060109	2	GTTCTCTAAATGAATGG	33059960	33059982	1	CCTCAATGGAGTCCACGATCGAG	33059983	33060092	CAATAGTGATGTATTTTTCTTAAATCCTTTTCTAACCAGCATTATGGGTTTGTGCTGTACCGGACAACACTTCCTCAAGATTGCAGCAACCCAGCACCTCTCTCTTCACC	CCTCAATGGAGTCCACGATCGAGCTTCAGCTTCCCGATATCCGACGGTAGTGTNNNNNGTTCTCTAAATGAATGG	33059919	33060073	-	10	NM_000404.4_GLB1_Exon13_0606
3:33062993-33063142/19,21/+	2.24568	3	33062993	33063011	1	AGGCAGTGCAGAAAGCACA	33063122	33063142	1	TCCAGAGCTGCTCCCACTGTC	33063012	33063121	CTTTTGCAAGTAGAAAAAAGGCGAGGCATTACCTTTGAAGGCCTACCTGTTTCACCTGGATAAATGTCAAGGGATAAAGGCTTTTGATGGGCCCAGAGGGACACAGAATG	TCCAGAGCTGCTCCCACTGTCCTTCAGCTTCCCGATATCCGACGGTAGTGTNNNNNAGGCAGTGCAGAAAGCACA	33063037	33063167	+	0	NM_000404.4_GLB1_Exon12_0607
3:33063051-33063200/19,21/+	2.3095	3	33063051	33063069	1	GGCCTACCTGTTTCACCTG	33063180	33063200	1	GCACCCCTCACTGGTCATCAG	33063070	33063179	GATAAATGTCAAGGGATAAAGGCTTTTGATGGGCCCAGAGGGACACAGAATGTCCAGAGCTGCTCCCACTGTCTTTAACTGAAAAGAAACAAAAGCAGCATTCACACACT	GCACCCCTCACTGGTCATCAGCTTCAGCTTCCCGATATCCGACGGTAGTGTNNNNNGGCCTACCTGTTTCACCTG	33063037	33063167	+	0	NM_000404.4_GLB1_Exon12_0608
3:33065662-33065811/22,18/+	2.07153	3	33065662	33065683	1	CACTTTCACTCACTGCTACTAA	33065794	33065811	1	AGGACCTTCTGGTACTTT	33065684	33065793	ATTCCACTTTCTCACTCCCATCTCTCACTTTCAAAGTTTCTGTTATTTTTTTTTCTTACCTTTTCCAAAGTGACCTTTCCATATGCAAACTTTGGTGTAGATGGAGGGAT	AGGACCTTCTGGTACTTTCTTCAGCTTCCCGATATCCGACGGTAGTGTNNNNNCACTTTCACTCACTGCTACTAA	33065722	33065837	+	0	NM_000404.4_GLB1_Exon11_0609
3:33065736-33065885/16,24/-	1.57266	3	33065870	33065885	13	TTATGAATATGTTTCT	33065736	33065759	1	AGGTCACTTTGGAAAAGGTAAGAA	33065760	33065869	GAAGGTTTACCAACTTTTTTTCTTTTCTCTCTTTTTCTACTCTGGTTTATAGTTTGAAAAAGTACCAGAAGGTCCTATCCCTCCATCTACACCAAAGTTTGCATATGGAA	AGGTCACTTTGGAAAAGGTAAGAACTTCAGCTTCCCGATATCCGACGGTAGTGTNNNNNTTATGAATATGTTTCT	33065722	33065837	-	0	NM_000404.4_GLB1_Exon11_0610
3:33087548-33087697/16,24/-	2.29739	3	33087682	33087697	1	CCACCAGCTACGACTA	33087548	33087571	1	AGAGCCTCTTTTGAACTCACTGTG	33087572	33087681	TGATGCCCCACTGAGTGAGGCTGGGGACCTCACTGAGAAGTATTTTGCTCTGCGAAACATCATCCAGAAGGTGGGTGCTTTGTATGAGCTGTGGTGGGCTGATCTTGGAC	AGAGCCTCTTTTGAACTCACTGTGCTTCAGCTTCCCGATATCCGACGGTAGTGTNNNNNCCACCAGCTACGACTA	33087591	33087744	-	0	NM_000404.4_GLB1_Exon10_0611
3:33087639-33087788/17,23/+	2.2643	3	33087639	33087655	1	ATACTTCTCAGTGAGGT	33087766	33087788	1	AGCTCTGGGACAAGTTCTTTGGG	33087656	33087765	CCCCAGCCTCACTCAGTGGGGCATCATAGTCGTAGCTGGTGGGCTGTGCTGCATAGGGTGAGTTGGCCCCTAGAAGACAAAAATGTGCCACTAGTTATTACTGATGGTGC	AGCTCTGGGACAAGTTCTTTGGGCTTCAGCTTCCCGATATCCGACGGTAGTGTNNNNNATACTTCTCAGTGAGGT	33087591	33087744	+	0	NM_000404.4_GLB1_Exon10_0612_SNP_a
3:33093171-33093320/21,19/-	1.90552	3	33093300	33093320	1	GAAGTACCGTGTTCTTTTGTT	33093171	33093189	1	GGAGGGGTGTGCCCACAGA	33093190	33093299	TCCTTGTAGGTACATGTTTATAGGTGGGACCAATTTTGCCTATTGGAATGGTAAGAGCACTTTAATATCTGTAGAAACTTATGCTAGAATGTTTCTGTTGATTAATTTGA	GGAGGGGTGTGCCCACAGACTTCAGCTTCCCGATATCCGACGGTAGTGTNNNNNGAAGTACCGTGTTCTTTTGTT	33093229	33093516	-	0	NM_000404.4_GLB1_Exon8_0613_SNP_a
3:33093249-33093398/17,23/+	1.98815	3	33093249	33093265	1	CCATTCCAATAGGCAAA	33093376	33093398	1	AGTTCACACTCGCCCCACGGGCA	33093266	33093375	ATTGGTCCCACCTATAAACATGTACCTACAAGGAAACAAAAGAACACGGTACTTCACTGTGAGCCCATGGCTACTGAGGGCACCCTCCCCTCAGGCAATGAACACTCACA	AGTTCACACTCGCCCCACGGGCACTTCAGCTTCCCGATATCCGACGGTAGTGTNNNNNCCATTCCAATAGGCAAA	33093229	33093516	+	0	NM_000404.4_GLB1_Exon8_0614
3:33093329-33093478/17,23/-	2.28879	3	33093462	33093478	1	ACTGGCTGGCTAGATCA	33093329	33093351	1	AGGGTGCCCTCAGTAGCCATGGG	33093352	33093461	CTGGGGCCAACCTCACTCCACAATCAAGACCGAAGCAGTGGCTTCCTCCCTCTATGATATACTTGCCCGTGGGGCGAGTGTGAACTTGTGAGTGTTCATTGCCTGAGGGG	AGGGTGCCCTCAGTAGCCATGGGCTTCAGCTTCCCGATATCCGACGGTAGTGTNNNNNACTGGCTGGCTAGATCA	33093229	33093516	-	0	NM_000404.4_GLB1_Exon8_0615
3:33093420-33093569/19,21/+	2.11406	3	33093420	33093438	1	GCCACTGCTTCGGTCTTGA	33093549	33093569	1	CCAGGGCTTCCCTGCAATGCC	33093439	33093548	TTGTGGAGTGAGGTTGGCCCCAGTGATCTAGCCAGCCAGTATAGAATTCAGAATTGATCTAAAACAAAAAAAGAACGTAGCCCTTAGGATAGACTTATGACCTTCCAATG	CCAGGGCTTCCCTGCAATGCCCTTCAGCTTCCCGATATCCGACGGTAGTGTNNNNNGCCACTGCTTCGGTCTTGA	33093229	33093516	+	0	NM_000404.4_GLB1_Exon8_0616_SNP_a
3:33094917-33095066/16,24/-	1.96378	3	33095051	33095066	1	ACCTTCTCCCTCTTAC	33094917	33094940	1	AGAAAAGTTACATGCTGCTGAAAC	33094941	33095050	AATTTTCAGGCAGCAACATCACAGATGCTTTCCTAAGCCAGAGGAAGTGTGAGCCCAAAGGACCCTTGGTAAGAATCGAGGGTGAGGTGTGTGTTTGCAGCTGTTAAGAG	AGAAAAGTTACATGCTGCTGAAACCTTCAGCTTCCCGATATCCGACGGTAGTGTNNNNNACCTTCTCCCTCTTAC	33094962	33095061	-	0	NM_000404.4_GLB1_Exon7_0617
3:33094937-33095086/16,24/+	2.2172	3	33094937	33094952	3	TTCTCTCTTAACAGCT	33095063	33095086	1	AGGTAGGTCAGTCGTGGAAATGAC	33094953	33095062	GCAAACACACACCTCACCCTCGATTCTTACCAAGGGTCCTTTGGGCTCACACTTCCTCTGGCTTAGGAAAGCATCTGTGATGTTGCTGCCTGAAAATTGTAAGAGGGAGA	AGGTAGGTCAGTCGTGGAAATGACCTTCAGCTTCCCGATATCCGACGGTAGTGTNNNNNTTCTCTCTTAACAGCT	33094962	33095061	+	0	NM_000404.4_GLB1_Exon7_0618
3:33099508-33099657/16,24/-	2.23673	3	33099642	33099657	1	CACTGATGGAGCACAT	33099508	33099531	1	CAGTCAGTTGCTCTGGGCAGCTGT	33099532	33099641	AAAACATTCCTGAAATGTGGGGCCCTGCAGGGCCTCTACACCACGGTGGACTTTGGAACAGGTTGGTGTTTGTAGTAACAGAAATTGCAGCTTAAAATCAGCTTTTTACT	CAGTCAGTTGCTCTGGGCAGCTGTCTTCAGCTTCCCGATATCCGACGGTAGTGTNNNNNCACTGATGGAGCACAT	33099560	33099781	-	0	NM_000404.4_GLB1_Exon6_0619
3:33099598-33099747/18,22/-	2.19198	3	33099730	33099747	1	TGGCAGCTACTTTGCCTG	33099598	33099619	1	CCCTGCAGGGCCTCTACACCAC	33099620	33099729	TGATTTTGACTACCTGCGCTTCCTGCAGAAGCGCTTTCGCCACCATCTGGGGGATGATGTGGTTCTGTTTACCACTGATGGAGCACATAAAACATTCCTGAAATGTGGGG	CCCTGCAGGGCCTCTACACCACCTTCAGCTTCCCGATATCCGACGGTAGTGTNNNNNTGGCAGCTACTTTGCCTG	33099560	33099781	-	0	NM_000404.4_GLB1_Exon6_0620
3:33099688-33099837/19,21/-	1.90688	3	33099819	33099837	1	TTCCCACACAAAAGCTTGC	33099688	33099708	1	CCTGCAGAAGCGCTTTCGCCA	33099709	33099818	ATTAGGGTGGCTACATTAGGATCTCCTCATTTTTCCCTGCTCTTTTTTCACTCACAGGTTGAAAATGAATATGGCAGCTACTTTGCCTGTGATTTTGACTACCTGCGCTT	CCTGCAGAAGCGCTTTCGCCACTTCAGCTTCCCGATATCCGACGGTAGTGTNNNNNTTCCCACACAAAAGCTTGC	33099560	33099781	-	0	NM_000404.4_GLB1_Exon6_0621_SNP_a
3:33106846-33106995/16,24/+	1.47191	3	33106846	33106861	6	TAAAGAAACAGACCTA	33106972	33106995	1	GCCCTCCATTCTGATAGAGGAGAG	33106862	33106971	TGAGGCTCATGTCTGCATCACTTCTATCATTTATGTAATGTAGATGGATGGGAACCCCTCCCCCAATCCATCCATGCTCAACTCCAGGGTTACCTGCACTGTTATAACTG	GCCCTCCATTCTGATAGAGGAGAGCTTCAGCTTCCCGATATCCGACGGTAGTGTNNNNNTAAAGAAACAGACCTA	33106934	33107069	+	0	NM_000404.4_GLB1_Exon5_0622
3:33106909-33107058/17,23/-	1.63589	3	33107042	33107058	1	GTTTTCCAGATTACCTG	33106909	33106931	1	TGGATTGGGGGAGGGGTTCCCAT	33106932	33107041	GCAGCTGTGGACAAGTGGTTGGGAGTCCTTCTGCCCAAGATGAAGCCTCTCCTCTATCAGAATGGAGGGCCAGTTATAACAGTGCAGGTAACCCTGGAGTTGAGCATGGA	TGGATTGGGGGAGGGGTTCCCATCTTCAGCTTCCCGATATCCGACGGTAGTGTNNNNNGTTTTCCAGATTACCTG	33106934	33107069	-	0	NM_000404.4_GLB1_Exon5_0623
3:33106954-33107103/17,23/-	2.11548	3	33107087	33107103	1	TGGCTTACAGGCTGGGG	33106954	33106976	1	AGGGCCAGTTATAACAGTGCAGG	33106977	33107086	TTGGACAAGCTTGTGTTAAACTTTTCTTGTTTTCCAGATTACCTGGCAGCTGTGGACAAGTGGTTGGGAGTCCTTCTGCCCAAGATGAAGCCTCTCCTCTATCAGAATGG	AGGGCCAGTTATAACAGTGCAGGCTTCAGCTTCCCGATATCCGACGGTAGTGTNNNNNTGGCTTACAGGCTGGGG	33106934	33107069	-	0	NM_000404.4_GLB1_Exon5_0624
3:33109671-33109820/16,24/+	1.42712	3	33109671	33109686	1	ACCTAGGCTGAAGCTT	33109797	33109820	1	ACAAGCCATTATAATGTCTGTTCC	33109687	33109796	TTATAAATCTTCTCAAGACATCTGTAACAACCTACCTGGGTCGGAGGAGCGGAGAAGAATAGACTCTTTCTCTAGCAGCCAAGCAGGTAATCCTCCCTAGTTCAGGGAAA	ACAAGCCATTATAATGTCTGTTCCCTTCAGCTTCCCGATATCCGACGGTAGTGTNNNNNACCTAGGCTGAAGCTT	33109701	33109802	+	0	NM_000404.4_GLB1_Exon4_0625
3:33109759-33109908/16,24/+	2.08509	3	33109759	33109774	1	TAGCAGCCAAGCAGGT	33109885	33109908	1	AGGGACAAGGGGTATTTGAGCTGG	33109775	33109884	AATCCTCCCTAGTTCAGGGAAAACAAGCCATTATAATGTCTGTTCCGTGAAGGGTGCTCAGAGGAGATAGAAATTACTATTAGTAGTTATGGAAAAGAATAAAAGCTTCA	AGGGACAAGGGGTATTTGAGCTGGCTTCAGCTTCCCGATATCCGACGGTAGTGTNNNNNTAGCAGCCAAGCAGGT	33109701	33109802	+	0	NM_000404.4_GLB1_Exon4_0626
3:33110230-33110379/16,24/-	1.86509	3	33110364	33110379	5	TGGCTCATGAGCTGGG	33110230	33110253	1	GGGGCAAAGGGAATTAAAGCAGAC	33110254	33110363	ACTGCTGGTTATCCTGAGGCCCGGGCCCTACATCTGTGCAGAGTGGGAAATGGTGAGTGTGGCTAGACTGGGCTCTACCTGGTGTGTGTGAGCTGGCAGGCAGCAGCTCT	GGGGCAAAGGGAATTAAAGCAGACCTTCAGCTTCCCGATATCCGACGGTAGTGTNNNNNTGGCTCATGAGCTGGG	33110291	33110482	-	0	NM_000404.4_GLB1_Exon3_0627_SNP_a
3:33110302-33110451/17,23/-	2.24942	3	33110435	33110451	1	GGAACTTTCATGAGCCC	33110302	33110324	1	AGAGTGGGAAATGGTGAGTGTGG	33110325	33110434	TGGCCAGGACAGTACCAGTTTTCTGAGGACCATGATGTGGAATATTTTCTTCGGCTGGCTCATGAGCTGGGACTGCTGGTTATCCTGAGGCCCGGGCCCTACATCTGTGC	AGAGTGGGAAATGGTGAGTGTGGCTTCAGCTTCCCGATATCCGACGGTAGTGTNNNNNGGAACTTTCATGAGCCC	33110291	33110482	-	0	NM_000404.4_GLB1_Exon3_0628
3:33110358-33110507/19,21/+	2.05882	3	33110358	33110376	1	AGCAGTCCCAGCTCATGAG	33110487	33110507	1	CCTGGATACTTGGCAGAGTCA	33110377	33110486	CCAGCCGAAGAAAATATTCCACATCATGGTCCTCAGAAAACTGGTACTGTCCTGGCCAGGGCTCATGAAAGTTCCAGGGCACATACCTGCCAAGACACACACAGCCCCTT	CCTGGATACTTGGCAGAGTCACTTCAGCTTCCCGATATCCGACGGTAGTGTNNNNNAGCAGTCCCAGCTCATGAG	33110291	33110482	+	0	NM_000404.4_GLB1_Exon3_0629
3:33113970-33114119/17,23/+	2.10889	3	33113970	33113986	2	CAGTTGTATCTTCTCTC	33114097	33114119	1	GGGGCACACGGGAGTAGTGAATG	33113987	33114096	CAGAGTGGGTGTTCAGGCCTAGGTGAGAGCCACATGCCCTCCTACTTACGTCTGGATGGCGTTCAGCCCAGCCATCTTCATCTTCAGCAGCCGGTCCTTCCAGTAGAAGC	GGGGCACACGGGAGTAGTGAATGCTTCAGCTTCCCGATATCCGACGGTAGTGTNNNNNCAGTTGTATCTTCTCTC	33114015	33114225	+	0	NM_000404.4_GLB1_Exon2_0630
3:33114057-33114206/19,21/+	2.03126	3	33114057	33114075	1	GCCATCTTCATCTTCAGCA	33114186	33114206	1	AACATCCTCTGGGTGGCATTC	33114076	33114185	GCCGGTCCTTCCAGTAGAAGCGGGGCACACGGGAGTAGTGAATGCTTCCTGAGATGTAGCGAAATGGCTGGCCATCCTTGAGGAAGGAGTCCCGGCTATAGTCAATTTCA	AACATCCTCTGGGTGGCATTCCTTCAGCTTCCCGATATCCGACGGTAGTGTNNNNNGCCATCTTCATCTTCAGCA	33114015	33114225	+	0	NM_000404.4_GLB1_Exon2_0631
3:33114140-33114289/21,19/-	2.29301	3	33114269	33114289	1	GAGAGTCACTTGCTACTCTCA	33114140	33114158	1	CCTCAAGGATGGCCAGCCA	33114159	33114268	AAGGATCGGCTTCTGAAATGCAGAAGGTGGAAGTTCTCATGTGACCCCATCCTTGCTCTGTAGAATGCCACCCAGAGGATGTTTGAAATTGACTATAGCCGGGACTCCTT	CCTCAAGGATGGCCAGCCACTTCAGCTTCCCGATATCCGACGGTAGTGTNNNNNGAGAGTCACTTGCTACTCTCA	33114015	33114225	-	0	NM_000404.4_GLB1_Exon2_0632
3:33118523-33118672/21,19/-	1.40452	3	33118652	33118672	6	CCGCTTCACAAAAGAGGTACC	33118523	33118541	7	GTCTCGCCATGTTCCCCAG	33118542	33118651	AAGACTGCACCGAATGAGCACGCAAGCAGCAACAGGAGTGGGAGAAGAAGGAGGCGGCAGCAGTGGGTGAGGGAGACACTAATTTTAATTTTTTTTTTTATAGAGACAGG	GTCTCGCCATGTTCCCCAGCTTCAGCTTCCCGATATCCGACGGTAGTGTNNNNNCCGCTTCACAAAAGAGGTACC	33118565	33118749	-	0	NM_001317040.1_GLB1_Exon1_0633
3:33118595-33118744/16,24/-	2.30835	3	33118729	33118744	4	GATCTTTGTTCTCAGT	33118595	33118618	1	AGGAGTGGGAGAAGAAGGAGGCGG	33118619	33118728	CTCGATTCCTTCCTTGGGCTTTTCATCTGCCACGGCAAGCGCCTAAGTCTCAGCTGCCGCTTCACAAAAGAGGTACCAAGACTGCACCGAATGAGCACGCAAGCAGCAAC	AGGAGTGGGAGAAGAAGGAGGCGGCTTCAGCTTCCCGATATCCGACGGTAGTGTNNNNNGATCTTTGTTCTCAGT	33118565	33118749	-	0	NM_001317040.1_GLB1_Exon1_0634
3:33118632-33118781/16,24/+	2.49326	3	33118632	33118647	1	TGCTCATTCGGTGCAG	33118758	33118781	1	GGTGGCAGGGCAGGAGGGTTCTGT	33118648	33118757	TCTTGGTACCTCTTTTGTGAAGCGGCAGCTGAGACTTAGGCGCTTGCCGTGGCAGATGAAAAGCCCAAGGAAGGAATCGAGACTGAGAACAAAGATCATATTAATTTGAA	GGTGGCAGGGCAGGAGGGTTCTGTCTTCAGCTTCCCGATATCCGACGGTAGTGTNNNNNTGCTCATTCGGTGCAG	33118565	33118749	+	0	NM_001317040.1_GLB1_Exon1_0635
3:33138489-33138638/22,18/-	1.29109	3	33138617	33138638	1	AGTCAAGTGACGCGAAGCGGCC	33138489	33138506	1	GCGCGTAAGTCTGCGGGA	33138507	33138616	GGCCTGGGCGCCGACTGCAGAGCCGGGAGGCTGGTGGTCATGCCGGGGTTCCTGGTTCGCATCCTCCCTCTGTTGCTGGTTCTGCTGCTTCTGGGCCCTACGCGCGGCTT	GCGCGTAAGTCTGCGGGACTTCAGCTTCCCGATATCCGACGGTAGTGTNNNNNAGTCAAGTGACGCGAAGCGGCC	33138482	33138597	-	0	NM_000404.4_GLB1_Exon1_0636
3:33138427-33138576/22,18/-	1.82564	3	33138555	33138576	1	TGCCGGGGTTCCTGGTTCGCAT	33138427	33138444	1	CCGGGCTGGGGTCGCAGC	33138445	33138554	CCTCCCTCTGTTGCTGGTTCTGCTGCTTCTGGGCCCTACGCGCGGCTTGCGCGTAAGTCTGCGGGACCCGGGTACGGGGAGGCATTGCTAGGGGACAGGCTGGCGGGGAA	CCGGGCTGGGGTCGCAGCCTTCAGCTTCCCGATATCCGACGGTAGTGTNNNNNTGCCGGGGTTCCTGGTTCGCAT	33138482	33138597	-	0	NM_000404.4_GLB1_Exon1_0637
4:980821-980970/22,18/-	1.27462	4	980949	980970	1	TGCACCAGGTGCGGGGCCTCGG	980821	980838	1	CTGCACTGCCGGTTCCGC	980839	980948	CCGGGGCCACCGGGGGCGCGGCCAGGAGCGAGGCCAGGAGCGCCAGCAGCGCGGCGCGGGGGCGCAGGGGACGCATGGCCACGCGTGCTCGGGGACTGCGGGGCTTCGGG	CTGCACTGCCGGTTCCGCCTTCAGCTTCCCGATATCCGACGGTAGTGTNNNNNTGCACCAGGTGCGGGGCCTCGG	980852	981050	-	0	NM_000203.5_IDUA_Exon1_0638
4:980907-981056/22,18/+	1.13775	4	980907	980928	1	CGCTCCTGGCCTCGCTCCTGGC	981039	981056	1	TCCGCGGCCTCCGGGACC	980929	981038	CGCGCCCCCGGTGGCCCCGGCCGAGGCCCCGCACCTGGTGCATGTGGACGCGGCCCGCGCGCTGTGGCCCCTGCGGCGCTTCTGGAGGAGCACAGGCTTCTGGTGAGCGC	TCCGCGGCCTCCGGGACCCTTCAGCTTCCCGATATCCGACGGTAGTGTNNNNNCGCTCCTGGCCTCGCTCCTGGC	980852	981050	+	0	NM_000203.5_IDUA_Exon1_0639
4:980990-981139/22,18/+	1.43303	4	980990	981011	1	CTGTGGCCCCTGCGGCGCTTCT	981122	981139	1	AGCTCCCTCCTCTGGGGC	981012	981121	GGAGGAGCACAGGCTTCTGGTGAGCGCTCCGCGGCCTCCGGGACCCCCTGGCCGCACGGGGAGAGCTCGGGCGCCCCCTGACTGCGCACTGTGAGAGCTTCAGAGACCGG	AGCTCCCTCCTCTGGGGCCTTCAGCTTCCCGATATCCGACGGTAGTGTNNNNNCTGTGGCCCCTGCGGCGCTTCT	980852	981050	+	0	NM_000203.5_IDUA_Exon1_0640
4:981629-981778/16,24/-	1.08547	4	981763	981778	4	GTAAGGGGCTCTGGGA	981629	981652	1	GCTGCTGGTCCCAGCTGAGGACGT	981653	981762	CGCCCAGACCCTGCCCGCCGCCCACCTGGTGGTGACAAGCTCCAGCAGCCAGTGGGTCCGGACCTGCTTGATGCCGCGGTGAGGGACGGCGCCCACATAGGCGAGGTTGA	GCTGCTGGTCCCAGCTGAGGACGTCTTCAGCTTCCCGATATCCGACGGTAGTGTNNNNNGTAAGGGGCTCTGGGA	981576	981757	-	0	NM_000203.5_IDUA_Exon2_0641
4:981471-981620/16,24/-	1.03527	4	981605	981620	8	GCCTGGCTGTGTGGCA	981471	981494	1	GCGCTGCCCGTGCGTTCAGTGACT	981495	981604	GCGGGGGGCTGGGGACAACAAAGGGGCGGCTCAGTCCCGAGCCTCAGCATGGCTGGCAGCGCGGCTGACACACACGTTCAAGCCCAGGACTGCCCGGGCGCAGGATCCAG	GCGCTGCCCGTGCGTTCAGTGACTCTTCAGCTTCCCGATATCCGACGGTAGTGTNNNNNGCCTGGCTGTGTGGCA	981576	981757	-	0	NM_000203.5_IDUA_Exon2_0642
4:981582-981731/17,23/-	1.15169	4	981715	981731	4	GTGACAAGCTCCAGCAG	981582	981604	1	GCGGGGGGCTGGGGACAACAAAG	981605	981714	CCAGTGGGTCCGGACCTGCTTGATGCCGCGGTGAGGGACGGCGCCCACATAGGCGAGGTTGAGCTGCTGGTCCCAGCTGAGGACGTACTGGTCAGCCTGGCTGTGTGGCA	GCGGGGGGCTGGGGACAACAAAGCTTCAGCTTCCCGATATCCGACGGTAGTGTNNNNNGTGACAAGCTCCAGCAG	981576	981757	-	0	NM_000203.5_IDUA_Exon2_0643
4:994357-994506/22,18/+	1.47511	4	994357	994378	1	TGTGTGGGCACCCTGCTTCCTG	994489	994506	1	AGCTGTGGGCTCTGCCCT	994379	994488	ACGCTGACCGTCCTTCTGCAGGGGGTCCACTGGACGGGGCCTGAGCTACAACTTCACCCACCTGGACGGGTACCTGGACCTTCTCAGGGAGAACCAGCTCCTCCCAGGTG	AGCTGTGGGCTCTGCCCTCTTCAGCTTCCCGATATCCGACGGTAGTGTNNNNNTGTGTGGGCACCCTGCTTCCTG	994379	994505	+	0	NM_000203.5_IDUA_Exon3_0644
4:994374-994523/16,24/-	1.31259	4	994508	994523	5	GGTGCAGGCGGGCTGG	994374	994397	1	GCAGAAGGACGGTCAGCGTCAGGA	994398	994507	GAGGGCAGAGCCCACAGCTCACCTGGGAGGAGCTGGTTCTCCCTGAGAAGGTCCAGGTACCCGTCCAGGTGGGTGAAGTTGTAGCTCAGGCCCCGTCCAGTGGACCCCCT	GCAGAAGGACGGTCAGCGTCAGGACTTCAGCTTCCCGATATCCGACGGTAGTGTNNNNNGGTGCAGGCGGGCTGG	994379	994505	-	0	NM_000203.5_IDUA_Exon3_0645
4:994729-994878/16,24/+	0.845505	4	994729	994744	4	GTGTTTGAGTGGAAGG	994855	994878	1	GCTGCCTGGTCAGGAGATACATTG	994745	994854	ACTTGGTCTCCAGCCTGGCCAGGAGATACATCGGTGGGCGAGCGCAGGCCCTGGGGCCCTGGCCGGGGCGGGGGTACTCCTGGGCAGGTTGCACCCCTATCACGCAGGCT	GCTGCCTGGTCAGGAGATACATTGCTTCAGCTTCCCGATATCCGACGGTAGTGTNNNNNGTGTTTGAGTGGAAGG	994649	994797	+	0	NM_000203.5_IDUA_Exon4_0646
4:994631-994780/16,24/+	1.18137	4	994631	994646	4	GTGTGTGGTGGGCGGT	994757	994780	1	GCCTGGCCAGGAGATACATCGGTG	994647	994756	GGGGCAGCCCTCCTGTGTTCCAGGGTTTGAGCTGATGGGCAGCGCCTCGGGCCACTTCACTGACTTTGAGGACAAGCAGCAGGTGTTTGAGTGGAAGGACTTGGTCTCCA	GCCTGGCCAGGAGATACATCGGTGCTTCAGCTTCCCGATATCCGACGGTAGTGTNNNNNGTGTGTGGTGGGCGGT	994649	994797	+	0	NM_000203.5_IDUA_Exon4_0647
4:995264-995413/16,24/-	1.05486	4	995398	995413	19	CTCTGCTCCTGCCTTC	995264	995287	1	CCACTTGGAAACATGCGCCAGTCC	995288	995397	CTCTGCCCCCTTTCAGCCGGGCAGGACCCCAGGAAGCGGTGCACACCTTGCATGGTCATGGAGACGTTGTCAAAGTCGTGGTGGTCTGGCTCATTCCACGTCTCGAAGTT	CCACTTGGAAACATGCGCCAGTCCCTTCAGCTTCCCGATATCCGACGGTAGTGTNNNNNCTCTGCTCCTGCCTTC	995235	995371	-	0	NM_000203.5_IDUA_Exon5_0648
4:995218-995367/18,22/+	1.15804	4	995218	995235	1	TTCACCTGTGCTGGGGGG	995346	995367	1	TGCAAGGTGTGCACCGCTTCCT	995236	995345	ACAGCAAGGCTCCTCTGCAGGTAGGTACGGACTGGCGCATGTTTCCAAGTGGAACTTCGAGACGTGGAATGAGCCAGACCACCACGACTTTGACAACGTCTCCATGACCA	TGCAAGGTGTGCACCGCTTCCTCTTCAGCTTCCCGATATCCGACGGTAGTGTNNNNNTTCACCTGTGCTGGGGGG	995235	995371	+	0	NM_000203.5_IDUA_Exon5_0649
4:996212-996361/22,18/+	0.781015	4	996212	996233	1	GCCGCACGTGCAGCTGTTGCGC	996344	996361	1	GCTGCGGGGAGCGCACTT	996234	996343	AAGCCGGTGCTCACGGCCATGGGGCTGCTGGCGCTGCTGGGTGAGCCGGGGCCGCTGGGGTGGGCCGGCCAGGGCCCTCCAGGCTGGGGAGCGGCTCCTGCGAAGGCCCC	GCTGCGGGGAGCGCACTTCTTCAGCTTCCCGATATCCGACGGTAGTGTNNNNNGCCGCACGTGCAGCTGTTGCGC	995446	996293	+	0	NM_000203.5_IDUA_Exon8_0650
4:995466-995615/16,24/-	0.442195	4	995600	995615	2	GTTGGTACCGTCGTGG	995466	995489	1	GGCATCGTAGTAGTTCAGGAAGCC	995490	995599	CAGTGGCGCAGGAGGCCCCAGCTCAGCGGGGATCGCGGTGGGGTGTGGAAGGAGTCGCCGGGGCCTCCCAGCCGCAGGGCGGGGCTGGCGGCGCGCAGACCCTCCGAGCA	GGCATCGTAGTAGTTCAGGAAGCCCTTCAGCTTCCCGATATCCGACGGTAGTGTNNNNNGTTGGTACCGTCGTGG	995446	996293	-	0	NM_000203.5_IDUA_Exon8_0651
4:996133-996282/16,24/-	0.747968	4	996267	996282	4	CCGGCTCACCCAGCAG	996133	996156	1	GCGGGTGGTAGCTCAGGAAGGCAT	996157	996266	CGCCAGCAGCCCCATGGCCGTGAGCACCGGCTTGCGCAACAGCTGCACGTGCGGCGGGCGGGTGTTGTTGACCTGGAAGCGCGCGGTGAGCGTGCGCTGCGCGAAGGGGT	GCGGGTGGTAGCTCAGGAAGGCATCTTCAGCTTCCCGATATCCGACGGTAGTGTNNNNNCCGGCTCACCCAGCAG	995446	996293	-	0	NM_000203.5_IDUA_Exon8_0652
4:996015-996164/22,18/+	0.240188	4	996015	996036	1	GTGGCCGCGCCACCCGGTCCCA	996147	996164	1	TACCACCCGCACCCCTTC	996037	996146	GCTGCCCTGGACACCCGCAGGTCATCGCGCAGCATCAGAACCTGCTACTGGCCAACACCACCTCCGCCTTCCCCTACGCGCTCCTGAGCAACGACAATGCCTTCCTGAGC	TACCACCCGCACCCCTTCCTTCAGCTTCCCGATATCCGACGGTAGTGTNNNNNGTGGCCGCGCCACCCGGTCCCA	995446	996293	+	0	NM_000203.5_IDUA_Exon8_0653
4:995978-996127/16,24/+	-0.00147445	4	995978	995993	7	CCCGGCCACCTTCCTC	996104	996127	1	CTTCCCCTACGCGCTCCTGAGCAA	995994	996103	CCGAGACGGGACAGGCGAGCGGTGGCCGCGCCACCCGGTCCCAGCTGCCCTGGACACCCGCAGGTCATCGCGCAGCATCAGAACCTGCTACTGGCCAACACCACCTCCGC	CTTCCCCTACGCGCTCCTGAGCAACTTCAGCTTCCCGATATCCGACGGTAGTGTNNNNNCCCGGCCACCTTCCTC	995446	996293	+	0	NM_000203.5_IDUA_Exon8_0654
4:995648-995797/16,24/+	0.327303	4	995648	995663	7	CTACATCTCCCTCCAC	995774	995797	1	CGCGCAGCTCCATCTCCATCCTGG	995664	995773	AGGAAGGTGCGCCCTGCCCCTCCGTCCGCCCCGGTGTTCTGCGCCCTCAGCCGCTGTGCCCCGGGCCGCGCTGACCCTGGTGGTGCTGAGGCGGCCCCGCCCGCAGGGTG	CGCGCAGCTCCATCTCCATCCTGGCTTCAGCTTCCCGATATCCGACGGTAGTGTNNNNNCTACATCTCCCTCCAC	995446	996293	+	0	NM_000203.5_IDUA_Exon8_0655
4:995358-995507/18,22/-	0.733655	4	995490	995507	1	GCGCAGACCCTCCGAGCA	995358	995379	1	GGGCAGGACCCCAGGAAGCGGT	995380	995489	GGCATCGTAGTAGTTCAGGAAGCCTGGGCCGGGGGAGCACTGCGTCTACACCTGCCCTGGGGATGAGCGGCTTAGCCTCTGCTCCTGCCTTCCTCTGCCCCCTTTCAGCC	GGGCAGGACCCCAGGAAGCGGTCTTCAGCTTCCCGATATCCGACGGTAGTGTNNNNNGCGCAGACCCTCCGAGCA	995446	996293	-	0	NM_000203.5_IDUA_Exon8_0656
4:995718-995867/20,20/-	0.673484	4	995848	995867	1	TTGTAAATGGGGGTGTCCGC	995718	995737	1	TCAGCGCGGCCCGGGGCACA	995738	995847	GAACTTGGGGAAGAGCTGCCGGATCTGCTGCGCGACGACCTTCTCCTGCTCCAGGATGGAGATGGAGCTGCGCGCACCCTGCGGGCGGGGCCGCCTCAGCACCACCAGGG	TCAGCGCGGCCCGGGGCACACTTCAGCTTCCCGATATCCGACGGTAGTGTNNNNNTTGTAAATGGGGGTGTCCGC	995446	996293	-	0	NM_000203.5_IDUA_Exon8_0657
4:995820-995969/22,18/+	0.733596	4	995820	995841	1	GCAGATCCGGCAGCTCTTCCCC	995952	995969	1	GGGCCGGCCCAACGCCCT	995842	995951	AAGTTCGCGGACACCCCCATTTACAACGACGAGGCGGACCCGCTGGTGGGCTGGTCCCTGCCACAGCCGTGGAGGGCGGACGTGACCTACGCGGCCATGGTGGTGAAGGT	GGGCCGGCCCAACGCCCTCTTCAGCTTCCCGATATCCGACGGTAGTGTNNNNNGCAGATCCGGCAGCTCTTCCCC	995446	996293	+	0	NM_000203.5_IDUA_Exon8_0658
4:995955-996104/21,19/-	1.01531	4	996084	996104	1	GGCGGAGGTGGTGTTGGCCAG	995955	995973	1	GCGCAGGGCGTTGGGCCGG	995974	996083	TAGCAGGTTCTGATGCTGCGCGATGACCTGCGGGTGTCCAGGGCAGCTGGGACCGGGTGGCGCGGCCACCGCTCGCCTGTCCCGTCTCGGGAGGAAGGTGGCCGGGGGGC	GCGCAGGGCGTTGGGCCGGCTTCAGCTTCCCGATATCCGACGGTAGTGTNNNNNGGCGGAGGTGGTGTTGGCCAG	995446	996293	-	0	NM_000203.5_IDUA_Exon8_0659
4:995545-995694/19,21/-	1.12758	4	995676	995694	1	GGGCGGACGGAGGGGCAGG	995545	995565	1	GCGGTGGGGTGTGGAAGGAGT	995566	995675	GCGCACCTTCCTGTGGAGGGAGATGTAGTCCAGCCGCACGCCCGCCTCCCCAGTGAAGAAGTTGGTACCGTCGTGGCAGTGGCGCAGGAGGCCCCAGCTCAGCGGGGATC	GCGGTGGGGTGTGGAAGGAGTCTTCAGCTTCCCGATATCCGACGGTAGTGTNNNNNGGGCGGACGGAGGGGCAGG	995446	996293	-	0	NM_000203.5_IDUA_Exon8_0660
4:995900-996049/22,18/-	1.25446	4	996028	996049	1	TGTCCAGGGCAGCTGGGACCGG	995900	995917	1	CCCTCCACGGCTGTGGCA	995918	996027	GTGGCGCGGCCACCGCTCGCCTGTCCCGTCTCGGGAGGAAGGTGGCCGGGGGGCGCGCAGGGCGTTGGGCCGGCCCACCTTCACCACCATGGCCGCGTAGGTCACGTCCG	CCCTCCACGGCTGTGGCACTTCAGCTTCCCGATATCCGACGGTAGTGTNNNNNTGTCCAGGGCAGCTGGGACCGG	995446	996293	-	0	NM_000203.5_IDUA_Exon8_0661
4:996062-996211/18,22/-	0.641291	4	996194	996211	1	GGGCGGGTGTTGTTGACC	996062	996083	1	TAGCAGGTTCTGATGCTGCGCG	996084	996193	TGGAAGCGCGCGGTGAGCGTGCGCTGCGCGAAGGGGTGCGGGTGGTAGCTCAGGAAGGCATTGTCGTTGCTCAGGAGCGCGTAGGGGAAGGCGGAGGTGGTGTTGGCCAG	TAGCAGGTTCTGATGCTGCGCGCTTCAGCTTCCCGATATCCGACGGTAGTGTNNNNNGGGCGGGTGTTGTTGACC	995446	996293	-	0	NM_000203.5_IDUA_Exon8_0662
4:996904-997053/16,24/+	0.738222	4	996904	996919	2	TTCCCCACGGCAGAGC	997030	997053	1	GTGGGTGGGAGGTGGAGCGGTGGG	996920	997029	AGTTCCGGCGCATGCGCGCGGCTGAGGTAGGTGGGCCGCGGAGGGGCGAGGGGCCGGGCCGGGCCGGGGTCCCGGGGGGGTGGGGTCCGGGGCGGGGGCTCCGAGGCGGT	GTGGGTGGGAGGTGGAGCGGTGGGCTTCAGCTTCCCGATATCCGACGGTAGTGTNNNNNTTCCCCACGGCAGAGC	996499	996965	+	0	NM_000203.5_IDUA_Exon10_0663
4:996718-996867/21,19/-	0.0830516	4	996847	996867	1	GCTGCAGAGCCCGTTGTCCAG	996718	996736	1	TTACCCGGGCCGGGGGGCA	996737	996846	GTAGCGCGTGACGTAGACCAGGCCTGCGGGGCCTGACACTCAGGCCTCGGCTCCCCGGGCCGCCCCCTCCAGAGCCCCAGCGGGGCCAGAGACCTCCCTGGAACCCCGGC	TTACCCGGGCCGGGGGGCACTTCAGCTTCCCGATATCCGACGGTAGTGTNNNNNGCTGCAGAGCCCGTTGTCCAG	996499	996965	-	0	NM_000203.5_IDUA_Exon10_0664
4:996639-996788/22,18/+	0.723962	4	996639	996660	1	GCGGTGCTGATCTACGCGAGCG	996771	996788	1	GGCTCTGGAGGGGGCGGC	996661	996770	ACGACACCCGCGCCCACCCCAACCGCAGCGTCGCGGTGACCCTGCGGCTGCGCGGGGTGCCCCCCGGCCCGGGTAAGCCGGGGTTCCAGGGAGGTCTCTGGCCCCGCTGG	GGCTCTGGAGGGGGCGGCCTTCAGCTTCCCGATATCCGACGGTAGTGTNNNNNGCGGTGCTGATCTACGCGAGCG	996499	996965	+	0	NM_000203.5_IDUA_Exon10_0665
4:996820-996969/16,24/+	0.690806	4	996820	996835	1	GCAGGCCTGGTCTACG	996946	996969	1	GTAGGTGGGCCGCGGAGGGGCGAG	996836	996945	TCACGCGCTACCTGGACAACGGGCTCTGCAGCCCCGACGGCGAGTGGCGGCGCCTGGGCCGGCCCGTCTTCCCCACGGCAGAGCAGTTCCGGCGCATGCGCGCGGCTGAG	GTAGGTGGGCCGCGGAGGGGCGAGCTTCAGCTTCCCGATATCCGACGGTAGTGTNNNNNGCAGGCCTGGTCTACG	996499	996965	+	0	NM_000203.5_IDUA_Exon10_0666
4:996439-996588/17,23/+	0.599036	4	996439	996455	2	GAGTGGTGGGAGGCCCG	996566	996588	1	GGACAGCAACCACACGGTGGGCG	996456	996565	GCCCTGGGTCGGGGGGCGGCTGGGCAACGACCCCACGCGGCGACGGCCCCCCCCCGCCCCGCAGATGAGGAGCAGCTCTGGGCCGAAGTGTCGCAGGCCGGGACCGTCCT	GGACAGCAACCACACGGTGGGCGCTTCAGCTTCCCGATATCCGACGGTAGTGTNNNNNGAGTGGTGGGAGGCCCG	996499	996965	+	0	NM_000203.5_IDUA_Exon10_0667
4:996533-996682/22,18/-	0.889425	4	996661	996682	1	TTGGGGTGGGCGCGGGTGTCGT	996533	996550	1	TGCGACACTTCGGCCCAG	996551	996660	CGCTCGCGTAGATCAGCACCGCGGCGCGCCAGGCGTCGGCCGGGCCCTGGGGGCGGTGGGCGCTGGCCAGGACGCCCACCGTGTGGTTGCTGTCCAGGACGGTCCCGGCC	TGCGACACTTCGGCCCAGCTTCAGCTTCCCGATATCCGACGGTAGTGTNNNNNTTGGGGTGGGCGCGGGTGTCGT	996499	996965	-	0	NM_000203.5_IDUA_Exon10_0668
4:997072-997221/19,21/-	0.534779	4	997203	997221	1	ACCAGCAAAAGCGACGGCA	997072	997092	1	TGGGGACGCTCGGCCCGACCT	997093	997202	GCCGCAGCGCGGGGCGCAGGGTCAGGCGGCCGCCGGCGGGTAAGGGGCGGGGCGCCGCGGCCACCGGGTCCTGGGCGCAGTGGCCGGTCCTCAGGGTTCTCCAGGGGAGC	TGGGGACGCTCGGCCCGACCTCTTCAGCTTCCCGATATCCGACGGTAGTGTNNNNNACCAGCAAAAGCGACGGCA	997112	997433	-	0	NM_000203.5_IDUA_Exon12_0669
4:997192-997341/22,18/+	0.248578	4	997192	997213	1	CGCGCTGCGGCTGCCGTCGCTT	997324	997341	1	TTCCCTCCCCCAGGTCAC	997214	997323	TTGCTGGTGCACGTGTGTGCGCGCCCCGAGAAGCCGCCCGGGCAGGCAAGTGGCAGTCCCCTAACCCGCGCCGCGGCCCGGACTCCCCTTCCCCGACGCCATCACAGCCC	TTCCCTCCCCCAGGTCACCTTCAGCTTCCCGATATCCGACGGTAGTGTNNNNNCGCGCTGCGGCTGCCGTCGCTT	997112	997433	+	0	NM_000203.5_IDUA_Exon12_0670
4:997170-997319/22,18/-	1.00296	4	997298	997319	1	TGTGATGGCGTCGGGGAAGGGG	997170	997187	1	GCAGGGTCAGGCGGCCGC	997188	997297	AGTCCGGGCCGCGGCGCGGGTTAGGGGACTGCCACTTGCCTGCCCGGGCGGCTTCTCGGGGCGCGCACACACGTGCACCAGCAAAAGCGACGGCAGCCGCAGCGCGGGGC	GCAGGGTCAGGCGGCCGCCTTCAGCTTCCCGATATCCGACGGTAGTGTNNNNNTGTGATGGCGTCGGGGAAGGGG	997112	997433	-	0	NM_000203.5_IDUA_Exon12_0671
4:997302-997451/22,18/+	0.395153	4	997302	997323	1	TTCCCCGACGCCATCACAGCCC	997434	997451	2	CTCCCTCTGCCTGGTCCT	997324	997433	TTCCCTCCCCCAGGTCACGCGGCTCCGCGCCCTGCCCCTGACCCAAGGGCAGCTGGTTCTGGTCTGGTCGGATGAACACGTGGGCTCCAAGTGCGTGAGTGGGGCCGCCC	CTCCCTCTGCCTGGTCCTCTTCAGCTTCCCGATATCCGACGGTAGTGTNNNNNTTCCCCGACGCCATCACAGCCC	997112	997433	+	0	NM_000203.5_IDUA_Exon12_0672
4:997792-997941/16,24/-	0.984515	4	997926	997941	2	AATGGGGTGGCCGAGT	997792	997815	1	GTATGTCCACAGGCACCTGGGGAG	997816	997925	CCAGGGCAGCGGGTGGTGGGCGCACCTGGGCTGAACACAAAGAGGTTGAAGGTCGATGGCTTCCTGCTGACCGGGGTGTACGCCTTACCGTCCTGAGAGAACTGGATCTC	GTATGTCCACAGGCACCTGGGGAGCTTCAGCTTCCCGATATCCGACGGTAGTGTNNNNNAATGGGGTGGCCGAGT	997779	997920	-	0	NM_000203.5_IDUA_Exon13_0673
4:997740-997889/16,24/+	0.783532	4	997740	997755	7	CTGCTCCCACCTTTGA	997866	997889	1	GCCATCGACCTTCAACCTCTTTGT	997756	997865	GGACTGTCTTGACCCCAGCCTTGTTCTTGGCCTGACCTCCCCAGGTGCCTGTGGACATACGAGATCCAGTTCTCTCAGGACGGTAAGGCGTACACCCCGGTCAGCAGGAA	GCCATCGACCTTCAACCTCTTTGTCTTCAGCTTCCCGATATCCGACGGTAGTGTNNNNNCTGCTCCCACCTTTGA	997779	997920	+	0	NM_000203.5_IDUA_Exon13_0674
4:998005-998154/22,18/-	1.02121	4	998133	998154	1	TCTTGGCACAGGGACCTCCAGG	998005	998022	1	AACCGGAACCTGCCCCCA	998023	998132	TACGGCACAGGGTCCGAGAAGGGGCCTGGTCGGGCCCAGTAGTCCAGGGCTCGAACTCGGTAGGAGCCAGAGACAGCACCTGTGTCTGGAGACAAGGGGACATGTGTGCC	AACCGGAACCTGCCCCCACTTCAGCTTCCCGATATCCGACGGTAGTGTNNNNNTCTTGGCACAGGGACCTCCAGG	998027	998201	-	0	NM_000203.5_IDUA_Exon14_0675
4:998057-998206/21,19/+	0.921339	4	998057	998077	1	CTGTCTCTGGCTCCTACCGAG	998188	998206	1	GCTGAGCCCCAGTGGGTTG	998078	998187	TTCGAGCCCTGGACTACTGGGCCCGACCAGGCCCCTTCTCGGACCCTGTGCCGTACCTGGAGGTCCCTGTGCCAAGAGGGCCCCCATCCCCGGGCAATCCATGAGCCTGT	GCTGAGCCCCAGTGGGTTGCTTCAGCTTCCCGATATCCGACGGTAGTGTNNNNNCTGTCTCTGGCTCCTACCGAG	998027	998201	+	0	NM_000203.5_IDUA_Exon14_0676
4:998166-998315/18,22/-	0.173803	4	998298	998315	3	CCAAGATATAAAAGAAAA	998166	998187	1	ACAGGCTCATGGATTGCCCGGG	998188	998297	TAATAAAATATAAAAATATATTGCAAAGGGGGTGATGGGAGGGCAGCATGGGCACAGTGCAGCCCCAGCTCGCTGACTGCCGGTGGAGGTGCAACCCACTGGGGCTCAGC	ACAGGCTCATGGATTGCCCGGGCTTCAGCTTCCCGATATCCGACGGTAGTGTNNNNNCCAAGATATAAAAGAAAA	998027	998201	-	0	NM_000203.5_IDUA_Exon14_0677
5:73981171-73981320/21,19/+	1.34948	5	73981171	73981191	1	TGCTGACTCAGGTGGCGCTGG	73981302	73981320	1	GCCCCGGAGAACTTCTACA	73981192	73981301	TGGTGCAGGTGGCGGAGGCGGCTCGGGCCCCGAGCGTCTCGGCCAAGCCGGGGCCGGCGCTGTGGCCCCTGCCGCTCTTGGTGAAGATGACCCCGAACCTGCTGCATCTC	GCCCCGGAGAACTTCTACACTTCAGCTTCCCGATATCCGACGGTAGTGTNNNNNTGCTGACTCAGGTGGCGCTGG	73981065	73981404	+	0	NM_000521.4_HEXB_Exon1_0678
5:73981006-73981155/22,18/+	1.56768	5	73981006	73981027	1	TTCCTCTGATCCGGGCCGGGCG	73981138	73981155	1	TGTTGGCGACACTGCTGG	73981028	73981137	GGAAGTCGGGTCCCGAGGCTCCGGCTCGGCAGACCGGGCGGAAAGCAGCCGAGCGGCCATGGAGCTGTGCGGGCTGGGGCTGCCCCGGCCGCCCATGCTGCTGGCGCTGC	TGTTGGCGACACTGCTGGCTTCAGCTTCCCGATATCCGACGGTAGTGTNNNNNTTCCTCTGATCCGGGCCGGGCG	73981065	73981404	+	0	NM_000521.4_HEXB_Exon1_0679
5:73981089-73981238/22,18/+	1.93223	5	73981089	73981110	1	GAGCTGTGCGGGCTGGGGCTGC	73981221	73981238	1	CCGAGCGTCTCGGCCAAG	73981111	73981220	CCCGGCCGCCCATGCTGCTGGCGCTGCTGTTGGCGACACTGCTGGCGGCGATGTTGGCGCTGCTGACTCAGGTGGCGCTGGTGGTGCAGGTGGCGGAGGCGGCTCGGGCC	CCGAGCGTCTCGGCCAAGCTTCAGCTTCCCGATATCCGACGGTAGTGTNNNNNGAGCTGTGCGGGCTGGGGCTGC	73981065	73981404	+	0	NM_000521.4_HEXB_Exon1_0680
5:73981244-73981393/22,18/-	1.8366	5	73981372	73981393	1	AGCGCTCACCGTCGAAACGCTT	73981244	73981261	1	AGGGGCCACAGCGCCGGC	73981262	73981371	CCTCCAGCAGGGTGCAGGAGGGGCCCGCCGTGGAATTGGGGCTGTGGCTGATGTAGAAGTTCTCCGGGGCGAGATGCAGCAGGTTCGGGGTCATCTTCACCAAGAGCGGC	AGGGGCCACAGCGCCGGCCTTCAGCTTCCCGATATCCGACGGTAGTGTNNNNNAGCGCTCACCGTCGAAACGCTT	73981065	73981404	-	0	NM_000521.4_HEXB_Exon1_0681
5:73981333-73981482/21,19/-	1.51435	5	73981462	73981482	1	GTCTGCGCAGTGGGGTGGTGA	73981333	73981351	1	GGGCCCGCCGTGGAATTGG	73981352	73981461	GGGTCTGCACAGCGCTCCGGGGTGGTCCGCCTCTCCCCTCCCCCAGGACAACTCCCGGCCGGGCCGGGAGCGCTCACCGTCGAAACGCTTCCTCCAGCAGGGTGCAGGAG	GGGCCCGCCGTGGAATTGGCTTCAGCTTCCCGATATCCGACGGTAGTGTNNNNNGTCTGCGCAGTGGGGTGGTGA	73981065	73981404	-	0	NM_000521.4_HEXB_Exon1_0682
5:73985080-73985229/17,23/+	1.95996	5	73985080	73985096	1	GTTACTAGCACATCTGT	73985207	73985229	1	CCAGGCTAAAACCCAGGTTCAGC	73985097	73985206	TTTAAAAATTTGGCTAAAATCCTTCTAAAATGTGTTTACATTTATTTCTCAAACAGATATCATGGCTATATTTTTGGTTTCTACAAGTGGCATCATGAACCTGCTGAATT	CCAGGCTAAAACCCAGGTTCAGCCTTCAGCTTCCCGATATCCGACGGTAGTGTNNNNNGTTACTAGCACATCTGT	73985132	73985318	+	0	NM_000521.4_HEXB_Exon2_0683_SNP_a
5:73985169-73985318/22,18/-	1.82623	5	73985297	73985318	1	CACATTGCATAGGTACTTACAA	73985169	73985186	1	CCACTTGTAGAAACCAAA	73985187	73985296	GACTCATCTGAAGATATGTTGGGGAAAGCATCACACTCTGACTGAAGGGTGATTGAGACAAGAAGTTGCTGAACCTGGGTTTTAGCCTGGAATTCAGCAGGTTCATGATG	CCACTTGTAGAAACCAAACTTCAGCTTCCCGATATCCGACGGTAGTGTNNNNNCACATTGCATAGGTACTTACAA	73985132	73985318	-	0	NM_000521.4_HEXB_Exon2_0684
5:73985190-73985339/16,24/-	2.21797	5	73985324	73985339	2	GCACCTGGGATATAAT	73985190	73985213	1	AGCCTGGAATTCAGCAGGTTCATG	73985214	73985323	ACACTCACATTGCATAGGTACTTACAAGACTCATCTGAAGATATGTTGGGGAAAGCATCACACTCTGACTGAAGGGTGATTGAGACAAGAAGTTGCTGAACCTGGGTTTT	AGCCTGGAATTCAGCAGGTTCATGCTTCAGCTTCCCGATATCCGACGGTAGTGTNNNNNGCACCTGGGATATAAT	73985132	73985318	-	0	NM_000521.4_HEXB_Exon2_0685
5:73989398-73989547/16,24/-	2.05017	5	73989532	73989547	1	AAACTGCATGGAACTT	73989398	73989421	1	CCTCAATGACACACAATAAGTTTC	73989422	73989531	ACCTCGTAATGCTCCCCAAACTCTGTTGGCCTTAAGGACAGCCACTGGTTCTTTCACAAGTAAAGTATCTGTATTGAGGATTTAAAATCACACACACACTTTTGTTAATC	CCTCAATGACACACAATAAGTTTCCTTCAGCTTCCCGATATCCGACGGTAGTGTNNNNNAAACTGCATGGAACTT	73989443	73989549	-	0	NM_000521.4_HEXB_Exon3_0686
5:73989472-73989621/21,19/-	2.17583	5	73989601	73989621	1	GGCGGCAAAGTTTTGCTGTGC	73989472	73989490	1	CCACTGGTTCTTTCACAAG	73989491	73989600	TTAATTTCACAAAGCACCAACTGAAAATTTTCCTTTACTGGAAAGTAACAATGAAACTGCATGGAACTTACCTCGTAATGCTCCCCAAACTCTGTTGGCCTTAAGGACAG	CCACTGGTTCTTTCACAAGCTTCAGCTTCCCGATATCCGACGGTAGTGTNNNNNGGCGGCAAAGTTTTGCTGTGC	73989443	73989549	-	0	NM_000521.4_HEXB_Exon3_0687
5:73992454-73992603/16,24/-	1.05793	5	73992588	73992603	1	GTCTAACAATTTTTAG	73992454	73992477	1	CAAATTGAGATGATAAAAGTTATA	73992478	73992587	TAACATATAATAATCATACTTACAGTTCCATAAGAATCTTGATAAACTAACTGGCTAAAGGTCTCTAAACCTGAGGAAAGTAAAATTTATTGCATTAATTTATAAATCAA	CAAATTGAGATGATAAAAGTTATACTTCAGCTTCCCGATATCCGACGGTAGTGTNNNNNGTCTAACAATTTTTAG	73992497	73992584	-	0	NM_000521.4_HEXB_Exon4_0688
5:73992759-73992908/22,18/+	2.04824	5	73992759	73992780	1	CTTCATTGAGTTCAAGACAACA	73992891	73992908	1	CCAGACATTATCTGCCAG	73992781	73992890	GAAAATTCTAAAACTAAATCAAAATTTTATTTTGTCATAGTTCACCATCAATGAATCCACCATTATTGATTCTCCAAGGTTTTCTCACAGAGGAATTTTGATTGATACAT	CCAGACATTATCTGCCAGCTTCAGCTTCCCGATATCCGACGGTAGTGTNNNNNCTTCATTGAGTTCAAGACAACA	73992800	73992951	+	0	NM_000521.4_HEXB_Exon5_0689_SNP_a
5:73992820-73992969/18,22/-	2.09834	5	73992952	73992969	1	CAGAATAGACAACAGATT	73992820	73992841	1	GGTGGATTCATTGATGGTGAAC	73992842	73992951	AGAATGAAGTAATTACTTACCAGAGTTTTAAGAATAATCTTAACTGGCAGATAATGTCTGGATGTATCAATCAAAATTCCTCTGTGAGAAAACCTTGGAGAATCAATAAT	GGTGGATTCATTGATGGTGAACCTTCAGCTTCCCGATATCCGACGGTAGTGTNNNNNCAGAATAGACAACAGATT	73992800	73992951	-	0	NM_000521.4_HEXB_Exon5_0690
5:74000971-74001120/16,24/+	1.79224	5	74000971	74000986	1	CCAAATGTAGATAGGT	74001097	74001120	1	CCAGTCTTTCCCATATCAGAGCAT	74000987	74001096	AATATGGATTGTATATGATATCTGCAGTAAATAATTTTTAAATATGTTTGCTTGCAGGATGCCATGGCTTTTAATAAGTTTAATGTTCTTCACTGGCACATAGTTGATGA	CCAGTCTTTCCCATATCAGAGCATCTTCAGCTTCCCGATATCCGACGGTAGTGTNNNNNCCAAATGTAGATAGGT	74001023	74001165	+	0	NM_000521.4_HEXB_Exon6_0691
5:74001037-74001186/21,19/-	1.91508	5	74001166	74001186	1	CCCAATGTTTTTGTAGACAGA	74001037	74001055	1	AGCCATGGCATCCTGCAAG	74001056	74001165	GTACAATACAATTTACTCACTTTATTGCTTAACTCAGGAAAAGTGATGCTCTGATATGGGAAAGACTGGTCATCAACTATGTGCCAGTGAAGAACATTAAACTTATTAAA	AGCCATGGCATCCTGCAAGCTTCAGCTTCCCGATATCCGACGGTAGTGTNNNNNCCCAATGTTTTTGTAGACAGA	74001023	74001165	-	0	NM_000521.4_HEXB_Exon6_0692
5:74009341-74009490/19,21/-	0.565691	5	74009472	74009490	14	GATAAAATGAAATAAAATA	74009341	74009361	1	GTGTATAAACATGAGACAAAG	74009362	74009471	CAACTCCTTACCTTTTCCCCAAGATAGTGTATGCCCAGGGGTATCAAATTCTGGCAGGACTCGAATTCCTCGTAATCTGGCATATTCAATCACCATACGGACATCATTTG	GTGTATAAACATGAGACAAAGCTTCAGCTTCCCGATATCCGACGGTAGTGTNNNNNGATAAAATGAAATAAAATA	74009310	74009480	-	0	NM_000521.4_HEXB_Exon7_0693
5:74009409-74009558/21,19/-	1.30579	5	74009538	74009558	18	CGAGATTGTACTACTGCACTC	74009409	74009427	1	CAAATTCTGGCAGGACTCG	74009428	74009537	CAGCCTGGGTGACAGAACAAGACTCCATCTCAAAAAATAAAAAATAAGATAAAATGAAATAAAATACAACTCCTTACCTTTTCCCCAAGATAGTGTATGCCCAGGGGTAT	CAAATTCTGGCAGGACTCGCTTCAGCTTCCCGATATCCGACGGTAGTGTNNNNNCGAGATTGTACTACTGCACTC	74009310	74009480	-	0	NM_000521.4_HEXB_Exon7_0694_SNP_a
5:74009269-74009418/16,24/+	1.9336	5	74009269	74009284	2	AACAATTTCCAGGATC	74009395	74009418	1	GATTACGAGGAATTCGAGTCCTGC	74009285	74009394	AAATCTACGTTGTACATTTTAACTTGAATAAATATGGCTTTTACAGGGAAGCTATTCTTTGTCTCATGTTTATACACCAAATGATGTCCGTATGGTGATTGAATATGCCA	GATTACGAGGAATTCGAGTCCTGCCTTCAGCTTCCCGATATCCGACGGTAGTGTNNNNNAACAATTTCCAGGATC	74009310	74009480	+	0	NM_000521.4_HEXB_Exon7_0695
5:74011267-74011416/17,23/+	1.79324	5	74011267	74011283	1	CATGTGGAAAACCAGAT	74011394	74011416	1	CCTATAAACCCTACTCTGAATAC	74011284	74011393	CTTTATAATGAGTACACTTCTTTTAAAAAGAATCTTAATATTTTCTTCTAGGTCAGAAAGACCTCCTGACTCCATGTTACAGTAGACAAAACAAGTTGGACTCTTTTGGA	CCTATAAACCCTACTCTGAATACCTTCAGCTTCCCGATATCCGACGGTAGTGTNNNNNCATGTGGAAAACCAGAT	74011314	74011535	+	0	NM_000521.4_HEXB_Exon8_0696
5:74011333-74011482/17,23/-	2.35878	5	74011466	74011482	1	TGAATGAATTGATCTGG	74011333	74011355	1	GAGTCAGGAGGTCTTTCTGACCT	74011356	74011465	AAACACCTCACTAATTTCTTTGAAAAATGTAGTAAGGAAGCTGTATGTTGTATTCAGAGTAGGGTTTATAGGTCCAAAAGAGTCCAACTTGTTTTGTCTACTGTAACATG	GAGTCAGGAGGTCTTTCTGACCTCTTCAGCTTCCCGATATCCGACGGTAGTGTNNNNNTGAATGAATTGATCTGG	74011314	74011535	-	0	NM_000521.4_HEXB_Exon8_0697
5:74011428-74011577/17,23/+	2.15621	5	74011428	74011444	3	TCCTTACTACATTTTTC	74011555	74011577	18	AGAGAGGCTGGGTGCGGTGGCTC	74011445	74011554	AAAGAAATTAGTGAGGTGTTTCCAGATCAATTCATTCATTTGGGAGGAGATGAAGTGGAATTTAAATGTTGGTAAGATGATTCCTTAAAACCCCTTTAAAAAAAAAAAAA	AGAGAGGCTGGGTGCGGTGGCTCCTTCAGCTTCCCGATATCCGACGGTAGTGTNNNNNTCCTTACTACATTTTTC	74011314	74011535	+	0	NM_000521.4_HEXB_Exon8_0698
5:74012330-74012479/16,24/-	1.61026	5	74012464	74012479	4	CTAGTTTCTTAAAATC	74012330	74012353	1	AGAGCAGTATACATGCCTAACATC	74012354	74012463	TGTGCCAAAGCCTTTTTGCCTCATGAAATCTTGAATTTTTGGATTTGATTCCCTGAAGCAAAAAGTGATTAAAATTTCATTAGAAGTTTGATATGCTCAGTTTATTATTT	AGAGCAGTATACATGCCTAACATCCTTCAGCTTCCCGATATCCGACGGTAGTGTNNNNNCTAGTTTCTTAAAATC	74012391	74012518	-	0	NM_000521.4_HEXB_Exon9_0699
5:74012396-74012545/22,18/-	1.45541	5	74012524	74012545	1	CTTTTACAAAAAGCATTAATAC	74012396	74012413	1	CCCTGAAGCAAAAAGTGA	74012414	74012523	AGAAATAGGCTTTCAAACAACTTACTTTTGAATGTAGAAAGATTCTAGTTTCTTAAAATCTGTGCCAAAGCCTTTTTGCCTCATGAAATCTTGAATTTTTGGATTTGATT	CCCTGAAGCAAAAAGTGACTTCAGCTTCCCGATATCCGACGGTAGTGTNNNNNCTTTTACAAAAAGCATTAATAC	74012391	74012518	-	0	NM_000521.4_HEXB_Exon9_0700
5:74014040-74014189/17,23/+	1.46983	5	74014040	74014056	1	GGTAGAAAATGTACATG	74014167	74014189	1	GGTTTTTGATGATAAAGCAAAGG	74014057	74014166	TTTTAAATATATTGTTAAGCTTATGATCTAAAATAACTATAATTTTTTTGTAATACTAGGGTTTTGGATATTATTGCAACCATAAACAAGGGATCCATTGTCTGGCAGGA	GGTTTTTGATGATAAAGCAAAGGCTTCAGCTTCCCGATATCCGACGGTAGTGTNNNNNGGTAGAAAATGTACATG	74014095	74014208	+	0	NM_000521.4_HEXB_Exon10_0701
5:74014115-74014264/19,21/+	1.80694	5	74014115	74014133	1	GGGTTTTGGATATTATTGC	74014244	74014264	1	GGGGCAACTGGGAATTTGCAA	74014134	74014243	AACCATAAACAAGGGATCCATTGTCTGGCAGGAGGTTTTTGATGATAAAGCAAAGGTGAGCATTGTGAAGACTGCATCTGATCAATATAAGAGACTTAATTATTTTTCTT	GGGGCAACTGGGAATTTGCAACTTCAGCTTCCCGATATCCGACGGTAGTGTNNNNNGGGTTTTGGATATTATTGC	74014095	74014208	+	0	NM_000521.4_HEXB_Exon10_0702
5:74014558-74014707/16,24/+	2.22528	5	74014558	74014573	7	AACTTTCAATTTCATC	74014684	74014707	1	AGTCACAGCATCTGGCTTCCCTGT	74014574	74014683	TACTGTTCTAGGCCTAATAATATGTATTGCAATTTGTAACGTTAATAGCTTGCGCCGGGCACAATAGTTGAAGTATGGAAAGACAGCGCATATCCTGAGGAACTCAGTAG	AGTCACAGCATCTGGCTTCCCTGTCTTCAGCTTCCCGATATCCGACGGTAGTGTNNNNNAACTTTCAATTTCATC	74014601	74014816	+	0	NM_000521.4_HEXB_Exon11_0703
5:74014648-74014797/16,24/+	2.42563	5	74014648	74014663	1	ATGGAAAGACAGCGCA	74014774	74014797	1	AGTGGAACCTCTTGATTTTGGCGG	74014664	74014773	TATCCTGAGGAACTCAGTAGAGTCACAGCATCTGGCTTCCCTGTAATCCTTTCTGCTCCTTGGTACTTAGATTTGATTAGCTATGGACAAGATTGGAGGAAATACTATAA	AGTGGAACCTCTTGATTTTGGCGGCTTCAGCTTCCCGATATCCGACGGTAGTGTNNNNNATGGAAAGACAGCGCA	74014601	74014816	+	0	NM_000521.4_HEXB_Exon11_0704
5:74014690-74014839/16,24/-	2.22701	5	74014824	74014839	2	CTTCACAGTAACCCAC	74014690	74014713	1	AGGATTACAGGGAAGCCAGATGCT	74014714	74014823	AACACTTGGACCAACTGCTTCACTTACCGCCAAAATCAAGAGGTTCCACTTTATAGTATTTCCTCCAATCTTGTCCATAGCTAATCAAATCTAAGTACCAAGGAGCAGAA	AGGATTACAGGGAAGCCAGATGCTCTTCAGCTTCCCGATATCCGACGGTAGTGTNNNNNCTTCACAGTAACCCAC	74014601	74014816	-	0	NM_000521.4_HEXB_Exon11_0705
5:74016185-74016334/19,21/+	1.93165	5	74016185	74016203	1	CTTGATGAAATATTGCCTC	74016314	74016334	1	GGATGCAACTAACCTCACTCC	74016204	74016313	TGTGTATAAGCTTTGAACTTCTGAACTTAATTCAATGATTTTAATTTAGGTACTCAGAAACAGAAACAACTTTTCATTGGTGGAGAAGCTTGTCTATGGGGAGAATATGT	GGATGCAACTAACCTCACTCCCTTCAGCTTCCCGATATCCGACGGTAGTGTNNNNNCTTGATGAAATATTGCCTC	74016232	74016363	+	0	NM_000521.4_HEXB_Exon12_0706
5:74016251-74016400/16,24/+	2.19393	5	74016251	74016266	6	AGGTACTCAGAAACAG	74016377	74016400	1	AGGTGCCTTAGCTTTCCTTCTCTG	74016267	74016376	AAACAACTTTTCATTGGTGGAGAAGCTTGTCTATGGGGAGAATATGTGGATGCAACTAACCTCACTCCAAGATTATGGTATGGGATTTACCTGATAACATTTAAGAATTA	AGGTGCCTTAGCTTTCCTTCTCTGCTTCAGCTTCCCGATATCCGACGGTAGTGTNNNNNAGGTACTCAGAAACAG	74016232	74016363	+	0	NM_000521.4_HEXB_Exon12_0707
5:74016407-74016556/16,24/+	2.24237	5	74016407	74016422	3	CACAAAAGTGCTAAAC	74016533	74016556	1	CCTATGACAGACTGACAAGGCACC	74016423	74016532	ATAAATTTAAACTGCTTGCGGGGGGATGTGTGATTTAAATTTTAGGCCTCGGGCAAGTGCTGTTGGTGAGAGACTCTGGAGTTCCAAAGATGTCAGAGATATGGATGACG	CCTATGACAGACTGACAAGGCACCCTTCAGCTTCCCGATATCCGACGGTAGTGTNNNNNCACAAAAGTGCTAAAC	74016447	74016592	+	0	NM_000521.4_HEXB_Exon13_0708
5:74016480-74016629/17,23/+	2.20219	5	74016480	74016496	1	TGCTGTTGGTGAGAGAC	74016607	74016629	1	CCTTCTTATTCAGTGTTAGTTTC	74016497	74016606	TCTGGAGTTCCAAAGATGTCAGAGATATGGATGACGCCTATGACAGACTGACAAGGCACCGCTGCAGGATGGTCGAGTAAGAAATCTATTAAGTCCAGTGTGATTTTTAA	CCTTCTTATTCAGTGTTAGTTTCCTTCAGCTTCCCGATATCCGACGGTAGTGTNNNNNTGCTGTTGGTGAGAGAC	74016447	74016592	+	0	NM_000521.4_HEXB_Exon13_0709
5:74016881-74017030/17,23/+	1.85005	5	74016881	74016897	1	TATCTTTATGAATGATA	74017008	74017030	1	AGGGGAAAAAGGCCACAGCAATC	74016898	74017007	TCAATCTAAATCAATCTAAAATATCTTTATTCATGTTATCTACAGACGTGGAATAGCTGCACAACCTCTTTATGCTGGATATTGTAACCATGAGAACATGTAAAAAATGG	AGGGGAAAAAGGCCACAGCAATCCTTCAGCTTCCCGATATCCGACGGTAGTGTNNNNNTATCTTTATGAATGATA	74016922	74017020	+	0	NM_000521.4_HEXB_Exon14_0710
5:74016941-74017090/16,24/-	2.20366	5	74017075	74017090	2	TCAAAAAACAGTCTAA	74016941	74016964	1	AGGTTGTGCAGCTATTCCACGTCT	74016965	74017074	TATCTTATTTTACATGATTTCAAAATAAAGTTGATTGTAGTACAGATTGCTGTGGCCTTTTTCCCCTCCATTTTTTACATGTTCTCATGGTTACAATATCCAGCATAAAG	AGGTTGTGCAGCTATTCCACGTCTCTTCAGCTTCCCGATATCCGACGGTAGTGTNNNNNTCAAAAAACAGTCTAA	74016922	74017020	-	0	NM_000521.4_HEXB_Exon14_0711
5:78076143-78076292/17,23/+	2.01021	5	78076143	78076159	2	ACAAATGAGACAAGAGT	78076270	78076292	1	CCTGTGCAGGGAAGTACACGGGG	78076160	78076269	CGTGAGAAAAGGCCTGAGGTCCAACTTCCAATTGAAAGGTTTTCTAGCCTCCCTGAAATCCTACATCCAAGGGCCCCACACCCCAGTGGCCTTGGGATCACAGCGGGGGT	CCTGTGCAGGGAAGTACACGGGGCTTCAGCTTCCCGATATCCGACGGTAGTGTNNNNNACAAATGAGACAAGAGT	78076199	78076505	+	0	NM_000046.5_ARSB_Exon8_0712_SNP_a
5:78076222-78076371/21,19/+	2.07114	5	78076222	78076242	1	ACATCCAAGGGCCCCACACCC	78076353	78076371	1	TCTCTGGACAGGTCATGTC	78076243	78076352	CAGTGGCCTTGGGATCACAGCGGGGGTCCTGTGCAGGGAAGTACACGGGGACTGAGTGTTTATGGTAGAACTGTAGGCGGGACAGGAGCTTTGTGACGATGTGAGGATAT	TCTCTGGACAGGTCATGTCCTTCAGCTTCCCGATATCCGACGGTAGTGTNNNNNACATCCAAGGGCCCCACACCC	78076199	78076505	+	0	NM_000046.5_ARSB_Exon8_0713
5:78076305-78076454/17,23/+	1.96036	5	78076305	78076321	1	TGGTAGAACTGTAGGCG	78076432	78076454	1	AGGGTATCTCAGAAACATTGTAT	78076322	78076431	GGACAGGAGCTTTGTGACGATGTGAGGATATTCTCTGGACAGGTCATGTCTTTCTTCAGGGTCCCGATCAATATCAAAGAGCCAGAGGGTCTTGGTTGGTGGGTCTGATG	AGGGTATCTCAGAAACATTGTATCTTCAGCTTCCCGATATCCGACGGTAGTGTNNNNNTGGTAGAACTGTAGGCG	78076199	78076505	+	0	NM_000046.5_ARSB_Exon8_0714
5:78076390-78076539/18,22/+	1.98316	5	78076390	78076407	1	CAATATCAAAGAGCCAGA	78076518	78076539	1	AGAAGCACAGAGGCAGGTTCTA	78076408	78076517	GGGTCTTGGTTGGTGGGTCTGATGAGGGTATCTCAGAAACATTGTATTGAGACGGTGGAGGGAACCAGTAACCACAGCCTAGCAAAGAAAACAAAACAGTTTACTGAGGG	AGAAGCACAGAGGCAGGTTCTACTTCAGCTTCCCGATATCCGACGGTAGTGTNNNNNCAATATCAAAGAGCCAGA	78076199	78076505	+	10	NM_000046.5_ARSB_Exon8_0715_SNP_a
5:78077612-78077761/21,19/-	2.2544	5	78077741	78077761	1	CTTCTCTTCCAGAATATTCAG	78077612	78077630	1	AGCAGGGCTGTGTCCTCAG	78077631	78077740	CCTTTAACACATCTGTCCATGCTGCAATTAGACATGGAAATTGGAAACTCCTCACGGGCTACCCAGGTAGAGTCCTTAGCTTAGCAAACTTCCCTTCCCGTGGTAGACAA	AGCAGGGCTGTGTCCTCAGCTTCAGCTTCCCGATATCCGACGGTAGTGTNNNNNCTTCTCTTCCAGAATATTCAG	78077654	78077817	-	0	NM_000046.5_ARSB_Exon7_0716
5:78077697-78077846/16,24/-	1.79703	5	78077831	78077846	3	ACACGTTCCAATAACA	78077697	78077720	1	GCTGCAATTAGACATGGAAATTGG	78077721	78077830	GTGATCTAATTCTTTCAAACTATTTCTTCCCAGGTCCCAGGAACAGCATGGCTCCAGCAAAGGATGACTCTTCTCTTCCAGAATATTCAGCCTTTAACACATCTGTCCAT	GCTGCAATTAGACATGGAAATTGGCTTCAGCTTCCCGATATCCGACGGTAGTGTNNNNNACACGTTCCAATAACA	78077654	78077817	-	0	NM_000046.5_ARSB_Exon7_0717
5:78111846-78111995/19,21/+	2.13482	5	78111846	78111864	1	CCTTGGGTCTGAAGTCATT	78111975	78111995	1	AGATTTCTCAGGGTACGGTTG	78111865	78111974	TCTTATGCCCTGGGTTATCATCTTCAGTAGAAAGTTGGTGGTAGCTACAACAGCAGCGAGCACTCAGGCCAGTCTGTAAAACACACAAAATGACTTTCCTGAAGATATAC	AGATTTCTCAGGGTACGGTTGCTTCAGCTTCCCGATATCCGACGGTAGTGTNNNNNCCTTGGGTCTGAAGTCATT	78111888	78111957	+	0	NM_198709.3_ARSB_Exon8_0718
5:78135104-78135253/18,22/+	2.26055	5	78135104	78135121	1	AGAGACACACTAGGTAAT	78135232	78135253	1	GGGGATGGGCTTCCTTCACTGG	78135122	78135231	CAAACCATCTTGGTGGGCCAATTAGATTTAATCTAGTAGCAATGCACTGGTACTCACACGGTGAAGAGTCCACGAAGTTCGGGTCAATATTATGCAGCAGCTCAATTCTG	GGGGATGGGCTTCCTTCACTGGCTTCAGCTTCCCGATATCCGACGGTAGTGTNNNNNAGAGACACACTAGGTAAT	78135158	78135269	+	0	NM_000046.5_ARSB_Exon6_0719_SNP_a
5:78135151-78135300/21,19/+	2.05318	5	78135151	78135171	1	AATCTAGTAGCAATGCACTGG	78135282	78135300	1	CCTCTCTCTAATGGGCATG	78135172	78135281	TACTCACACGGTGAAGAGTCCACGAAGTTCGGGTCAATATTATGCAGCAGCTCAATTCTGGGGGATGGGCTTCCTTCACTGGAAAACAATTTTTAAGGGAATGTTAATTT	CCTCTCTCTAATGGGCATGCTTCAGCTTCCCGATATCCGACGGTAGTGTNNNNNAATCTAGTAGCAATGCACTGG	78135158	78135269	+	0	NM_000046.5_ARSB_Exon6_0720
5:78181325-78181474/22,18/+	1.89635	5	78181325	78181346	1	AAAAGCTATCATTCTTGCTCAA	78181457	78181474	1	GTGTCCCCTGGCCAGCTT	78181347	78181456	TGGAGTCAGGCTGCTCTTGGAGTTTCTGTCCTGGGAGGAAAAAGGGCAGGGTGTAGGTACCTGATGGTTTTCCACACGTCGAAGCCATCCAGAGGCTTTGTGCCATTGGT	GTGTCCCCTGGCCAGCTTCTTCAGCTTCCCGATATCCGACGGTAGTGTNNNNNAAAAGCTATCATTCTTGCTCAA	78181386	78181670	+	0	NM_000046.5_ARSB_Exon5_0721_SNP_a
5:78181396-78181545/21,19/+	2.14913	5	78181396	78181416	1	GGTGTAGGTACCTGATGGTTT	78181527	78181545	1	CCCTTCTGCTTCAGCAAGG	78181417	78181526	TCCACACGTCGAAGCCATCCAGAGGCTTTGTGCCATTGGTGTGTCCCCTGGCCAGCTTCACGAGTGTTGGCAGCCAGTCAGAGATGTGGATGAGCTCCCGGTTCTTCACG	CCCTTCTGCTTCAGCAAGGCTTCAGCTTCCCGATATCCGACGGTAGTGTNNNNNGGTGTAGGTACCTGATGGTTT	78181386	78181670	+	0	NM_000046.5_ARSB_Exon5_0722
5:78181486-78181635/20,20/-	2.2929	5	78181616	78181635	1	CTTTGGCAGGGGGTAATAAC	78181486	78181505	1	CCACATCTCTGACTGGCTGC	78181506	78181615	TGGCCCCTTCGAGGAAGAAAATGGAGCCTGTGGGAAGGAGGCGTCCGAGGGGTGGGCTTTGTGGCAAGCCCCTTGCTGAAGCAGAAGGGCGTGAAGAACCGGGAGCTCAT	CCACATCTCTGACTGGCTGCCTTCAGCTTCCCGATATCCGACGGTAGTGTNNNNNCTTTGGCAGGGGGTAATAAC	78181386	78181670	-	0	NM_000046.5_ARSB_Exon5_0723_SNP_a
5:78181570-78181719/20,20/-	2.31022	5	78181700	78181719	1	ACAGTCTCTGTTCTTAAATG	78181570	78181589	1	CCTGTGGGAAGGAGGCGTCC	78181590	78181699	TATTTAAGAGTTAACATCATCCTCATGCCAAGACCTTACTGTGTTTCAGATAACGGAGGGCAGACTTTGGCAGGGGGTAATAACTGGCCCCTTCGAGGAAGAAAATGGAG	CCTGTGGGAAGGAGGCGTCCCTTCAGCTTCCCGATATCCGACGGTAGTGTNNNNNACAGTCTCTGTTCTTAAATG	78181386	78181670	-	0	NM_000046.5_ARSB_Exon5_0724_SNP_a
5:78251036-78251185/16,24/-	2.27088	5	78251170	78251185	8	AGGAAATGTCACTGCA	78251036	78251059	1	AGTGGAATGAAGACAAATTGGAGC	78251060	78251169	GCTTTAAAAAGCAGTGGGCTCTGGAACAACACGGTGTTCATCTTTTCTACAGGTAAGTCTGTCAATAGGAAAATCATCTCTTGGCAAAGCCTAGGACATGGTATTTGATA	AGTGGAATGAAGACAAATTGGAGCCTTCAGCTTCCCGATATCCGACGGTAGTGTNNNNNAGGAAATGTCACTGCA	78251097	78251345	-	0	NM_000046.5_ARSB_Exon4_0725
5:78251128-78251277/20,20/-	2.18449	5	78251258	78251277	1	GTCCCTGAGGAATACTTGAA	78251128	78251147	1	GGAACAACACGGTGTTCATC	78251148	78251257	GCCATATGACTTTATCCAAGACAAGAACAGGCATCACTATGCAGGAATGGTGTCCCTTATGGATGAAGCAGTAGGAAATGTCACTGCAGCTTTAAAAAGCAGTGGGCTCT	GGAACAACACGGTGTTCATCCTTCAGCTTCCCGATATCCGACGGTAGTGTNNNNNGTCCCTGAGGAATACTTGAA	78251097	78251345	-	0	NM_000046.5_ARSB_Exon4_0726
5:78251200-78251349/18,22/+	2.11482	5	78251200	78251217	1	AAGGGACACCATTCCTGC	78251328	78251349	1	GGAAAGAAAGTTTGTGCAAACC	78251218	78251327	ATAGTGATGCCTGTTCTTGTCTTGGATAAAGTCATATGGCTTCAAGTATTCCTCAGGGACCTGAAGGGGCTCATGCACAGACTGGAGAGCAAGGTAGAGAAACAGAGGCT	GGAAAGAAAGTTTGTGCAAACCCTTCAGCTTCCCGATATCCGACGGTAGTGTNNNNNAAGGGACACCATTCCTGC	78251097	78251345	+	0	NM_000046.5_ARSB_Exon4_0727_SNP_a
5:78251284-78251433/21,19/-	2.01748	5	78251413	78251433	1	GGTTGTCTTGATATTATTTTT	78251284	78251302	1	CCAGTCTGTGCATGAGCCC	78251303	78251412	ATTAATGCATAAATCTGAACTGTCTTATCCTTCTATATTTAATGCTTCAATATCCTCTTAACTGGTTTGCACAAACTTTCTTTCCAGCCTCTGTTTCTCTACCTTGCTCT	CCAGTCTGTGCATGAGCCCCTTCAGCTTCCCGATATCCGACGGTAGTGTNNNNNGGTTGTCTTGATATTATTTTT	78251097	78251345	-	0	NM_000046.5_ARSB_Exon4_0728
5:78260179-78260328/20,20/-	1.58806	5	78260309	78260328	1	GAAGTTGCAACAGGATATAA	78260179	78260198	1	CACTAATGTCTTTTCAGACA	78260199	78260308	AAATATGTATTCAACAAACATATTCACCAAAAGGGCTATAGCCCTCATAACTAACCATCCACCAGAGAAGGTAAGTTTTGCTTCTATTTACTGATAGCAAAATCTTGTTA	CACTAATGTCTTTTCAGACACTTCAGCTTCCCGATATCCGACGGTAGTGTNNNNNGAAGTTGCAACAGGATATAA	78260218	78260449	-	0	NM_000046.5_ARSB_Exon3_0729
5:78260262-78260411/16,24/+	1.96084	5	78260262	78260277	1	TGAGGGCTATAGCCCT	78260388	78260411	1	AGCGTTCATGGGAATAATAATCTT	78260278	78260387	TTTGGTGAATATGTTTGTTGAATACATATTTTTATATCCTGTTGCAACTTCTTCGCCATCTCGAAAATCAAGAGCACATCGTGTGACATTCAGAGCGTCAATTAATGTAC	AGCGTTCATGGGAATAATAATCTTCTTCAGCTTCCCGATATCCGACGGTAGTGTNNNNNTGAGGGCTATAGCCCT	78260218	78260449	+	0	NM_000046.5_ARSB_Exon3_0730
5:78260325-78260474/18,22/+	2.10649	5	78260325	78260342	1	CTTCTTCGCCATCTCGAA	78260453	78260474	1	AGTCAGCATAGCATAAAACTTG	78260343	78260452	AATCAAGAGCACATCGTGTGACATTCAGAGCGTCAATTAATGTACAGCGTTCATGGGAATAATAATCTTCACTACCCAGGAGATATCCTGCAAGAATGGAAGACGAAAAT	AGTCAGCATAGCATAAAACTTGCTTCAGCTTCCCGATATCCGACGGTAGTGTNNNNNCTTCTTCGCCATCTCGAA	78260218	78260449	+	0	NM_000046.5_ARSB_Exon3_0731
5:78264753-78264902/19,21/+	2.19364	5	78264753	78264771	1	GATTGCACTTGGGTGTGTT	78264882	78264902	1	CCCAGGTGCCATTTTCCGACC	78264772	78264881	TTATGAGATGGCTGCAGTTAGTCTAAGTTGTTAAAGAAACATGTGCATTTCCATTACCAAAGTAGGTATCAAATCCTCGGCGGGTTGGAAGGCATTCTTTCCGGTACATT	CCCAGGTGCCATTTTCCGACCCTTCAGCTTCCCGATATCCGACGGTAGTGTNNNNNGATTGCACTTGGGTGTGTT	78264808	78265035	+	0	NM_000046.5_ARSB_Exon2_0732
5:78264836-78264985/21,19/+	2.27199	5	78264836	78264856	1	GGTATCAAATCCTCGGCGGGT	78264967	78264985	1	AGCTGGGCTGACAGGGCCA	78264857	78264966	TGGAAGGCATTCTTTCCGGTACATTCCCAGGTGCCATTTTCCGACCATATGGGTAGTATAACCTGCTTCTTTTAGGAGCTGGGGCAGGAGTTTTTCATCCAGAGGAACAC	AGCTGGGCTGACAGGGCCACTTCAGCTTCCCGATATCCGACGGTAGTGTNNNNNGGTATCAAATCCTCGGCGGGT	78264808	78265035	+	0	NM_000046.5_ARSB_Exon2_0733
5:78264925-78265074/20,20/-	1.73298	5	78265055	78265074	1	CTGCTTGTTCACAATATTTC	78264925	78264944	1	CCTGCCCCAGCTCCTAAAAG	78264945	78265054	AATGTCATTAATCTATAATTTTATGTTTATCTCTGTAAGATCCGTACAGGTTTACAGCACCAAATAATCTGGCCCTGTCAGCCCAGCTGTGTTCCTCTGGATGAAAAACT	CCTGCCCCAGCTCCTAAAAGCTTCAGCTTCCCGATATCCGACGGTAGTGTNNNNNCTGCTTGTTCACAATATTTC	78264808	78265035	-	0	NM_000046.5_ARSB_Exon2_0734
5:78280751-78280900/19,21/+	1.27143	5	78280751	78280769	1	GCCGCGTACCTGGTAGCGG	78280880	78280900	1	GCCGTGGAAGCCGACGTCGTT	78280770	78280879	CCAGTGAGCAGCTGGCTCCGCGACGGCGTGCACAGCGGCTGCGTGTAGTAGTTGTCCAGGAGCACCCCGCCGGCCGCCAGCGCGTCCAGGTGCGGCGTGCGGATGCGGGA	GCCGTGGAAGCCGACGTCGTTCTTCAGCTTCCCGATATCCGACGGTAGTGTNNNNNGCCGCGTACCTGGTAGCGG	78280739	78281091	+	0	NM_000046.5_ARSB_Exon1_0735
5:78280635-78280784/16,24/-	0.864589	5	78280769	78280784	6	CCAGCTGCTCACTGGC	78280635	78280658	1	GCTCGGACCGCCGACCCAGTTATG	78280659	78280768	CGCTACCAGGTACGCGGCGCCCCCGCCGCCCGCGCCGCCCCCGCCCCGCCTTTCGCCGGCGCCCTGCCGCTCCTACCCGGCCCTTGAGGCCGCGGGCGCTGGCAGGCGGG	GCTCGGACCGCCGACCCAGTTATGCTTCAGCTTCCCGATATCCGACGGTAGTGTNNNNNCCAGCTGCTCACTGGC	78280739	78281091	-	0	NM_000046.5_ARSB_Exon1_0736
5:78280901-78281050/22,18/-	1.02968	5	78281029	78281050	1	AGCTTGCCCCGAGGCCCCGGAC	78280901	78280918	1	GCAGACGACCTAGGCTGG	78280919	78281028	CTCGGCGGCTGCTCCTCCCCGTCGTCCTCCCGCTGCTGCTGCTGCTGTTGTTGGCGCCGCCGGGCTCGGGCGCCGGGGCCAGCCGGCCGCCCCACCTGGTCTTCTTGCTG	GCAGACGACCTAGGCTGGCTTCAGCTTCCCGATATCCGACGGTAGTGTNNNNNAGCTTGCCCCGAGGCCCCGGAC	78280739	78281091	-	0	NM_000046.5_ARSB_Exon1_0737
5:78280641-78280790/22,18/+	1.2009	5	78280641	78280662	1	TGGGTCGGCGGTCCGAGCCCCG	78280773	78280790	1	GTGAGCAGCTGGCTCCGC	78280663	78280772	CCTGCCAGCGCCCGCGGCCTCAAGGGCCGGGTAGGAGCGGCAGGGCGCCGGCGAAAGGCGGGGCGGGGGCGGCGCGGGCGGCGGGGGCGCCGCGTACCTGGTAGCGGCCA	GTGAGCAGCTGGCTCCGCCTTCAGCTTCCCGATATCCGACGGTAGTGTNNNNNTGGGTCGGCGGTCCGAGCCCCG	78280739	78281091	+	0	NM_000046.5_ARSB_Exon1_0738
5:78280995-78281144/16,24/-	1.13724	5	78281129	78281144	9	CCCAGTTCCTCATTCT	78280995	78281018	1	GCTCCTCCCCGTCGTCCTCCCGCT	78281019	78281128	ATCAGCGGTACAAGGGGCTGGTGGCGCCACAGGCGCTGGGACCGCGGGCGGACAAGGATGGGTCCGCGCGGCGCGGCGAGCTTGCCCCGAGGCCCCGGACCTCGGCGGCT	GCTCCTCCCCGTCGTCCTCCCGCTCTTCAGCTTCCCGATATCCGACGGTAGTGTNNNNNCCCAGTTCCTCATTCT	78280739	78281091	-	0	NM_000046.5_ARSB_Exon1_0739
5:78280785-78280934/16,24/-	1.45255	5	78280919	78280934	11	CCTGGTCTTCTTGCTG	78280785	78280808	1	GCCGCTGTGCACGCCGTCGCGGAG	78280809	78280918	GCAGACGACCTAGGCTGGAACGACGTCGGCTTCCACGGCTCCCGCATCCGCACGCCGCACCTGGACGCGCTGGCGGCCGGCGGGGTGCTCCTGGACAACTACTACACGCA	GCCGCTGTGCACGCCGTCGCGGAGCTTCAGCTTCCCGATATCCGACGGTAGTGTNNNNNCCTGGTCTTCTTGCTG	78280739	78281091	-	0	NM_000046.5_ARSB_Exon1_0740
6:74304717-74304866/16,24/-	1.89258	6	74304851	74304866	1	TACACTATTCGCCAAA	74304717	74304740	1	AGTGCCTTCTGTATTGTGTAAGCA	74304741	74304850	GGTGAAGTACAAAACTGGGCTCTCAATGATCACCATGGACACAGACACTGAAGGAACCAATAAATAATCCTGCCTCTATTAATGTATTTTTATTTATCATGTAACCTCAA	AGTGCCTTCTGTATTGTGTAAGCACTTCAGCTTCCCGATATCCGACGGTAGTGTNNNNNTACACTATTCGCCAAA	74304779	74304957	-	0	NM_012434.5_SLC17A5_Exon11_0741
6:74304791-74304940/16,24/-	2.2039	6	74304925	74304940	1	TAGAACACTGTTGGAG	74304791	74304814	1	GGACACAGACACTGAAGGAACCAA	74304815	74304924	AATGGCAAACCGTGTTCTATATTGCTGCTGCTATTAATGTTTTTGGTGCCATTTTCTTTACACTATTCGCCAAAGGTGAAGTACAAAACTGGGCTCTCAATGATCACCAT	GGACACAGACACTGAAGGAACCAACTTCAGCTTCCCGATATCCGACGGTAGTGTNNNNNTAGAACACTGTTGGAG	74304779	74304957	-	0	NM_012434.5_SLC17A5_Exon11_0742
6:74304883-74305032/21,19/+	1.64388	6	74304883	74304903	1	AAACATTAATAGCAGCAGCAA	74305014	74305032	1	AGAGTGTTAAAACAGCCAC	74304904	74305013	TATAGAACACGGTTTGCCATTCTCCAACAGTGTTCTATAAAGGAAGACAAAAAATGCAAGTGAAATAAAATTTTGTGTGTAGTTCACTTCATTAAAAAGATAGTGTCACA	AGAGTGTTAAAACAGCCACCTTCAGCTTCCCGATATCCGACGGTAGTGTNNNNNAAACATTAATAGCAGCAGCAA	74304779	74304957	+	0	NM_012434.5_SLC17A5_Exon11_0743
6:74310011-74310160/17,23/-	1.70287	6	74310144	74310160	2	GCTGGTATCCTCCTGGG	74310011	74310033	1	GCTGCACATCTGTGTCAAAGTTC	74310034	74310143	CATCACAAATACATTTGCCACTATTCCAGGAATGGTTGGGCCCGTCATTGCTAAAAGTCTGACCCCTGATGTAAGTAGATAATTTACTTGTAAACTGGAAAGGTTTTGGA	GCTGCACATCTGTGTCAAAGTTCCTTCAGCTTCCCGATATCCGACGGTAGTGTNNNNNGCTGGTATCCTCCTGGG	74310053	74310184	-	0	NM_012434.5_SLC17A5_Exon10_0744
6:74310073-74310222/16,24/+	1.42114	6	74310073	74310088	1	CATCAGGGGTCAGACT	74310199	74310222	1	GATACACATTTAAACAGCTTCATT	74310089	74310198	TTTAGCAATGACGGGCCCAACCATTCCTGGAATAGTGGCAAATGTATTTGTGATGCCCAGGAGGATACCAGCATACCTGTAGAAACATTTTCATAGACGTTTATTATTGT	GATACACATTTAAACAGCTTCATTCTTCAGCTTCCCGATATCCGACGGTAGTGTNNNNNCATCAGGGGTCAGACT	74310053	74310184	+	0	NM_012434.5_SLC17A5_Exon10_0745
6:74320041-74320190/17,23/-	1.84805	6	74320174	74320190	1	ATATCAACAACACTGGG	74320041	74320063	1	GATAAAAGGCCAGAGGCGGTGAC	74320064	74320173	AGGCTTTTGCTCTTCTGGATTTAGCATCAACCATCTGGATATTGCTCCTTCGTGAGTACTAATATAAAGATTTGCTGTGATTGACTTTAAATTATATTTTTAAAAATCCT	GATAAAAGGCCAGAGGCGGTGACCTTCAGCTTCCCGATATCCGACGGTAGTGTNNNNNATATCAACAACACTGGG	74320102	74320290	-	0	NM_012434.5_SLC17A5_Exon9_0746_SNP_a
6:74320117-74320266/17,23/+	2.17948	6	74320117	74320133	1	ACTCACGAAGGAGCAAT	74320244	74320266	1	CCAGGAATACTGCAGGTCCAATC	74320134	74320243	ATCCAGATGGTTGATGCTAAATCCAGAAGAGCAAAAGCCTCCCAGTGTTGTTGATATAGTTAGGAAAGCAACGGCCAAAGAATAATCACAGCCAATGAAGCCAGCAGCTA	CCAGGAATACTGCAGGTCCAATCCTTCAGCTTCCCGATATCCGACGGTAGTGTNNNNNACTCACGAAGGAGCAAT	74320102	74320290	+	0	NM_012434.5_SLC17A5_Exon9_0747
6:74320200-74320349/16,24/+	1.38256	6	74320200	74320215	1	AGCAACGGCCAAAGAA	74320326	74320349	1	CCTTAATATGGTATAAATCTGAAA	74320216	74320325	TAATCACAGCCAATGAAGCCAGCAGCTACCAGGAATACTGCAGGTCCAATCATTCCTGGAGTTAAAAAGTTATAAAAGGGAAAAAACACCCAGCATTAATATTTGCTCTA	CCTTAATATGGTATAAATCTGAAACTTCAGCTTCCCGATATCCGACGGTAGTGTNNNNNAGCAACGGCCAAAGAA	74320102	74320290	+	0	NM_012434.5_SLC17A5_Exon9_0748
6:74324955-74325104/16,24/-	1.95275	6	74325089	74325104	1	GCTGACAATTTAAGGG	74324955	74324978	1	AGGAGATAGGAAAACAAAGTGTGT	74324979	74325088	CAAAATGGAATTTTTCAACTTTATGTGTTCGCAGAATTTTTAGCCTTATAGGTAAGTGAAGCAATCAGGTTTTGTTTTGGTTTACAGTTATTTACCATGTTTACAGTTAT	AGGAGATAGGAAAACAAAGTGTGTCTTCAGCTTCCCGATATCCGACGGTAGTGTNNNNNGCTGACAATTTAAGGG	74325017	74325190	-	0	NM_012434.5_SLC17A5_Exon8_0749
6:74325044-74325193/16,24/+	1.44736	6	74325044	74325059	1	GGCTAAAAATTCTGCG	74325170	74325193	1	TCTGGAAGGAATAAGAAGATACAG	74325060	74325169	AACACATAAAGTTGAAAAATTCCATTTTGCCCTTAAATTGTCAGCAGCTTGACCAGACAGGATCATACATAACCAAGAGCCTAAATAAGGCAATGAAGATAAAAACCCAT	TCTGGAAGGAATAAGAAGATACAGCTTCAGCTTCCCGATATCCGACGGTAGTGTNNNNNGGCTAAAAATTCTGCG	74325017	74325190	+	0	NM_012434.5_SLC17A5_Exon8_0750
6:74325103-74325252/17,23/+	2.07563	6	74325103	74325119	1	GCAGCTTGACCAGACAG	74325230	74325252	1	CATTCATCACAGCCAATGACCAC	74325120	74325229	GATCATACATAACCAAGAGCCTAAATAAGGCAATGAAGATAAAAACCCATTCTGGAAGGAATAAGAAGATACAGGATTAATTACGGTGAGAGAAAAAAACAAAACATACA	CATTCATCACAGCCAATGACCACCTTCAGCTTCCCGATATCCGACGGTAGTGTNNNNNGCAGCTTGACCAGACAG	74325017	74325190	+	0	NM_012434.5_SLC17A5_Exon8_0751
6:74331420-74331569/18,22/+	1.30759	6	74331420	74331437	1	GAGTAAAATGGAAGATAC	74331548	74331569	1	GATCTCCTTCATATAAGTAGGC	74331438	74331547	AGAATAACTGAATTTTATACAGATGAGAACAAATTCTGTGTATGGTCTTATACTATATATATAAGAAGCAGATGATTATTTTTTCTTACCTCTTGAACATTGAACCTTAG	GATCTCCTTCATATAAGTAGGCCTTCAGCTTCCCGATATCCGACGGTAGTGTNNNNNGAGTAAAATGGAAGATAC	74331506	74331705	+	0	NM_012434.5_SLC17A5_Exon7_0752
6:74331498-74331647/18,22/+	1.7482	6	74331498	74331515	1	ATAAGAAGCAGATGATTA	74331626	74331647	1	AGCCCAAAGTGGCAGGGATTTT	74331516	74331625	TTTTTTCTTACCTCTTGAACATTGAACCTTAGGATCTCCTTCATATAAGTAGGCAATAATGTCAATAAAGTATAAAAAGTCCAGTTGTAAGAAAAGTGTGCAACTACGAT	AGCCCAAAGTGGCAGGGATTTTCTTCAGCTTCCCGATATCCGACGGTAGTGTNNNNNATAAGAAGCAGATGATTA	74331506	74331705	+	0	NM_012434.5_SLC17A5_Exon7_0753
6:74331590-74331739/16,24/+	1.07974	6	74331590	74331605	4	AAAAGTCCAGTTGTAA	74331716	74331739	1	TACGGCTATGTTAATGCTTAGATC	74331606	74331715	GAAAAGTGTGCAACTACGATAGCCCAAAGTGGCAGGGATTTTAAAATGGGTACCCACGGCACTGACTTCTGTGAAGAAAGCTGAAGAAAACAGGAATAATTAGGATAAAC	TACGGCTATGTTAATGCTTAGATCCTTCAGCTTCCCGATATCCGACGGTAGTGTNNNNNAAAAGTCCAGTTGTAA	74331506	74331705	+	0	NM_012434.5_SLC17A5_Exon7_0754_SNP_a
6:74345029-74345178/19,21/+	1.90435	6	74345029	74345047	1	TTTTTAAAAACTGATATCT	74345158	74345178	1	TGTGTTTTTGTGGTGTGTCAC	74345048	74345157	TAATTCTGAAGAAAAAAAGTTTCTGACATTATTTTTAAAATGTGTCAAAGTCCATACCTGATTTCTTAATGATGAAAGAATGTATTCCTTTTCATAATGGGAAATTCTCT	TGTGTTTTTGTGGTGTGTCACCTTCAGCTTCCCGATATCCGACGGTAGTGTNNNNNTTTTTAAAAACTGATATCT	74345084	74345243	+	0	NM_012434.5_SLC17A5_Exon6_0755
6:74345118-74345267/21,19/-	1.42674	6	74345247	74345267	1	TGGTACATTCTAATTTTATCT	74345118	74345136	1	AGGAATACATTCTTTCATC	74345137	74345246	AACTATTATTTTTCTATTTTAAGGTACTATTGGAATATTTTGGTTTCTTTTGTGGATCTGGTTAGTTAGTGACACACCACAAAAACACAAGAGAATTTCCCATTATGAAA	AGGAATACATTCTTTCATCCTTCAGCTTCCCGATATCCGACGGTAGTGTNNNNNTGGTACATTCTAATTTTATCT	74345084	74345243	-	0	NM_012434.5_SLC17A5_Exon6_0756
6:74346283-74346432/21,19/+	1.66856	6	74346283	74346303	1	GGCTACTATTATTACATTTTG	74346414	74346432	1	TGTCCCAAGCTGTGCTCCT	74346304	74346413	AATTTGTTACATTATAATTTAGTTAAAATTTTAAACTTACCAAAAAAGTAGAAGACATAAGTCCAATTCATATAGTAGCAAATTATTCCAGAAAGAGGAAGAGAAATTAC	TGTCCCAAGCTGTGCTCCTCTTCAGCTTCCCGATATCCGACGGTAGTGTNNNNNGGCTACTATTATTACATTTTG	74346323	74346450	+	0	NM_012434.5_SLC17A5_Exon5_0757
6:74346357-74346506/17,23/+	2.0715	6	74346357	74346373	1	GACATAAGTCCAATTCA	74346484	74346506	1	GGACAGACAAGTCTACTGCTTAC	74346374	74346483	TATAGTAGCAAATTATTCCAGAAAGAGGAAGAGAAATTACTGTCCCAAGCTGTGCTCCTAGAACAACACATAAGACTATTTTATAAACTTTGGAGAGAGAAACAAGGATA	GGACAGACAAGTCTACTGCTTACCTTCAGCTTCCCGATATCCGACGGTAGTGTNNNNNGACATAAGTCCAATTCA	74346323	74346450	+	0	NM_012434.5_SLC17A5_Exon5_0758
6:74348058-74348207/22,18/+	2.26914	6	74348058	74348079	1	TGGTATGCAGGCCCTTTTTCCC	74348190	74348207	1	CCACATGGCATGCATGGC	74348080	74348189	AAAGGTTGATATATACATAACATATTACAGCAAAATTTGGTAATTGTTATCTCACCTGCATATGAAATGCTAAGAAGTTTGCTTCTTTCAAGAGGGGGAGCCCAAGAAGA	CCACATGGCATGCATGGCCTTCAGCTTCCCGATATCCGACGGTAGTGTNNNNNTGGTATGCAGGCCCTTTTTCCC	74348114	74348242	+	0	NM_012434.5_SLC17A5_Exon4_0759_SNP_a
6:74348144-74348293/18,22/-	1.60774	6	74348276	74348293	1	CTTAACTTACTTTAAAGC	74348144	74348165	1	AGAAGCAAACTTCTTAGCATTT	74348166	74348275	ATTAACAAAACTACCTTACATTTCATCAGAAATATCATGTTCCCTTCTCTCAGGGTGTTACATTTCCAGCCATGCATGCCATGTGGTCTTCTTGGGCTCCCCCTCTTGAA	AGAAGCAAACTTCTTAGCATTTCTTCAGCTTCCCGATATCCGACGGTAGTGTNNNNNCTTAACTTACTTTAAAGC	74348114	74348242	-	0	NM_012434.5_SLC17A5_Exon4_0760
6:74351355-74351504/19,21/+	2.33373	6	74351355	74351373	1	TAAGAAGAAGAGAAGGAGA	74351484	74351504	1	AACAGGGTGAGGACAGCAGTG	74351374	74351483	CACACGGTAAGAAGTAAAACAAGAGAGAAAAGAAAATTACCTCTCCTAGTCCTTCTAGTGCTCTGAGTACAATGAGTGGTCCAACTCCTAAATCTGCAGCAATGGGAGTG	AACAGGGTGAGGACAGCAGTGCTTCAGCTTCCCGATATCCGACGGTAGTGTNNNNNTAAGAAGAAGAGAAGGAGA	74351393	74351667	+	0	NM_012434.5_SLC17A5_Exon3_0761
6:74351427-74351576/21,19/+	2.01113	6	74351427	74351447	1	TCTAGTGCTCTGAGTACAATG	74351558	74351576	1	TCCTCCAGGAATCTGTGTG	74351448	74351557	AGTGGTCCAACTCCTAAATCTGCAGCAATGGGAGTGAACAGGGTGAGGACAGCAGTGCCAAGGATCCCAAATCCTAGCAGCATTTTCCCCCCTATTTTGCTGGCAACATA	TCCTCCAGGAATCTGTGTGCTTCAGCTTCCCGATATCCGACGGTAGTGTNNNNNTCTAGTGCTCTGAGTACAATG	74351393	74351667	+	0	NM_012434.5_SLC17A5_Exon3_0762
6:74351499-74351648/16,24/-	2.20318	6	74351633	74351648	2	GGGTAAGAAGTACCAA	74351499	74351522	1	AGGATTTGGGATCCTTGGCACTGC	74351523	74351632	TGGGATGCAGAAACTCAAGGATGGATTCTCGGTTCCTTTTTTTATGGCTACATCATCACACAGATTCCTGGAGGATATGTTGCCAGCAAAATAGGGGGGAAAATGCTGCT	AGGATTTGGGATCCTTGGCACTGCCTTCAGCTTCCCGATATCCGACGGTAGTGTNNNNNGGGTAAGAAGTACCAA	74351393	74351667	-	0	NM_012434.5_SLC17A5_Exon3_0763
6:74351545-74351694/18,22/-	2.21175	6	74351677	74351694	1	CTGTGAAGGTCTTAAAGG	74351545	74351566	1	CCTGGAGGATATGTTGCCAGCA	74351567	74351676	ATTGTTTTATTCTTTTCTGATTTTTGTAGGGTAAGAAGTACCAATGGGATGCAGAAACTCAAGGATGGATTCTCGGTTCCTTTTTTTATGGCTACATCATCACACAGATT	CCTGGAGGATATGTTGCCAGCACTTCAGCTTCCCGATATCCGACGGTAGTGTNNNNNCTGTGAAGGTCTTAAAGG	74351393	74351667	-	0	NM_012434.5_SLC17A5_Exon3_0764
6:74354058-74354207/16,24/+	1.04705	6	74354058	74354073	8	AGACCTTTTAATATTT	74354184	74354207	1	AGTTCTATTATCTTCTAAAGTTGT	74354074	74354183	TTACTTGCAAGTATTTTAGGATAATTAAAATTGTTTCCTTAAAAAATAGCACCTACCGTTTGATTATGATGAACTTTTATGGGAGCAGAATGCTCTGGACACGCCTTGGA	AGTTCTATTATCTTCTAAAGTTGTCTTCAGCTTCCCGATATCCGACGGTAGTGTNNNNNAGACCTTTTAATATTT	74354109	74354346	+	0	NM_012434.5_SLC17A5_Exon2_0765
6:74354126-74354275/17,23/-	1.65474	6	74354259	74354275	3	GTTTCTTCATTGTGTAT	74354126	74354148	1	AGTTCATCATAATCAAACGGTAG	74354149	74354258	GCATTACGTGTGAATCTGAGTGTTGCGTTAGTGGATATGGTAGATTCAAATACAACTTTAGAAGATAATAGAACTTCCAAGGCGTGTCCAGAGCATTCTGCTCCCATAAA	AGTTCATCATAATCAAACGGTAGCTTCAGCTTCCCGATATCCGACGGTAGTGTNNNNNGTTTCTTCATTGTGTAT	74354109	74354346	-	0	NM_012434.5_SLC17A5_Exon2_0766
6:74354210-74354359/16,24/+	1.26664	6	74354210	74354225	3	TTGAATCTACCATATC	74354336	74354359	1	AGATTGGGGAAAATTTTTATTTAT	74354226	74354335	CACTAACGCAACACTCAGATTCACACGTAATGCATACACAATGAAGAAACCAAAAAAGGCCAAAATTGCTAAGTTGTAACGAGCAGAGCAGCACACTGGAGCTGAAATAA	AGATTGGGGAAAATTTTTATTTATCTTCAGCTTCCCGATATCCGACGGTAGTGTNNNNNTTGAATCTACCATATC	74354109	74354346	+	0	NM_012434.5_SLC17A5_Exon2_0767
6:74354257-74354406/17,23/+	1.54938	6	74354257	74354273	4	GCATACACAATGAAGAA	74354384	74354406	14	AGGGTTTTGCCATGTTGCTTAGG	74354274	74354383	ACCAAAAAAGGCCAAAATTGCTAAGTTGTAACGAGCAGAGCAGCACACTGGAGCTGAAATAAAGATTGGGGAAAATTTTTATTTATTTTTAAATTTTTATTTTTAGAGAC	AGGGTTTTGCCATGTTGCTTAGGCTTCAGCTTCCCGATATCCGACGGTAGTGTNNNNNGCATACACAATGAAGAA	74354109	74354346	+	0	NM_012434.5_SLC17A5_Exon2_0768
6:74363455-74363604/22,18/-	1.92834	6	74363583	74363604	1	GTCTCCGGTTCGAGACCTGGCC	74363455	74363472	1	CCGGGGGCGGCGGTCTCT	74363473	74363582	CGGAACGATGGCGAGGAGAGCACGGACCGCACGCCTCTTCTACCGGGCGCCCCACGGGCCGAAGCCGGTAAGCGGCGGGGTCGTCCAGGGGCTTCGAGTGGGCAGCGGTA	CCGGGGGCGGCGGTCTCTCTTCAGCTTCCCGATATCCGACGGTAGTGTNNNNNGTCTCCGGTTCGAGACCTGGCC	74363495	74363629	-	0	NM_012434.5_SLC17A5_Exon1_0769
6:74363532-74363681/22,18/-	1.89383	6	74363660	74363681	1	GGGGGCTTCGGGCTGTCGGGCC	74363532	74363549	1	CCTCTTCTACCGGGCGCC	74363550	74363659	GGCGCTCCCTTCTCTGCCAGGTGGCGAGTACACCTGCTCACGTAGGCGTCATGAGGTCTCCGGTTCGAGACCTGGCCCGGAACGATGGCGAGGAGAGCACGGACCGCACG	CCTCTTCTACCGGGCGCCCTTCAGCTTCCCGATATCCGACGGTAGTGTNNNNNGGGGGCTTCGGGCTGTCGGGCC	74363495	74363629	-	0	NM_012434.5_SLC17A5_Exon1_0770
X:100652714-100652863/17,23/-	2.16236	X	100652847	100652863	1	TCCCACAGGCACTGTTT	100652714	100652736	1	AGCTCAAGGCTAGGTGGCTCATG	100652737	100652846	TGCTTCAGCTAGAAAATACAATGCAGATGTCATTAAAAGACTTACTTTAAAATGTTTATTTTATTGCCAACTACTACTTCCTGTCCACCTTTTTCTCCATTCACTTTAAA	AGCTCAAGGCTAGGTGGCTCATGCTTCAGCTTCCCGATATCCGACGGTAGTGTNNNNNTCCCACAGGCACTGTTT	100652776	100653107	-	0	NM_000169.2_GLA_Exon7_0771
X:100652789-100652938/18,22/+	1.66339	X	100652789	100652806	2	TAAACATTTTAAAGTAAG	100652917	100652938	1	CACAGGGAGGAGCTGTGTGATG	100652807	100652916	TCTTTTAATGACATCTGCATTGTATTTTCTAGCTGAAGCAAAACAGTGCCTGTGGGATTTATGTGACTTCTTAACCTTGAAGTCCATTCATAGAACCCTAGCTTCCTTTT	CACAGGGAGGAGCTGTGTGATGCTTCAGCTTCCCGATATCCGACGGTAGTGTNNNNNTAAACATTTTAAAGTAAG	100652776	100653107	+	0	NM_000169.2_GLA_Exon7_0772_SNP_a
X:100652869-100653018/16,24/+	2.26541	X	100652869	100652884	1	GTGACTTCTTAACCTT	100652995	100653018	1	AGAGCGAGGTCCACCAATCTCCTG	100652885	100652994	GAAGTCCATTCATAGAACCCTAGCTTCCTTTTCACAGGGAGGAGCTGTGTGATGAAGCAGGCAGGATTACAGGCCACTCCTTTACCCAGGGAAGCAACTGCGATGGTATA	AGAGCGAGGTCCACCAATCTCCTGCTTCAGCTTCCCGATATCCGACGGTAGTGTNNNNNGTGACTTCTTAACCTT	100652776	100653107	+	0	NM_000169.2_GLA_Exon7_0773
X:100652942-100653091/16,24/-	2.25484	X	100653076	100653091	2	TCAGGGAGACAACTTT	100652942	100652965	1	AGGAGTGGCCTGTAATCCTGCCTG	100652966	100653075	GAAGTGTGGGAACGACCTCTCTCAGGCTTAGCCTGGGCTGTAGCTATGATAAACCGGCAGGAGATTGGTGGACCTCGCTCTTATACCATCGCAGTTGCTTCCCTGGGTAA	AGGAGTGGCCTGTAATCCTGCCTGCTTCAGCTTCCCGATATCCGACGGTAGTGTNNNNNTCAGGGAGACAACTTT	100652776	100653107	-	0	NM_000169.2_GLA_Exon7_0774
X:100653031-100653180/18,22/-	2.03781	X	100653163	100653180	1	GTGCTTGATAGTTCTGAC	100653031	100653052	1	AGGCTTAGCCTGGGCTGTAGCT	100653053	100653162	ATTAAGAATGAATGCCAAACTAACAGGGCCACTTATCACTAGTTGCTAAGCAACCACACTTTCTTGGTTTTTCAGGGAGACAACTTTGAAGTGTGGGAACGACCTCTCTC	AGGCTTAGCCTGGGCTGTAGCTCTTCAGCTTCCCGATATCCGACGGTAGTGTNNNNNGTGCTTGATAGTTCTGAC	100652776	100653107	-	0	NM_000169.2_GLA_Exon7_0775
X:100653296-100653445/22,18/-	1.94554	X	100653424	100653445	1	CCCTCAAGCCAAAGCTCTCCTT	100653296	100653313	1	CCAACTTTGTCTTGGGCC	100653314	100653423	CAGGATAAGGACGTAATTGCCATCAATCAGGACCCCTTGGGCAAGCAAGGGTACCAGCTTAGACAGGTAAATAAGAGTATATATTTTAAGATGGCTTTATATACCCAATA	CCAACTTTGTCTTGGGCCCTTCAGCTTCCCGATATCCGACGGTAGTGTNNNNNCCCTCAAGCCAAAGCTCTCCTT	100653337	100653575	-	0	NM_000169.2_GLA_Exon6_0776
X:100653373-100653522/17,23/-	2.14672	X	100653506	100653522	1	CAGCAAGTAACTCAGAT	100653373	100653395	1	AGGACCCCTTGGGCAAGCAAGGG	100653396	100653505	GGCCCTCTGGGCTATCATGGCTGCTCCTTTATTCATGTCTAATGACCTCCGACACATCAGCCCTCAAGCCAAAGCTCTCCTTCAGGATAAGGACGTAATTGCCATCAATC	AGGACCCCTTGGGCAAGCAAGGGCTTCAGCTTCCCGATATCCGACGGTAGTGTNNNNNCAGCAAGTAACTCAGAT	100653337	100653575	-	0	NM_000169.2_GLA_Exon6_0777_SNP_a
X:100653449-100653598/16,24/-	1.81306	X	100653583	100653598	6	GTTTCCTCCTCTCTTG	100653449	100653472	1	CATGTCTAATGACCTCCGACACAT	100653473	100653582	TTTGAATTATTTCATTCTTTTTCTCAGTTAGTGATTGGCAACTTTGGCCTCAGCTGGAATCAGCAAGTAACTCAGATGGCCCTCTGGGCTATCATGGCTGCTCCTTTATT	CATGTCTAATGACCTCCGACACATCTTCAGCTTCCCGATATCCGACGGTAGTGTNNNNNGTTTCCTCCTCTCTTG	100653337	100653575	-	0	NM_000169.2_GLA_Exon6_0778_SNP_a
X:100653705-100653854/18,22/+	1.8232	X	100653705	100653722	1	ACCTTGAATGTCAAAATA	100653833	100653854	1	AGATGTCCAGTCCAAGATACTC	100653723	100653832	GGAAACAAGCCTACCGCAGGGTCTTGAACAAGGAGGGCTCAAGTTTTTACCATATCTGGGTCATTCCAACCCCCTGGTCCAGCAACATCAACAATTCTCTCCTGGTTAAA	AGATGTCCAGTCCAAGATACTCCTTCAGCTTCCCGATATCCGACGGTAGTGTNNNNNACCTTGAATGTCAAAATA	100653752	100653954	+	0	NM_000169.2_GLA_Exon5_0779
X:100653776-100653925/16,24/-	2.26306	X	100653910	100653925	1	ACAGAAATCCGACAGT	100653776	100653799	1	CCAGGGGGTTGGAATGACCCAGAT	100653800	100653909	ACTGCAATCACTGGCGAAATTTTGCTGACATTGATGATTCCTGGAAAAGTATAAAGAGTATCTTGGACTGGACATCTTTTAACCAGGAGAGAATTGTTGATGTTGCTGGA	CCAGGGGGTTGGAATGACCCAGATCTTCAGCTTCCCGATATCCGACGGTAGTGTNNNNNACAGAAATCCGACAGT	100653752	100653954	-	0	NM_000169.2_GLA_Exon5_0780
X:100653869-100654018/17,23/+	2.01622	X	100653869	100653885	1	GGAATCATCAATGTCAG	100653996	100654018	1	AGTTTAAAGGAGGCACTTGTAGC	100653886	100653995	CAAAATTTCGCCAGTGATTGCAGTACTGTCGGATTTCTGTATAATTGGGCTGTGAAAACAGATATGACTCTTCTGTTTACTTTCTACTAACATCCTTGTGAGATGAAAAC	AGTTTAAAGGAGGCACTTGTAGCCTTCAGCTTCCCGATATCCGACGGTAGTGTNNNNNGGAATCATCAATGTCAG	100653752	100653954	+	0	NM_000169.2_GLA_Exon5_0781
X:100655575-100655724/20,20/-	2.02947	X	100655705	100655724	1	CCCTGAATAGGACTGGCAGA	100655575	100655594	1	AGGAAACCAAGGTCTCCTTC	100655595	100655704	AGCATTGTGTACTCCTGTGAGTGGCCTCTTTATATGTGGCCCTTTCAAAAGGTGAGATAGTGAGCCCAGAATCCAATAGAACTGTACTGATAGATAGAACTTGACAACAA	AGGAAACCAAGGTCTCCTTCCTTCAGCTTCCCGATATCCGACGGTAGTGTNNNNNCCCTGAATAGGACTGGCAGA	100655633	100655765	-	0	NM_000169.2_GLA_Exon4_0782_SNP_a
X:100655653-100655802/16,24/+	1.99027	X	100655653	100655668	1	CCTTTTGAAAGGGCCA	100655779	100655802	1	AGAAATGAATTTCCAGCTGGGGCT	100655669	100655778	CATATAAAGAGGCCACTCACAGGAGTACACAATGCTTCTGCCAGTCCTATTCAGGGCCAAGGACATGTGCTTATAACCTGTATGAGAAAACAATGGGTAAAATAAGGGAA	AGAAATGAATTTCCAGCTGGGGCTCTTCAGCTTCCCGATATCCGACGGTAGTGTNNNNNCCTTTTGAAAGGGCCA	100655633	100655765	+	0	NM_000169.2_GLA_Exon4_0783
X:100656555-100656704/18,22/+	2.307	X	100656555	100656572	1	TGGCTCAGCTACCATGGC	100656683	100656704	1	AGTCAGCAAAGGTCTGGGCATC	100656573	100656682	CTCAAAGTTCTTTCCTTTGTGGCTAAATCTCTGGAATGAAACATTACCATCTGCCAAATTTTCCAAACTGTCACAGTAACAACCATCAAATTTTAGCAGATCTACTCCCC	AGTCAGCAAAGGTCTGGGCATCCTTCAGCTTCCCGATATCCGACGGTAGTGTNNNNNTGGCTCAGCTACCATGGC	100656599	100656817	+	0	NM_000169.2_GLA_Exon3_0784
X:100656644-100656793/17,23/+	1.95048	X	100656644	100656660	1	CACAGTAACAACCATCA	100656771	100656793	1	CCCTAGCTTCAGTCCTTTGCTGT	100656661	100656770	AATTTTAGCAGATCTACTCCCCAGTCAGCAAAGGTCTGGGCATCAATGTCGTAGTATCCAAAACTCCCAGGGAAGCCTGCGCAGGTTTTATTTCCAACATCTGCATAAAT	CCCTAGCTTCAGTCCTTTGCTGTCTTCAGCTTCCCGATATCCGACGGTAGTGTNNNNNCACAGTAACAACCATCA	100656599	100656817	+	0	NM_000169.2_GLA_Exon3_0785
X:100656718-100656867/19,21/-	2.25533	X	100656849	100656867	1	GGTTCTCTCTTTCTGCTAC	100656718	100656738	1	AGGCTTCCCTGGGAGTTTTGG	100656739	100656848	CTCACGATTGTGCTTCTACAATGGTGACTCTTTTCCTCCCTCTCATTTCAGGTTCACAGCAAAGGACTGAAGCTAGGGATTTATGCAGATGTTGGAAATAAAACCTGCGC	AGGCTTCCCTGGGAGTTTTGGCTTCAGCTTCCCGATATCCGACGGTAGTGTNNNNNGGTTCTCTCTTTCTGCTAC	100656599	100656817	-	0	NM_000169.2_GLA_Exon3_0786
X:100658730-100658879/16,24/+	2.1033	X	100658730	100658745	1	CTAAACAAGCTTCTGT	100658856	100658879	1	GCCTTCTGAATCTCTTTGGGGAGC	100658746	100658855	ACAGAAGTGCTTACAGTCCTCTGAATGAACAAGAACATTATCTATAAACTCACATAATTAGCTAGCTGGCGAATCCCATGAGGAAAGCGCTGAGGGTCTGCCTGAAGTCT	GCCTTCTGAATCTCTTTGGGGAGCCTTCAGCTTCCCGATATCCGACGGTAGTGTNNNNNCTAAACAAGCTTCTGT	100658778	100658993	+	0	NM_000169.2_GLA_Exon2_0787
X:100658810-100658959/21,19/-	2.33147	X	100658939	100658959	1	TGGAGATGGCAGAGCTCATGG	100658810	100658828	1	CCTCATGGGATTCGCCAGC	100658829	100658938	TCTCAGAAGGCTGGAAGGATGCAGGTTATGAGTACCTCTGCATTGATGACTGTTGGATGGCTCCCCAAAGAGATTCAGAAGGCAGACTTCAGGCAGACCCTCAGCGCTTT	CCTCATGGGATTCGCCAGCCTTCAGCTTCCCGATATCCGACGGTAGTGTNNNNNTGGAGATGGCAGAGCTCATGG	100658778	100658993	-	0	NM_000169.2_GLA_Exon2_0788
X:100658883-100659032/18,22/-	2.20256	X	100659015	100659032	1	GGGAGGTACCTAAGTGTT	100658883	100658904	1	CCTCTGCATTGATGACTGTTGG	100658905	100659014	CATTTAATGAATTGTAATGATTATTGGAATTTCTCTTTCAGTGAGAAGCTCTTCATGGAGATGGCAGAGCTCATGGTCTCAGAAGGCTGGAAGGATGCAGGTTATGAGTA	CCTCTGCATTGATGACTGTTGGCTTCAGCTTCCCGATATCCGACGGTAGTGTNNNNNGGGAGGTACCTAAGTGTT	100658778	100658993	-	0	NM_000169.2_GLA_Exon2_0789
X:100662619-100662768/17,23/-	2.20911	X	100662752	100662768	2	ATGGGCTGGCTGCACTG	100662619	100662641	1	GGGGAACTGGAGAGTCTCAACGG	100662642	100662751	GGAGCGCTTCATGTGCAACCTTGACTGCCAGGAAGAGCCAGATTCCTGCATCAGGTATCAGATATTGGGTACTCCCTTCCCTTTGCTTTTCCATGTGTTTGGGTGTGTTT	GGGGAACTGGAGAGTCTCAACGGCTTCAGCTTCCCGATATCCGACGGTAGTGTNNNNNATGGGCTGGCTGCACTG	100662677	100662911	-	0	NM_000169.2_GLA_Exon1_0790
X:100662696-100662845/17,23/-	2.0112	X	100662829	100662845	1	TTCGCTTCCTGGCCCTC	100662696	100662718	1	AGAGCCAGATTCCTGCATCAGGT	100662719	100662828	GTTTCCTGGGACATCCCTGGGGCTAGAGCACTGGACAATGGATTGGCAAGGACGCCTACCATGGGCTGGCTGCACTGGGAGCGCTTCATGTGCAACCTTGACTGCCAGGA	AGAGCCAGATTCCTGCATCAGGTCTTCAGCTTCCCGATATCCGACGGTAGTGTNNNNNTTCGCTTCCTGGCCCTC	100662677	100662911	-	0	NM_000169.2_GLA_Exon1_0791
X:100662782-100662931/17,23/-	1.71441	X	100662915	100662931	1	GGTTACCCGCGGAAATT	100662782	100662804	1	AGAGCACTGGACAATGGATTGGC	100662805	100662914	TATGCTGTCCGGTCACCGTGACAATGCAGCTGAGGAACCCAGAACTACATCTGGGCTGCGCGCTTGCGCTTCGCTTCCTGGCCCTCGTTTCCTGGGACATCCCTGGGGCT	AGAGCACTGGACAATGGATTGGCCTTCAGCTTCCCGATATCCGACGGTAGTGTNNNNNGGTTACCCGCGGAAATT	100662677	100662911	-	0	NM_000169.2_GLA_Exon1_0792_SNP_a
X:148564215-148564364/18,22/-	2.23854	X	148564347	148564364	1	GTATTTTGTGGATTCTGA	148564215	148564236	1	CCAGCTGGTGAGAGGAGGAGTT	148564237	148564346	CCCATTGCAGGATCACAATATGTATAATGATTCCCAAGGTGGAGATCTTTTCCAGTTGTTGATGCCTTGAGTTTTGCCAACCATGGATGGCAAATGTGATGTGCTCCCTT	CCAGCTGGTGAGAGGAGGAGTTCTTCAGCTTCCCGATATCCGACGGTAGTGTNNNNNGTATTTTGTGGATTCTGA	148564256	148564769	-	0	NM_000202.8_IDS_Exon9_0793
X:148564288-148564437/17,23/-	2.25641	X	148564421	148564437	1	GGTATACTGTGTGGGTT	148564288	148564310	1	AGGTGGAGATCTTTTCCAGTTGT	148564311	148564420	GGCTTCAATCCTGATGAATTTCTAGCTAACTTTTCTGACATCCATGCAGGGGAACTGTATTTTGTGGATTCTGACCCATTGCAGGATCACAATATGTATAATGATTCCCA	AGGTGGAGATCTTTTCCAGTTGTCTTCAGCTTCCCGATATCCGACGGTAGTGTNNNNNGGTATACTGTGTGGGTT	148564256	148564769	-	0	NM_000202.8_IDS_Exon9_0794
X:148564384-148564533/17,23/+	2.26406	X	148564384	148564400	1	CAGAAAAGTTAGCTAGA	148564511	148564533	1	AGGGATGTCTGAAGGCCGGGGAT	148564401	148564510	AATTCATCAGGATTGAAGCCAACCCACACAGTATACCTATAGTCTATGGTGCGTATGGAATAGCCCATGATCTTTATATCTTTTAAACTCGGCTTGTCAGAATTCCACTG	AGGGATGTCTGAAGGCCGGGGATCTTCAGCTTCCCGATATCCGACGGTAGTGTNNNNNCAGAAAAGTTAGCTAGA	148564256	148564769	+	0	NM_000202.8_IDS_Exon9_0795
X:148564450-148564599/22,18/+	2.03516	X	148564450	148564471	1	TGCGTATGGAATAGCCCATGAT	148564582	148564599	1	CCTCTTCCAAGTCACGGA	148564472	148564581	CTTTATATCTTTTAAACTCGGCTTGTCAGAATTCCACTGAGGGATGTCTGAAGGCCGGGGATACTGGCTATAGGCAATCAGTTCACGGGGATTACCAGGGAGGTACGGAT	CCTCTTCCAAGTCACGGACTTCAGCTTCCCGATATCCGACGGTAGTGTNNNNNTGCGTATGGAATAGCCCATGAT	148564256	148564769	+	0	NM_000202.8_IDS_Exon9_0796
X:148564544-148564693/18,22/+	2.43195	X	148564544	148564561	1	GGCAATCAGTTCACGGGG	148564672	148564693	1	GTGGAACCTGCAGTCCTGCAAG	148564562	148564671	ATTACCAGGGAGGTACGGATCCTCTTCCAAGTCACGGAATCGAAAATGCTTCAGAAGGTTCTTGCCTTCTCTGCACAGCTCAACGTGAAATGAAGGAACGGGGCAGCGAG	GTGGAACCTGCAGTCCTGCAAGCTTCAGCTTCCCGATATCCGACGGTAGTGTNNNNNGGCAATCAGTTCACGGGG	148564256	148564769	+	0	NM_000202.8_IDS_Exon9_0797
X:148564634-148564783/18,22/+	2.32272	X	148564634	148564651	1	GCACAGCTCAACGTGAAA	148564762	148564783	1	GCGACAGAGCAGAATGGGTTAC	148564652	148564761	TGAAGGAACGGGGCAGCGAGGTGGAACCTGCAGTCCTGCAAGTCCAGCCAGCGTGGGAAAAAGAGACACAAGTTCCACAAGGTCCATGGATTGCCTGCCTGAAACAGGAA	GCGACAGAGCAGAATGGGTTACCTTCAGCTTCCCGATATCCGACGGTAGTGTNNNNNGCACAGCTCAACGTGAAA	148564256	148564769	+	0	NM_000202.8_IDS_Exon9_0798
X:148564662-148564811/22,18/-	2.34695	X	148564790	148564811	1	CTGCCTGGCCATGGCAGGCTTT	148564662	148564679	1	GGTTCCACCTCGCTGCCC	148564680	148564789	TATAATGTAACCCATTCTGCTCTGTCGCTTCCTGTTTCAGGCAGGCAATCCATGGACCTTGTGGAACTTGTGTCTCTTTTTCCCACGCTGGCTGGACTTGCAGGACTGCA	GGTTCCACCTCGCTGCCCCTTCAGCTTCCCGATATCCGACGGTAGTGTNNNNNCTGCCTGGCCATGGCAGGCTTT	148564256	148564769	-	0	NM_000202.8_IDS_Exon9_0799
X:148568391-148568540/18,22/+	1.92688	X	148568391	148568408	1	GTGGTTCACATATAAACT	148568519	148568540	1	CCTCCGGAAGTGAAGCCGTCCT	148568409	148568518	AAAGGTGATCTTACTGTCAAGCAATATCATTTCAGCATATTTTATACCTGGCTCCATCAACTGTGAGGCGGAATCAAAAGGGTCGAGGTAAGGGAAAAGCTTCTCGCCTG	CCTCCGGAAGTGAAGCCGTCCTCTTCAGCTTCCCGATATCCGACGGTAGTGTNNNNNGTGGTTCACATATAAACT	148568435	148568649	+	0	NM_000202.8_IDS_Exon8_0800
X:148568475-148568624/16,24/+	2.02497	X	148568475	148568490	1	GGCGGAATCAAAAGGG	148568601	148568624	1	CCATTCTCCATGTTCACCTAGAGC	148568491	148568600	TCGAGGTAAGGGAAAAGCTTCTCGCCTGCCTCCGGAAGTGAAGCCGTCCTTCCAGGAACATAGAATATCAGGGGAACATGGGTAGCAACATCAAAATTGCTGTATTTGGC	CCATTCTCCATGTTCACCTAGAGCCTTCAGCTTCCCGATATCCGACGGTAGTGTNNNNNGGCGGAATCAAAAGGG	148568435	148568649	+	0	NM_000202.8_IDS_Exon8_0801
X:148568517-148568666/16,24/-	1.87221	X	148568651	148568666	17	ATTCATTTTCTGTCAT	148568517	148568540	1	AGGACGGCTTCACTTCCGGAGGCA	148568541	148568650	TCTGTGCTTTTTATGAACTAGGGTGGGCTCTAGGTGAACATGGAGAATGGGCCAAATACAGCAATTTTGATGTTGCTACCCATGTTCCCCTGATATTCTATGTTCCTGGA	AGGACGGCTTCACTTCCGGAGGCACTTCAGCTTCCCGATATCCGACGGTAGTGTNNNNNATTCATTTTCTGTCAT	148568435	148568649	-	0	NM_000202.8_IDS_Exon8_0802
X:148568776-148568925/16,24/+	1.32854	X	148568776	148568791	1	CCACAGAAAGGGTTAT	148568902	148568925	1	GCAACATATACCTAACGTAGGACT	148568792	148568901	TTCAACTGAATGCTGCTTTATTCAAAATCAGGTATTTGTCCTCATGAGGAAACCTTTAAAAAAGAAAAAATAATTAAATTCCCAAACTCAAATATCTTAACAAACTACTA	GCAACATATACCTAACGTAGGACTCTTCAGCTTCCCGATATCCGACGGTAGTGTNNNNNCCACAGAAAGGGTTAT	148568798	148568864	+	0	NM_006123.5_IDS_Exon9_0803
X:148571772-148571921/18,22/+	2.15665	X	148571772	148571789	1	GGCAATTTTGCAAAGCAT	148571900	148571921	1	AGCACTCAAGAGGCGGCCGACC	148571790	148571899	GTTTCACAGGAAAGTTCAGATGTTTTGACTCACCAGGGAATTTCAAAATGCTTACCATGATCCGAGGTAAATGCAATGATGGTGCTGTTGGCCAGCTGAAGATCGTCCAA	AGCACTCAAGAGGCGGCCGACCCTTCAGCTTCCCGATATCCGACGGTAGTGTNNNNNGGCAATTTTGCAAAGCAT	148571824	148571991	+	0	NM_000202.8_IDS_Exon7_0804
X:148571862-148572011/16,24/+	1.55647	X	148571862	148571877	3	GCAATGATGGTGCTGT	148571988	148572011	1	AATAAAAATGAGAGTGACTGCAAT	148571878	148571987	TGGCCAGCTGAAGATCGTCCAAAGCACTCAAGAGGCGGCCGACCTGTGTATCCAAATATGACACAGAGGCAAAGTAGCTCTGGCGGATTTTCCGCTGCAAATTGAAAAAA	AATAAAAATGAGAGTGACTGCAATCTTCAGCTTCCCGATATCCGACGGTAGTGTNNNNNGCAATGATGGTGCTGT	148571824	148571991	+	0	NM_000202.8_IDS_Exon7_0805
X:148571863-148572012/16,24/-	2.18455	X	148571997	148572012	3	AATTGCAGTCACTCTC	148571863	148571886	1	AGCTGGCCAACAGCACCATCATTG	148571887	148571996	ATTTTTATTTTTTTTCAATTTGCAGCGGAAAATCCGCCAGAGCTACTTTGCCTCTGTGTCATATTTGGATACACAGGTCGGCCGCCTCTTGAGTGCTTTGGACGATCTTC	AGCTGGCCAACAGCACCATCATTGCTTCAGCTTCCCGATATCCGACGGTAGTGTNNNNNAATTGCAGTCACTCTC	148571824	148571991	-	0	NM_000202.8_IDS_Exon7_0806
X:148577920-148578069/16,24/-	1.38779	X	148578054	148578069	14	TGGCTTTGTGTTTTTC	148577920	148577943	1	GCAACGGGAAGACGTCCAAGCCTT	148577944	148578053	CCCAAGGAATTTCAGAAGTTGTATCCCTTGGAGAACATCACCCTGGCCCCCGATCCCGAGGTCCCTGATGGCCTACCCCCTGTGGCCTACAACCCCTGGATGGACATCAG	GCAACGGGAAGACGTCCAAGCCTTCTTCAGCTTCCCGATATCCGACGGTAGTGTNNNNNTGGCTTTGTGTTTTTC	148577856	148578067	-	0	NM_000202.8_IDS_Exon6_0807
X:148577815-148577964/18,22/+	2.23277	X	148577815	148577832	1	GGTTTCACCTACGACACT	148577943	148577964	1	CCTGATGTCCATCCAGGGGTTG	148577833	148577942	ATGTCATCAGTGTCCAATACATCCCCAAACTATGTCCTTGATACCTGAAAGTCCACAGGAATTGGACCATACGGCACACTGATGTTTAAGGCTTGGACGTCTTCCCGTTG	CCTGATGTCCATCCAGGGGTTGCTTCAGCTTCCCGATATCCGACGGTAGTGTNNNNNGGTTTCACCTACGACACT	148577856	148578067	+	0	NM_000202.8_IDS_Exon6_0808
X:148577892-148578041/21,19/+	1.84357	X	148577892	148577912	1	AATTGGACCATACGGCACACT	148578023	148578041	1	CCAAGGGATACAACTTCTG	148577913	148578022	GATGTTTAAGGCTTGGACGTCTTCCCGTTGCCTGATGTCCATCCAGGGGTTGTAGGCCACAGGGGGTAGGCCATCAGGGACCTCGGGATCGGGGGCCAGGGTGATGTTCT	CCAAGGGATACAACTTCTGCTTCAGCTTCCCGATATCCGACGGTAGTGTNNNNNAATTGGACCATACGGCACACT	148577856	148578067	+	0	NM_000202.8_IDS_Exon6_0809
X:148577971-148578120/19,21/+	2.16632	X	148577971	148577989	1	ACAGGGGGTAGGCCATCAG	148578100	148578120	1	AGCTTGTGGCTCTATCACTGT	148577990	148578099	GGACCTCGGGATCGGGGGCCAGGGTGATGTTCTCCAAGGGATACAACTTCTGAAATTCCTTGGGGAAAAACACAAAGCCACAAAGTTGTCACTCTTTTAGCAAAAGCACA	AGCTTGTGGCTCTATCACTGTCTTCAGCTTCCCGATATCCGACGGTAGTGTNNNNNACAGGGGGTAGGCCATCAG	148577856	148578067	+	0	NM_000202.8_IDS_Exon6_0810
X:148579555-148579704/17,23/-	2.11444	X	148579688	148579704	2	GTCAGCCAGTCCTTTCT	148579555	148579577	1	GAGGGATTTGCACAGGGAAGGTG	148579578	148579687	TCCTGGCCGTTGGGTATCATAAGCCACACATCCCCTTCAGATACCCCAAGGTGAAGAGCTGGTTGAGGGCTGATCCAGCACAGCTGTGACAGCTGTGTTGTTTGTTGAGG	GAGGGATTTGCACAGGGAAGGTGCTTCAGCTTCCCGATATCCGACGGTAGTGTNNNNNGTCAGCCAGTCCTTTCT	148579617	148579858	-	0	NM_000202.8_IDS_Exon5_0811
X:148579652-148579801/16,24/+	2.20585	X	148579652	148579667	3	AGGGGATGTGTGGCTT	148579778	148579801	1	CCAGCACATCCACAGGGCAAAGCA	148579668	148579777	ATGATACCCAACGGCCAGGAAGAAAGGACTGGCTGACGTTTTCATCTTTTCCAACAACTGTATGGCTTGCTCAGTGCTCTGTTTGTCAGGCAAGGTGCCCTCGGGAACAT	CCAGCACATCCACAGGGCAAAGCACTTCAGCTTCCCGATATCCGACGGTAGTGTNNNNNAGGGGATGTGTGGCTT	148579617	148579858	+	0	NM_000202.8_IDS_Exon5_0812
X:148579732-148579881/17,23/-	1.83543	X	148579865	148579881	2	CTTGCACTTAAAAAGCT	148579732	148579754	1	GACAAACAGAGCACTGAGCAAGC	148579755	148579864	GATGTTATATTATTTTGTTTTGAAAGACATGTCGAGGGCCAGATGGAGAACTCCATGCCAACCTGCTTTGCCCTGTGGATGTGCTGGATGTTCCCGAGGGCACCTTGCCT	GACAAACAGAGCACTGAGCAAGCCTTCAGCTTCCCGATATCCGACGGTAGTGTNNNNNCTTGCACTTAAAAAGCT	148579617	148579858	-	0	NM_000202.8_IDS_Exon5_0813
X:148582396-148582545/16,24/-	1.61713	X	148582530	148582545	1	GATTCTCCGTATAGCT	148582396	148582419	1	ACTGGGTATACTGCATGTTCTGTG	148582420	148582529	GGTCTTTTCCACCTTATCATCCTTCCTCTGAGAAGTATGAAAACACTAAGGTAAGGCTGTGAAAGGGACATTTCTGAAGAGGAACCACTTTTTCCTTTGTCACATAAACT	ACTGGGTATACTGCATGTTCTGTGCTTCAGCTTCCCGATATCCGACGGTAGTGTNNNNNGATTCTCCGTATAGCT	148582459	148582588	-	0	NM_000202.8_IDS_Exon4_0814_SNP_a
X:148582461-148582610/19,21/-	1.82474	X	148582592	148582610	1	GAAAGACTCATCATGTTTT	148582461	148582481	1	AGGTAAGGCTGTGAAAGGGAC	148582482	148582591	AACAACCTTTTTTTTTTTCCAAGGGATATCTTCTAACCATACCGATGATTCTCCGTATAGCTGGTCTTTTCCACCTTATCATCCTTCCTCTGAGAAGTATGAAAACACTA	AGGTAAGGCTGTGAAAGGGACCTTCAGCTTCCCGATATCCGACGGTAGTGTNNNNNGAAAGACTCATCATGTTTT	148582459	148582588	-	0	NM_000202.8_IDS_Exon4_0815
X:148585749-148585898/16,24/-	1.15698	X	148585883	148585898	5	AACCTAGCACCTACCA	148585749	148585772	1	GCTGTTATGGGGATAAGCTGGTGA	148585773	148585882	TGAGGGAGGGTTCAGTGTCAGTGCAGGTTACCTCACCAAAGCCCCTCCCTCCTGTGTAGATGCTCTGAACGTTCTTCTCATCATCGTGGATGACCTGCGCCCCTCCCTGG	GCTGTTATGGGGATAAGCTGGTGACTTCAGCTTCCCGATATCCGACGGTAGTGTNNNNNAACCTAGCACCTACCA	148585666	148585843	-	0	NM_000202.8_IDS_Exon2_0816
X:148585610-148585759/21,19/+	1.23044	X	148585610	148585630	1	AATAGCTGAAGCTCCCCGCCC	148585741	148585759	1	TGGGGACCTCACCAGCTTA	148585631	148585740	CCAACCCTCAGTGCACGAAGCAGCACACACCCACAGCTAGAGGTTCCCAGACATACCTGCGCAAAGGCATTCTGGAAGAGGAGGCTGTGGGATGCCAGTTGGTCAATATT	TGGGGACCTCACCAGCTTACTTCAGCTTCCCGATATCCGACGGTAGTGTNNNNNAATAGCTGAAGCTCCCCGCCC	148585666	148585843	+	0	NM_000202.8_IDS_Exon2_0817_SNP_a
X:148585703-148585852/17,23/+	1.84028	X	148585703	148585719	5	TGGAAGAGGAGGCTGTG	148585830	148585852	1	AGGAGGGAGGGGCTTTGGTGAGG	148585720	148585829	GGATGCCAGTTGGTCAATATTTGGGGACCTCACCAGCTTATCCCCATAACAGCCCAGGGAGGGGCGCAGGTCATCCACGATGATGAGAAGAACGTTCAGAGCATCTACAC	AGGAGGGAGGGGCTTTGGTGAGGCTTCAGCTTCCCGATATCCGACGGTAGTGTNNNNNTGGAAGAGGAGGCTGTG	148585666	148585843	+	0	NM_000202.8_IDS_Exon2_0818
X:148586481-148586630/16,24/-	1.3633	X	148586615	148586630	3	TGGGTCTGGTTCTGAG	148586481	148586504	1	CCTTCTTTCCTTCCTTCTTTGTTT	148586505	148586614	CTCCGTCTGCGTCGCCCTCGGATCCGAAACGCAGGCCAACTCGACCACAGGTGCCGCCCACGCCCTCCCTGCCATCTCTTCTCCCTTCCTCCCTCCCTTCCTTCCTCCTT	CCTTCTTTCCTTCCTTCTTTGTTTCTTCAGCTTCCCGATATCCGACGGTAGTGTNNNNNTGGGTCTGGTTCTGAG	148586544	148586687	-	10	NM_000202.8_IDS_Exon1_0819_SNP_a
X:148586565-148586714/16,24/+	1.97058	X	148586565	148586580	2	CTGTGGTCGAGTTGGC	148586691	148586714	1	AGAGCGGCGGGGACAGGCTGCAGC	148586581	148586690	CTGCGTTTCGGATCCGAGGGCGACGCAGACGGAGCTCAGAACCAGACCCAGCCAGAGAAGGCCTCGGCCGGTCCGGGGTGGCGGCATTTCGGCTTCGACGCGGCCGCTTC	AGAGCGGCGGGGACAGGCTGCAGCCTTCAGCTTCCCGATATCCGACGGTAGTGTNNNNNCTGTGGTCGAGTTGGC	148586544	148586687	+	0	NM_000202.8_IDS_Exon1_0820
1:40556924-40557073/17,23/+	1.53904	1	40556924	40556940	12	GTTCCTAGATTTTTTTT	40557051	40557073	1	CATCTCTGAGCCACTGCCCACCT	40556941	40557050	TAAATCAGGTGGTCATGTGGGTTAGAATACAGAAAAAAGAAAGCAAAGAGGCAAAGTTACCTTGATGTTGTCCCCCAACCGAGATCAGATTGATCATGGGAGGTGAAGGG	CATCTCTGAGCCACTGCCCACCTCTTCAGCTTCCCGATATCCGACGGTAGTGTNNNNNGTTCCTAGATTTTTTTT	40556980	40557091	+	0	NM_000310.3_PPT1_Exon4_0011_SNP_b
1:40557652-40557801/17,23/+	2.13269	1	40557652	40557668	2	ATCTAAATAAAAGAAAC	40557779	40557801	1	AGCAAGTGCCTGACACACTGTTG	40557669	40557778	AAAAATCAATTCCATATAAGTGGTACAATATAACAAAAAGGAACGTACAGAAATTGGCCTCCCTGGGAGAATCCCATAGCATTGTAGCCTTGCTGCAATTTAGGATCCTT	AGCAAGTGCCTGACACACTGTTGCTTCAGCTTCCCGATATCCGACGGTAGTGTNNNNNATCTAAATAAAAGAAAC	40557696	40557864	+	0	NM_000310.3_PPT1_Exon3_0013_SNP_b
1:155204684-155204833/16,24/-	1.40259	1	155204818	155204833	4	ATCTCACCTGGCTACT	155204684	155204707	1	TAAAGAGGGCACAGCAGGGCCAGC	155204708	155204817	CCATTCACACCTACCTGTGGCGTCGCCAGTGATGGAGCAGATACTCAAGGAGGCACTGGGCTCAGCCTGGGCATTAAAGGGACAGAGTCAGCTCACACGCTGTCTGTGAC	TAAAGAGGGCACAGCAGGGCCAGCCTTCAGCTTCCCGATATCCGACGGTAGTGTNNNNNATCTCACCTGGCTACT	155204765	155205122	-	0	NM_000157.4_GBA_Exon10_0021_SNP_b
1:155204859-155205008/16,24/+	1.36902	1	155204859	155204874	5	TCCTTGATGGTAAGAG	155204985	155205008	1	CCGGTTTAGGACGACCACAACAGC	155204875	155204984	GCACATCCTTAGAGGAGCTAGGGAGCAGGGAGGAGAAGCTGAGAGTGTGATCCTGCCAAGGCCCCCAACGCTGTCTTCAGCCCACTTCCCAGACCTCACCATTGCCCTCA	CCGGTTTAGGACGACCACAACAGCCTTCAGCTTCCCGATATCCGACGGTAGTGTNNNNNTCCTTGATGGTAAGAG	155204765	155205122	+	0	NM_000157.4_GBA_Exon10_0022_SNP_b
1:155206201-155206350/17,23/+	1.90524	1	155206201	155206217	2	CAGGTACCAATGTACAG	155206328	155206350	1	AGGAATCCTGGAGGTGGGTGACG	155206218	155206327	CAATGCCATGAACATATTTAGCTGCTTCTGGGTCTGTCAGTACCTGCAAAGGAAGAGCAACTGATCCTGGACCTTGCACACAGGCTTCTGGAACTTCTAGTTCCTGTTGT	AGGAATCCTGGAGGTGGGTGACGCTTCAGCTTCCCGATATCCGACGGTAGTGTNNNNNCAGGTACCAATGTACAG	155206015	155206280	+	0	NM_000157.4_GBA_Exon8_0031_SNP_b
1:155210347-155210496/19,21/-	1.7136	1	155210478	155210496	1	CCTTTGAGTAGGGTAAGCG	155210347	155210367	2	AGTCCTTTGGTAGCCTTCCAG	155210368	155210477	TCATGGCTGGCAGCCTCACAGGATTGCTTCTACTTCAGGCAGTGTCGTGGGCATCAGGTGAGTGAGTCAAGGCAGTGGGGAGGTAGCACAGAGCCTCCCTTCTGCCTCAT	AGTCCTTTGGTAGCCTTCCAGCTTCAGCTTCCCGATATCCGACGGTAGTGTNNNNNCCTTTGAGTAGGGTAAGCG	155210400	155210528	-	0	NM_000157.4_GBA_Exon2_0045_SNP_b
10:73579146-73579295/16,24/+	1.69794	10	73579146	73579161	1	CAAAACGTACCCCAGC	73579272	73579295	1	CCAGGATCTCCTGCTTGGTGCTGT	73579162	73579271	CTTGGCATACTTCATCAGGTTCTGCCATGCTGGCCTACCGCAGCCCAGCCCGGGGCGTACCTGCTTCTGGTAAGGGTCTGGCAGGAAGCTGCAGCCTTTCTCAAGAGCAG	CCAGGATCTCCTGCTTGGTGCTGTCTTCAGCTTCCCGATATCCGACGGTAGTGTNNNNNCAAAACGTACCCCAGC	73579201	73579677	+	0	NM_001042465.3_PSAP_Exon11_0053_SNP_b
10:73579229-73579378/16,24/+	2.06505	10	73579229	73579244	1	TGATAAGGGTCTGGCA	73579355	73579378	1	CCGTCCTTTGGCTGAGTCACGTGA	73579245	73579354	GGAAGCTGCAGCCTTTCTCAAGAGCAGCCAGGATCTCCTGCTTGGTGCTGTTTTTCTCCAGGTTGCGATCCAAATAACCCACCAGCTTCTTGCACACTTCGCAGAAGCCA	CCGTCCTTTGGCTGAGTCACGTGACTTCAGCTTCCCGATATCCGACGGTAGTGTNNNNNTGATAAGGGTCTGGCA	73579201	73579677	+	0	NM_001042465.3_PSAP_Exon11_0054_SNP_b
10:73591522-73591671/16,24/-	2.11269	10	73591656	73591671	1	CTTCCCTGCGACATAT	73591522	73591545	1	AGAGAGCTGTGATTCTGGGTGTCT	73591546	73591655	GCAAAGACGTTGTCACCGCAGCTGGTGATATGCTGAAGGACAATGCCACTGAGGTGAGCGGCGGTGAGTGGGGATGGTGCTTGAGCCACGGGCACGTGCACTGGTTCCTA	AGAGAGCTGTGATTCTGGGTGTCTCTTCAGCTTCCCGATATCCGACGGTAGTGTNNNNNCTTCCCTGCGACATAT	73591582	73591697	-	0	NM_001042465.3_PSAP_Exon3_0078_SNP_b
10:73594053-73594202/16,24/+	2.02939	10	73594053	73594068	3	TGGCAGTGAGTTACAG	73594179	73594202	1	AGTCAGACGCCGTCTTCACATTCT	73594069	73594178	CTGTTCTAAGGGGACCCAAGAGGAGTGCTGCGGCTGGGACTGGAGGGCAGCGGCACTCACCACTGTTGGCTTGTTCCAAACGGTCTGCAGGCAGTGCTTCACTGCCCCGC	AGTCAGACGCCGTCTTCACATTCTCTTCAGCTTCCCGATATCCGACGGTAGTGTNNNNNTGGCAGTGAGTTACAG	73594108	73594282	+	0	NM_001042465.3_PSAP_Exon2_0080_SNP_b
10:73594205-73594354/18,22/-	2.20969	10	73594337	73594354	1	AAGGACAGTCGCCCTCAG	73594205	73594226	1	CTAGGGGCTCGGCAGTGTGGTG	73594227	73594336	CCCTGGGGAAATAAGTCAGGTCGACCTGGTTTGCTACAAAATGGGCCACCTCCTCACGTTGGTTTTCATTTTAGCTCTAGCCGGCCCGGTCCTTGGACTGAAAGAATGCA	CTAGGGGCTCGGCAGTGTGGTGCTTCAGCTTCCCGATATCCGACGGTAGTGTNNNNNAAGGACAGTCGCCCTCAG	73594108	73594282	-	0	NM_001042465.3_PSAP_Exon2_0082_SNP_b
11:6412688-6412837/16,24/-	1.78928	11	6412822	6412837	1	GGCAAAGAGATGTACC	6412688	6412711	1	AGGTGGACAATGGATTGGCACACG	6412712	6412821	AAGATGAGAAAATGTCCCAGTGCCCACAGGTGGAGCCCAGGAGCAGGCCACAGGCCTCAGATGGGCTCAGCACTGAGCGTCTCCACACCTCCACCATGTCATCCTCAAAG	AGGTGGACAATGGATTGGCACACGCTTCAGCTTCCCGATATCCGACGGTAGTGTNNNNNGGCAAAGAGATGTACC	6412593	6413446	-	0	NM_001318088.2_SMPD1_Exon1_0090_SNP_b
11:6413232-6413381/21,19/-	1.92958	11	6413361	6413381	1	GGTGCGCAGGGCTTCAGCAGG	6413232	6413250	1	CCACAGCAGGGTACACTGG	6413251	6413360	CAGCCAGGGCTCCCAAGCCTTGGCCATCGCTTCATAGAGCCAGCGGGAGGAGTGGTTGCCCTCAATGAAGGGGGGAGGGAAGCTATTGACAGGTGTGCTTTCATGGTTAC	CCACAGCAGGGTACACTGGCTTCAGCTTCCCGATATCCGACGGTAGTGTNNNNNGGTGCGCAGGGCTTCAGCAGG	6412593	6413446	-	0	NM_001318088.2_SMPD1_Exon1_0097_SNP_b
11:6413393-6413542/20,20/-	1.54504	11	6413523	6413542	1	AGTAGAAAGGGAAGGAGGAG	6413393	6413412	1	CCTGGGTTTCCACGGACAAT	6413413	6413522	TCAGATTAGGGGAGCCAAATGAAGAGCACTAAGGACTCATGCTAGAGCAATCAGAGACAATGCCCCAGGTTCCCTTCTCCCTTCACTTTCATTCACCTTTCTTTTCCCTT	CCTGGGTTTCCACGGACAATCTTCAGCTTCCCGATATCCGACGGTAGTGTNNNNNAGTAGAAAGGGAAGGAGGAG	6412593	6413446	-	0	NM_001318088.2_SMPD1_Exon1_0099_SNP_b
11:6415056-6415205/16,24/+	1.66232	11	6415056	6415071	2	GGCATCCTGTCTCCCC	6415182	6415205	1	AGGTCTTCTATGATGAAGAGACTC	6415072	6415181	AGATGTCTTCCTACCCCTCCCTAGAATCTTCTGAATGTAGTACCTTCTGGCCAGGTATGAGAACACCCTGGCTGCTCAGTTCTTTGGCCACACTCATGTGGATGAATTTG	AGGTCTTCTATGATGAAGAGACTCCTTCAGCTTCCCGATATCCGACGGTAGTGTNNNNNGGCATCCTGTCTCCCC	6415105	6415291	+	0	NM_000543.5_SMPD1_Exon5_0106_SNP_b
11:6635790-6635939/20,20/+	2.13874	11	6635790	6635809	1	AGAGTCTTCAGCAAAGCTGG	6635920	6635939	1	AGGGAGAAGGCTGGCATCAG	6635810	6635919	GAAGTTGGGTGTTCCCCAGCCTGTTACAGGATCCCAGCCAGGACCAGAGCAGAAACCCTGGCCCTCTACCTCTTCATCCAGACAGGACTCATGGCAGCCACGGGTTACCT	AGGGAGAAGGCTGGCATCAGCTTCAGCTTCCCGATATCCGACGGTAGTGTNNNNNAGAGTCTTCAGCAAAGCTGG	6635756	6635937	+	0	NM_000391.4_cds_TPP1_Exon13_0116_SNP_b
11:6636400-6636549/17,23/-	1.90777	11	6636533	6636549	1	AACGAAGTTCCTGAGCT	6636400	6636422	1	CCATGGGTGTCCGGAACCTTGGT	6636423	6636532	CTAGCCCCCACCTGCCACCATCCAGTTACTTCAATGCCAGTGGCCGTGCCTACCCAGATGTGGCTGCACTTTCTGATGGCTACTGGGTGGTCAGCAACAGAGTGCCCATT	CCATGGGTGTCCGGAACCTTGGTCTTCAGCTTCCCGATATCCGACGGTAGTGTNNNNNAACGAAGTTCCTGAGCT	6636381	6636813	-	0	NM_000391.4_cds_TPP1_Exon10_0121_SNP_b
11:6636553-6636702/19,21/+	1.85749	11	6636553	6636571	1	GCTTCCTCCTGAAAGGCAT	6636682	6636702	1	AGGCTGTGGGAACACATTGCT	6636572	6636681	TTTTGAGTGAGTATTGGCATGTGGCCTGCCCAGCAGTCAGCTGAACTGAGGATCCCCCATCCTCACTCTTACCCTGCATCCATCCACACAAACACACGTACCTGGTATGA	AGGCTGTGGGAACACATTGCTCTTCAGCTTCCCGATATCCGACGGTAGTGTNNNNNGCTTCCTCCTGAAAGGCAT	6636381	6636813	+	0	NM_000391.4_cds_TPP1_Exon10_0123_SNP_b
11:6638008-6638157/17,23/+	1.80145	11	6638008	6638024	2	ACTGATGCCTGATGTGC	6638135	6638157	1	TCCAGGGTGGTAAGGAATTGAGG	6638025	6638134	AAAGTTGCCACCGAAGAGGCGCATGAACTGAGCCAGGTCTGAGTCATGGAAATACTGCTCCAGGAACTATGGAGGGAGTCAGAGCAGAGATCGTGGGTCCGAGGGTGAGT	TCCAGGGTGGTAAGGAATTGAGGCTTCAGCTTCCCGATATCCGACGGTAGTGTNNNNNACTGATGCCTGATGTGC	6637871	6638110	+	0	NM_000391.4_cds_TPP1_Exon7_0133_SNP_b
11:6638504-6638653/18,22/-	1.82273	11	6638636	6638653	1	AGAGCTGCTGCTCCCTGG	6638504	6638525	1	CCTATGGGGTGAATGGGGGATG	6638526	6638635	GGCTGAGTTTCATCACTATGTGGGAGGACCTACGGAAACCCATGTTGTAAGGTCCCCACATCCCTACCAGCTTCCACAGGCCTTGGCCCCCCATGTGGACTTTGGTAACA	CCTATGGGGTGAATGGGGGATGCTTCAGCTTCCCGATATCCGACGGTAGTGTNNNNNAGAGCTGCTGCTCCCTGG	6638511	6638679	-	0	NM_000391.4_cds_TPP1_Exon5_0138_SNP_b
11:6638939-6639088/22,18/-	1.83628	11	6639067	6639088	1	GATGTCTCATAGTTGAGGTCCA	6638939	6638956	1	TGACCCTCCACATGGTGC	6638957	6639066	AAAGGGGGAGTTTGGGAAAGCAATGAATGAGGGCAAGTGCCTCTTCTGAATCCCTGCAGGAAAATACCTGACCCTAGAGAATGTGGCTGATCTGGTGAGGCCATCCCCAC	TGACCCTCCACATGGTGCCTTCAGCTTCCCGATATCCGACGGTAGTGTNNNNNGATGTCTCATAGTTGAGGTCCA	6638836	6639027	-	0	NM_000391.4_cds_TPP1_Exon4_0142_SNP_b
11:6640553-6640702/19,21/-	2.28408	11	6640684	6640702	1	GAGGGGTAGTGGCGGTGGA	6640553	6640573	1	AGGGAGCACACATTGGGAGGG	6640574	6640683	ATATAGAGCTCATGTGATCCGTCACATGACAGCAGATCCGCGGAAGGGCAGAATGGGACTCCAAGCCTGGTGAGAAATTGAGAGGGCTCGGGAGAAAGGGATCACGTTGG	AGGGAGCACACATTGGGAGGGCTTCAGCTTCCCGATATCCGACGGTAGTGTNNNNNGAGGGGTAGTGGCGGTGGA	6640594	6640651	-	0	NM_000391.4_cds_TPP1_Exon1_0148_SNP_b
12:102147075-102147224/16,24/+	1.93846	12	102147075	102147090	1	CATCACTAACATACAG	102147201	102147224	1	AGTTCAAATTGGGAAGGTATGGGG	102147091	102147200	ATACATATGCATGTATACACTCACCCACACACATGCATATATAAAACATGAGAATTTACCATTCCTGCAGCTCATGCATATGAAGGAAACGGTTTCGATACTCTCTTGGC	AGTTCAAATTGGGAAGGTATGGGGCTTCAGCTTCCCGATATCCGACGGTAGTGTNNNNNCATCACTAACATACAG	102147129	102147337	+	0	NM_024312.5_GNPTAB_Exon19_0153_SNP_b
12:102154830-102154979/17,23/-	2.50906	12	102154963	102154979	1	CAATCTGGTGTCTTGTC	102154830	102154852	5	TCTGGTCAGGTGCAGTGGCTCAC	102154853	102154962	TGACAGAGAAATCCGAACACTGGCTACCAGAATTCACGAACTGCCGTTAAGTTTGCAGGTGTTGTATTGTCTTATTCTAAACTTTTTGATGTTTTAAATGAGAATTTAAT	TCTGGTCAGGTGCAGTGGCTCACCTTCAGCTTCCCGATATCCGACGGTAGTGTNNNNNCAATCTGGTGTCTTGTC	102154884	102155144	-	0	NM_024312.5_GNPTAB_Exon15_0163_SNP_b
12:102159988-102160137/22,18/-	2.15607	12	102160116	102160137	1	AGTCCAGAACTGTCTTTCAAAA	102159988	102160005	1	CTGGCAATTTGGTGGAGG	102160006	102160115	TTGTAATTACAGCAAGAATCCCTCTTCTTCCTCCGATCTACAGGAAACAGTGGAGGGAGTCGCTATATTGCAGGAGGTGGAGGTACTGGGAGTATTGGAGTTGGACAGCC	CTGGCAATTTGGTGGAGGCTTCAGCTTCCCGATATCCGACGGTAGTGTNNNNNAGTCCAGAACTGTCTTTCAAAA	102159848	102160092	-	0	NM_024312.5_GNPTAB_Exon12_0187_SNP_b
12:102174258-102174407/17,23/+	1.81027	12	102174258	102174274	6	CAAAGAAAAACAGTTTT	102174385	102174407	1	AGTGGGCATCTTCAACTACAACC	102174275	102174384	ATTATTCATATTTTTATTCTAGTCTATTGTAAAAATGCAATTAAATTTAAAATAACATACCAAGTAGCCCCTCCATACTGTCTGTCTGCTATTTCCTTTAAGCAGTCCAG	AGTGGGCATCTTCAACTACAACCCTTCAGCTTCCCGATATCCGACGGTAGTGTNNNNNCAAAGAAAAACAGTTTT	102174314	102174419	+	0	NM_024312.5_GNPTAB_Exon6_0203_SNP_b
12:102182246-102182395/17,23/-	0.999258	12	102182379	102182395	3	GTAATAAACTGTATTTG	102182246	102182268	1	GATTATCATTTGTTTTTATGGGG	102182269	102182378	CTTTTTATTAGAGAAATCCTTGGGAAAAACACAACGGAACCTACTAAGAAGAGGTAAGCATTTTGATTTCCTCTCAAGAGTAAAAAGTGAAGGATTGAAGTGAAATTTCA	GATTATCATTTGTTTTTATGGGGCTTCAGCTTCCCGATATCCGACGGTAGTGTNNNNNGTAATAAACTGTATTTG	102182305	102182387	-	0	NM_024312.5_GNPTAB_Exon4_0208_SNP_b
14:88407745-88407894/18,22/-	2.0174	14	88407877	88407894	1	TGACTACAAAGTGTGATG	88407745	88407766	1	GGATCTTACAGGGTTACAGGTG	88407767	88407876	TATACATAGAGACCCCTGACACAGGAGGTGTGTTCATTGCAGGAAGAGTAAATAAAGGTGGTATTTTGATTAGAAGTGCCAGAGGAATTTTCTTCTGGATTTTTGCAAAT	GGATCTTACAGGGTTACAGGTGCTTCAGCTTCCCGATATCCGACGGTAGTGTNNNNNTGACTACAAAGTGTGATG	88407718	88407922	-	0	NM_000153.4_GALC_Exon15_0233_SNP_b
14:88411820-88411969/17,23/-	2.25395	14	88411953	88411969	1	TTCTCAACCAGAGACCC	88411820	88411842	1	AGGTATATTTTGAAGTGAAGAGT	88411843	88411952	ATTACATGGGCTGCCGATGCATCCAACACAATCAGTATTATAGGAGACTACAACTGGTAAGATTGATGTTCTCAATGTGGATCTGGCTGAAATACCCTTGTAATATTGTC	AGGTATATTTTGAAGTGAAGAGTCTTCAGCTTCCCGATATCCGACGGTAGTGTNNNNNTTCTCAACCAGAGACCC	88411876	88412097	-	0	NM_000153.4_GALC_Exon14_0235_SNP_b
14:88411983-88412132/18,22/-	2.47785	14	88412115	88412132	1	GGAGAGCTTCTGAAGGAT	88411983	88412004	1	AGACCCTGGCAAGCATCACTTC	88412005	88412114	TTGATACTAAACAGAGAATTTCTTACATTCTGAACAGATTACCCATTTTTTAGTGAAGCTCCAAACTTTGCTGATCAAACTGGTGTATTTGAATATTTTACAAATATTGA	AGACCCTGGCAAGCATCACTTCCTTCAGCTTCCCGATATCCGACGGTAGTGTNNNNNGGAGAGCTTCTGAAGGAT	88411876	88412097	-	0	NM_000153.4_GALC_Exon14_0237_SNP_b
14:88417020-88417169/16,24/+	1.80352	14	88417020	88417035	5	CAAAGGTGGCAAATTG	88417146	88417169	1	GGAAAAAAAGTTCAATAGTTAATG	88417036	88417145	TTGTGACACATTGAAATAAGGAAGAAATGGCCGTATGCACTTAGAATGTTTATGACTCTGAAAAAAAAAAATCACATACATTATCCAAATGATGTATAAGCTACCTTAGG	GGAAAAAAAGTTCAATAGTTAATGCTTCAGCTTCCCGATATCCGACGGTAGTGTNNNNNCAAAGGTGGCAAATTG	88416982	88417112	+	0	NM_000153.4_GALC_Exon11_0244_SNP_b
14:88429655-88429804/16,24/+	1.62136	14	88429655	88429670	7	GTATTCAATTTTATAT	88429781	88429804	1	AGCTTCCTCCTTTCTCTAAATGGC	88429671	88429780	TTTATTTTTCCAATAGTAAAGAAGTGAGTTAATCCAATAGCAACAACAAAAGTTTACCATGGTTTCAATGATGATGGTGAGGTTCCCTAAGCCATCAGTCAGAGCTACGT	AGCTTCCTCCTTTCTCTAAATGGCCTTCAGCTTCCCGATATCCGACGGTAGTGTNNNNNGTATTCAATTTTATAT	88429707	88429875	+	0	NM_000153.4_GALC_Exon10_0245_SNP_b
14:88459306-88459455/20,20/-	1.81151	14	88459436	88459455	1	TGCGGCCCCGGGTTCGGCGG	88459306	88459325	1	AGCGGCGGCGGGGTGAGCGG	88459326	88459435	GCCGCGCCGCGGTGCCCTTGCTGCTGTGTGCGCTGCTGGCGCCCGGCGGCGCGTACGTGCTCGACGACTCCGACGGGCTGGGCCGGGAGTTCGACGGCATCGGCGCGGTC	AGCGGCGGCGGGGTGAGCGGCTTCAGCTTCCCGATATCCGACGGTAGTGTNNNNNTGCGGCCCCGGGTTCGGCGG	88459293	88459528	-	0	NM_000153.4_GALC_Exon1_0270_SNP_b
14:88459382-88459531/22,18/+	1.73491	14	88459382	88459403	1	ACGCGCCGGCGGGCGCCAGCAG	88459514	88459531	1	GGGTCACATGACTCCGGC	88459404	88459513	CGCACACAGCAGCAAGGGCACCGCGGCGCGGCCCGCCGAACCCGCGGCCGCAGTCATAGCTTTCGCTCGGCGTTGCCAGGAAGCCGAGAGTAGCCACTCAGCCATTGTGT	GGGTCACATGACTCCGGCCTTCAGCTTCCCGATATCCGACGGTAGTGTNNNNNACGCGCCGGCGGGCGCCAGCAG	88459293	88459528	+	0	NM_000153.4_GALC_Exon1_0271_SNP_b
14:88459660-88459809/18,22/+	1.84222	14	88459660	88459677	1	GAAGCAGCGAGCTTTTTC	88459788	88459809	1	AGGTCCGTCAAAGGAAGAGGGC	88459678	88459787	TTATCGCTCGCGTGTCTGTGGTCAGCTACTGGATTTCACATGTACTTACTGCTGGCTTCTCTTCCGGCGTCACCTGGTGGAGCACTTTAACGCAGGGAAGGTGGATTCCA	AGGTCCGTCAAAGGAAGAGGGCCTTCAGCTTCCCGATATCCGACGGTAGTGTNNNNNGAAGCAGCGAGCTTTTTC	88459706	88459863	+	0	NM_001201402.1_GALC_Exon1_0274_SNP_b
15:72636340-72636489/18,22/+	1.98401	15	72636340	72636357	1	TCTCCTGGCCAGGATGCA	72636468	72636489	1	CCTGGACACCTCGCCTGCAAGA	72636358	72636467	GTGGAAGCCTGGCTCCACTACCATTCACCTACAGCCAGCACCCTCCTCGGTGCCTGGGGCTCAGGTCTGTTCAAACTCCTGCTCACAGAAGCCTACATTGAGGGGTTGGG	CCTGGACACCTCGCCTGCAAGACTTCAGCTTCCCGATATCCGACGGTAGTGTNNNNNTCTCCTGGCCAGGATGCA	72636397	72636501	+	0	NM_000520.6_HEXA_Exon14_0296_SNP_b
15:72637714-72637863/16,24/+	2.13088	15	72637714	72637729	4	TCCTCTCTCCAAGGGG	72637840	72637863	1	AGATGTCAACTTGTTGCTCCACAG	72637730	72637839	TTCCCCAGCCCTGGATCTGGCCTGCTCCGCCTTGCGAAGGCCCCACAGCTTGCTTACCTCAGCAATTCACAGCGGAAGTGTGACAAACGTTCATAGGCAAATGTCAGGTC	AGATGTCAACTTGTTGCTCCACAGCTTCAGCTTCCCGATATCCGACGGTAGTGTNNNNNTCCTCTCTCCAAGGGG	72637766	72637911	+	0	NM_000520.6_HEXA_Exon13_0298_SNP_b
15:72638563-72638712/16,24/+	2.02239	15	72638563	72638578	1	CGAAAACCCTTACCAG	72638689	72638712	1	AGTCTGGTGATGGTGGGGTAACTT	72638579	72638688	AGCCTGGGGACCAGGTTTGTGTTGTCCACATATTCTCCCCACATACAAGCCTCTCCACCAATCACCAGAGCCTTCTGCTCAGGGGTACCTGAGGGAAAACAAGCAACAAC	AGTCTGGTGATGGTGGGGTAACTTCTTCAGCTTCCCGATATCCGACGGTAGTGTNNNNNCGAAAACCCTTACCAG	72638555	72638686	+	0	NM_000520.6_HEXA_Exon12_0301_SNP_b
15:72638874-72639023/16,24/+	1.84747	15	72638874	72638889	1	ATGCCAGGGGTTCCAC	72639000	72639023	1	AGTCCACTGGAATATCCTCTCGCC	72638890	72638999	TATGTAGAAATCCTTCCAGTCAGGGCCATAGGATATACGGTTCAGGTACCAGGGGGCAGAGAGAAGGGCCCGGAAGCCGGCCTTGGTGACCAGTTCCAGCTCCTTCATAT	AGTCCACTGGAATATCCTCTCGCCCTTCAGCTTCCCGATATCCGACGGTAGTGTNNNNNATGCCAGGGGTTCCAC	72638847	72639071	+	0	NM_000520.6_HEXA_Exon11_0303_SNP_b
15:72641339-72641488/19,21/-	2.19994	15	72641470	72641488	1	AGAAGTCAGCTCTGTCTTC	72641339	72641359	1	AGCACCCAAGGGGCTGCTTAG	72641360	72641469	CCAGATTTTTATCTTCATCTTGGAGGAGATGAGGTTGATTTCACCTGCTGGTATGAGCCCTTTGATCTTCCCACTGTGGCCTGATCAGTTGCTTACTCAGAATAGAAGTT	AGCACCCAAGGGGCTGCTTAGCTTCAGCTTCCCGATATCCGACGGTAGTGTNNNNNAGAAGTCAGCTCTGTCTTC	72641399	72641620	-	0	NM_000520.6_HEXA_Exon8_0309_SNP_b
15:72641515-72641664/20,20/+	1.86187	15	72641515	72641534	1	GGTATTATTGAGACTGGGAT	72641645	72641664	1	CCCACACGCACAGTCCTACA	72641535	72641644	TCACTGGTCCAAAGGTGCCAGAGGGCTCAGACCCAGAGTAGCAAGGAGTCAGTAATCCAGGGATACCTAAGCCAAGAGAAAACCCCATATGAGTGTCACAAATACATAAA	CCCACACGCACAGTCCTACACTTCAGCTTCCCGATATCCGACGGTAGTGTNNNNNGGTATTATTGAGACTGGGAT	72641399	72641620	+	0	NM_000520.6_HEXA_Exon8_0311_SNP_b
15:72645336-72645485/16,24/+	2.14362	15	72645336	72645351	2	TGGAACTCGGTCTGTC	72645462	72645485	1	GCAAGCCCCGGTGAGGAAAGCGGG	72645352	72645461	CGTTGCTCCATCACCCTAGAACTCTTAAGTGTGAAGAAGGCCTTAAGGCCTGGTTACCAGAGTGTCCAGGATGCTAGAGAGTGGCAGGTAATGGCGAGATGTATCCAACA	GCAAGCCCCGGTGAGGAAAGCGGGCTTCAGCTTCCCGATATCCGACGGTAGTGTNNNNNTGGAACTCGGTCTGTC	72645388	72645539	+	0	NM_000520.6_HEXA_Exon5_0317_SNP_b
16:88884359-88884508/16,24/+	1.04167	16	88884359	88884374	11	GGGTGGGTGGTTGCAG	88884485	88884508	1	ACCGAGGTGATCCTGCTGAGGGCC	88884375	88884484	CCCCGGCAAAGAGACGGCCGCCCACACACCAGCCACTTACCATGACCGCCCAGTTGCACACGTTGAGCTGGGGCTGCGCGGGGACCAAGGCCTCCTGGTGCTGCTGGACG	ACCGAGGTGATCCTGCTGAGGGCCCTTCAGCTTCCCGATATCCGACGGTAGTGTNNNNNGGGTGGGTGGTTGCAG	88884394	88884552	+	0	NM_000512.5_GALNS_Exon13_0333_SNP_b
16:88884487-88884636/21,19/-	1.36602	16	88884616	88884636	1	GTTCTCAGCCCATTAGAGCTC	88884487	88884505	1	CCTCAGCAGGATCACCTCG	88884506	88884615	TGCAGCCTCAGCCTGTCCAGGCCAGCCCCTCTCCGTCCTTCGCTGTCAGCCCCAGCCGTGTGACCAGAGCTCTCTGTCCCCAGCTTTGCCAGCGCCGAGTACCAGGAGGC	CCTCAGCAGGATCACCTCGCTTCAGCTTCCCGATATCCGACGGTAGTGTNNNNNGTTCTCAGCCCATTAGAGCTC	88884394	88884552	-	0	NM_000512.5_GALNS_Exon13_0335_SNP_b
16:88901548-88901697/17,23/+	1.8299	16	88901548	88901564	1	ACAGCTGGTCCAGGCAC	88901675	88901697	1	AGGTGTTGTCCGCGACGTGCAGG	88901565	88901674	TCTTCGCTGACACGCTGGCTGTGGGGAAACCGTGAGAAGTGACAGCGAGCACTCACCTTGTTCGGGGGCGGAAATGAGGGCAGCGCCGTTGTCCGACGTGAAGAAGACGA	AGGTGTTGTCCGCGACGTGCAGGCTTCAGCTTCCCGATATCCGACGGTAGTGTNNNNNACAGCTGGTCCAGGCAC	88901600	88901780	+	0	NM_000512.5_GALNS_Exon8_0345_SNP_b
17:78087030-78087179/16,24/-	1.72016	17	78087164	78087179	1	CCTAGGTCACTCACTC	78087030	78087053	1	GCTGGGCCGGCTTGCTGAAGCTGT	78087054	78087163	CAGGAAGAGGGGCCGGGCCACGGTCTCCCCCGCGACGTGGGCCTGGTGGAACAGTGTGTAGAGGTGGGGGAGGAGTGCGTAGCGCAGGGTGAGGGCCTTCCTCATGGCCT	GCTGGGCCGGCTTGCTGAAGCTGTCTTCAGCTTCCCGATATCCGACGGTAGTGTNNNNNCCTAGGTCACTCACTC	78086996	78087185	-	0	NM_000152.5_GAA_Exon14_0445_SNP_b
17:78090759-78090908/16,24/-	1.73071	17	78090893	78090908	1	CGTCTGCATGTCGTAC	78090759	78090782	1	AGAGTCCTTGGGGAACCTGCAAGG	78090783	78090892	CATGTGCCCAAGGGGAAGTAGCCAGTCACTTCGGCCTTCCCGGCCTGGAGCACTGGGGTGATGAGCAGGGCCTCCCCCCACAGGAGCTGGTGGTCCACAGTCCAGGTGCT	AGAGTCCTTGGGGAACCTGCAAGGCTTCAGCTTCCCGATATCCGACGGTAGTGTNNNNNCGTCTGCATGTCGTAC	78090746	78090928	-	0	NM_000152.5_GAA_Exon15_0447_SNP_b
17:78184688-78184837/18,22/+	1.86732	17	78184688	78184705	1	AGAGGGGCTCGGCCTCCA	78184816	78184837	1	AGGGACGTGGCATCTCAGAGCA	78184706	78184815	GCGCCGGCAGGAGGGACCGGCCAGTGAGGTGGATGGTCTTCGAGCCAAAGATGGCGTAGCTGGGGTACGGGATCGAGAACCAATCCAAGATGGTGGGCGTGAGGTCTGGA	AGGGACGTGGCATCTCAGAGCACTTCAGCTTCCCGATATCCGACGGTAGTGTNNNNNAGAGGGGCTCGGCCTCCA	78184230	78185006	+	0	NM_001352921.2_SGSH_Exon8_0466_SNP_b
17:78184918-78185067/16,24/+	1.69074	17	78184918	78184933	1	TCAGCAGCGGGAGGTG	78185044	78185067	1	CCATGGACTAGAAAAGAAGTCTCC	78184934	78185043	CCTTGTCGAGCCGACACCTCTCACCGCCACGTCATCTCTCTGGGCCTCAGTGCCTTGAATGGTATAACAAGAGGCCCTGATTCGGTGACATTTAGGATCCTTCTAAAATC	CCATGGACTAGAAAAGAAGTCTCCCTTCAGCTTCCCGATATCCGACGGTAGTGTNNNNNTCAGCAGCGGGAGGTG	78184230	78185006	+	0	NM_001352921.2_SGSH_Exon8_0469_SNP_b
17:78188050-78188199/21,19/+	1.43798	17	78188050	78188070	1	TCACAGAAGGTTCCGTACTGG	78188181	78188199	1	AGGAAGCCTCTCGGCTCTG	78188071	78188180	GGCTGGGAGTGCCCACAGCGGTGGGGGTCGTGGAAGGCGACGTAGAGGAAGAAAGGCCTGCACGGGAGGAGGCTCATTGCCAAGGCTGCGGGGCCACTGCCACGTGGCAC	AGGAAGCCTCTCGGCTCTGCTTCAGCTTCCCGATATCCGACGGTAGTGTNNNNNTCACAGAAGGTTCCGTACTGG	78187950	78188147	+	0	NM_000199.5_SGSH_Exon5_0480_SNP_b
18:21113246-21113395/17,23/+	1.78403	18	21113246	21113262	1	AATGCCTCAGGACAGAA	21113373	21113395	1	AGACCATGGCCAAATACATCCTG	21113263	21113372	TTCCCTTTCAGTAATGTCCTTCTATTGTGCCACCCTTTTAAGATGAGAACTCTTACCTATGTAACTGAGTAAGACAGGGAGAAATATTAATCCGTGAGTGGCTCCCAGTA	AGACCATGGCCAAATACATCCTGCTTCAGCTTCCCGATATCCGACGGTAGTGTNNNNNAATGCCTCAGGACAGAA	21113298	21113501	+	0	NM_000271.5_NPC1_Exon24_0494_SNP_b
18:21114329-21114478/16,24/-	2.14807	18	21114463	21114478	2	TTCACGGTGAGCGTGA	21114329	21114352	1	AGTGACTGAAGAGTCTGGATCCTG	21114353	21114462	AAGGCAGCCGCGTGGAGCGCGCGGAAGAGGCACTTGCCCACATGGGCAGCTCCGTGAGTACCCTGAGCAGGGCCACGCCGGCAGAGTCGCACCACAAAGTAATCCTCCTC	AGTGACTGAAGAGTCTGGATCCTGCTTCAGCTTCCCGATATCCGACGGTAGTGTNNNNNTTCACGGTGAGCGTGA	21114389	21114543	-	0	NM_000271.5_NPC1_Exon23_0497_SNP_b
18:21121205-21121354/16,24/-	2.2132	18	21121339	21121354	1	TGCGGGATTGGCAGTC	21121205	21121228	1	AGAATCTAGAGGAAGTAGCTAGCG	21121229	21121338	TTCATTGACTTTCTTCTGCAGATTACCTGTTTCGTGAGTCTCTTGGGGTTAGACATTAAACGTCAAGAGGTAAGTTGGTGCCAGGATTATAGTCTATTTAATTTGAGTCT	AGAATCTAGAGGAAGTAGCTAGCGCTTCAGCTTCCCGATATCCGACGGTAGTGTNNNNNTGCGGGATTGGCAGTC	21121011	21121417	-	0	NM_000271.5_NPC1_Exon15_0520_SNP_b
18:21123448-21123597/20,20/-	1.74934	18	21123578	21123597	1	GCAAAAAATGGCGTTGTTAT	21123448	21123467	1	CCCAGTATGTTCCTGTCATC	21123468	21123577	TGAGAAATTTTAATGTCGCATAATTTTTTTTTTTTTTTTTTAAGAGAGATGAACGTCTTCAAGGGGAAACCCTGGATCAGCAGCTGGGCAGGGTCCTAGGAGAAGTGGCT	CCCAGTATGTTCCTGTCATCCTTCAGCTTCCCGATATCCGACGGTAGTGTNNNNNGCAAAAAATGGCGTTGTTAT	21123398	21123553	-	0	NM_000271.5_NPC1_Exon14_0523_SNP_b
18:21124241-21124390/18,22/-	2.27259	18	21124373	21124390	1	CCCTCATTGTGATTGAAG	21124241	21124262	1	AGGGACTGTGGATGGCTCCTGG	21124263	21124372	TCATCCCGTTCCTGGTGCTGGCTGTTGGAGTGGACAACATCTTCATTCTGGTGCAGGCCTACCAGGTATACTTCCATATTCTCACAGGGCTCAGCATCTGTTCAAGTTTC	AGGGACTGTGGATGGCTCCTGGCTTCAGCTTCCCGATATCCGACGGTAGTGTNNNNNCCCTCATTGTGATTGAAG	21124287	21124510	-	0	NM_000271.5_NPC1_Exon13_0524_SNP_b
18:21136232-21136381/20,20/+	2.12611	18	21136232	21136251	1	GAAGGTCCAAAGGGTACATC	21136362	21136381	1	CCAGGCGAGCCTGGCTGCTG	21136252	21136361	AGCTCCCGAAGGGTATGGCTGGTAAATGTGTTTGTCAGTGAGAGGGGCCCGGATGATGAGCTGCTCCGTCCGGAAGAAAGGCCCAAAGTGCTGGTCAAAGTACTCTTTTT	CCAGGCGAGCCTGGCTGCTGCTTCAGCTTCCCGATATCCGACGGTAGTGTNNNNNGAAGGTCCAAAGGGTACATC	21136186	21136597	+	0	NM_000271.5_NPC1_Exon8_0540_SNP_b
18:21140203-21140352/18,22/+	1.99935	18	21140203	21140220	1	ACACACTGCAAAAAATGC	21140331	21140352	1	GGCCACAGACAATAGAGCAGTC	21140221	21140330	TCCAAAAAACACAAGCAAAAACGCCATGTAGGTGATCCACATGATGACATACATGGCGTCCAAGCCAAGGATCGTCCAGGGAGCAGGAGGAGGTGGGGGCTGGGGCTTGG	GGCCACAGACAATAGAGCAGTCCTTCAGCTTCCCGATATCCGACGGTAGTGTNNNNNACACACTGCAAAAAATGC	21140174	21140464	+	0	NM_000271.5_NPC1_Exon6_0547_SNP_b
18:21153415-21153564/17,23/-	1.96711	18	21153548	21153564	2	CTGAAGTTTGTGTTGAC	21153415	21153437	1	GGATGGATATGACTTAGTGCATG	21153438	21153547	TTTCTGTAGGTGTTTTCACAGTCCTGTGTTTGGTATGGAGAGTGTGGAATTGCATATGGGGACAAGAGGTACAATTGCGAATATTCTGGCCCACCAAAACCATTGCCAAA	GGATGGATATGACTTAGTGCATGCTTCAGCTTCCCGATATCCGACGGTAGTGTNNNNNCTGAAGTTTGTGTTGAC	21153395	21153558	-	0	NM_000271.5_NPC1_Exon2_0559_SNP_b
3:33055693-33055842/19,21/-	2.40331	3	33055824	33055842	1	TTCCCTCCCCAGCTCACTG	33055693	33055713	1	CCTGGGGGACTGGGGACACCG	33055714	33055823	TGCTCTGTTTCTGCTTTGCAGGGTTTGGTTTCTAACCTGACTCTCAGTTCCAATATCCTCACGGACTGGACGATCTTTCCACTGGACACTGAGGATGCAGTGTGCAGCCA	CCTGGGGGACTGGGGACACCGCTTCAGCTTCCCGATATCCGACGGTAGTGTNNNNNTTCCCTCCCCAGCTCACTG	33055527	33055822	-	0	NM_000404.4_GLB1_Exon15_0601_SNP_b
3:33087639-33087788/17,23/+	2.2643	3	33087639	33087655	1	ATACTTCTCGGTGAGGT	33087766	33087788	1	AGCTCTGGGACAAGTTCTTTGGG	33087656	33087765	CCCCAGCCTCACTCAGTGGGGCATCATAGTCGTAGCTGGTGGGCTGTGCTGCATAGGGTGAGTTGGCCCCTAGAAGACAAAAATGTGCCACTAGTTATTACTGATGGTGC	AGCTCTGGGACAAGTTCTTTGGGCTTCAGCTTCCCGATATCCGACGGTAGTGTNNNNNATACTTCTCGGTGAGGT	33087591	33087744	+	0	NM_000404.4_GLB1_Exon10_0612_SNP_b
3:33093171-33093320/21,19/-	1.90552	3	33093300	33093320	1	GAAATACCGTGTTCTTTTGTT	33093171	33093189	1	GGAGGGGTGTGCCCACAGA	33093190	33093299	TCCTTGTAGGTACATGTTTATAGGTGGGACCAATTTTGCCTATTGGAATGGTAAGAGCACTTTAATATCTGTAGAAACTTATGCTAGAATGTTTCTGTTGATTAATTTGA	GGAGGGGTGTGCCCACAGACTTCAGCTTCCCGATATCCGACGGTAGTGTNNNNNGAAATACCGTGTTCTTTTGTT	33093229	33093516	-	0	NM_000404.4_GLB1_Exon8_0613_SNP_b
3:33093420-33093569/19,21/+	2.11406	3	33093420	33093438	1	GCCACTGCTTCGGTCTTGA	33093549	33093569	1	CCAGGGCTTCCCTGCAGTGCC	33093439	33093548	TTGTGGAGTGAGGTTGGCCCCAGTGATCTAGCCAGCCAGTATAGAATTCAGAATTGATCTAAAACAAAAAAAGAACGTAGCCCTTAGGATAGACTTATGACCTTCCAATG	CCAGGGCTTCCCTGCAGTGCCCTTCAGCTTCCCGATATCCGACGGTAGTGTNNNNNGCCACTGCTTCGGTCTTGA	33093229	33093516	+	0	NM_000404.4_GLB1_Exon8_0616_SNP_b
3:33099688-33099837/19,21/-	1.90688	3	33099819	33099837	1	TTCCCACACAAAAGCTTGC	33099688	33099708	1	CCTGCAGAAGCGCTTTCACCA	33099709	33099818	ATTAGGGTGGCTACATTAGGATCTCCTCATTTTTCCCTGCTCTTTTTTCACTCACAGGTTGAAAATGAATATGGCAGCTACTTTGCCTGTGATTTTGACTACCTGCGCTT	CCTGCAGAAGCGCTTTCACCACTTCAGCTTCCCGATATCCGACGGTAGTGTNNNNNTTCCCACACAAAAGCTTGC	33099560	33099781	-	0	NM_000404.4_GLB1_Exon6_0621_SNP_b
3:33110230-33110379/16,24/-	1.86509	3	33110364	33110379	5	TGGCTCATGAGCTGGG	33110230	33110253	1	GGAGCAAAGGGAATTAAAGCAGAC	33110254	33110363	ACTGCTGGTTATCCTGAGGCCCGGGCCCTACATCTGTGCAGAGTGGGAAATGGTGAGTGTGGCTAGACTGGGCTCTACCTGGTGTGTGTGAGCTGGCAGGCAGCAGCTCT	GGAGCAAAGGGAATTAAAGCAGACCTTCAGCTTCCCGATATCCGACGGTAGTGTNNNNNTGGCTCATGAGCTGGG	33110291	33110482	-	0	NM_000404.4_GLB1_Exon3_0627_SNP_b
5:73985080-73985229/17,23/+	1.95996	5	73985080	73985096	1	GTTACTAGCACATCTGT	73985207	73985229	1	CCAGGCTAGAACCCAGGTTCAGC	73985097	73985206	TTTAAAAATTTGGCTAAAATCCTTCTAAAATGTGTTTACATTTATTTCTCAAACAGATATCATGGCTATATTTTTGGTTTCTACAAGTGGCATCATGAACCTGCTGAATT	CCAGGCTAGAACCCAGGTTCAGCCTTCAGCTTCCCGATATCCGACGGTAGTGTNNNNNGTTACTAGCACATCTGT	73985132	73985318	+	0	NM_000521.4_HEXB_Exon2_0683_SNP_b
5:73992759-73992908/22,18/+	2.04824	5	73992759	73992780	1	CTTCACTGAGTTCAAGACAACA	73992891	73992908	1	CCAGACATTATCTGCCAG	73992781	73992890	GAAAATTCTAAAACTAAATCAAAATTTTATTTTGTCATAGTTCACCATCAATGAATCCACCATTATTGATTCTCCAAGGTTTTCTCACAGAGGAATTTTGATTGATACAT	CCAGACATTATCTGCCAGCTTCAGCTTCCCGATATCCGACGGTAGTGTNNNNNCTTCACTGAGTTCAAGACAACA	73992800	73992951	+	0	NM_000521.4_HEXB_Exon5_0689_SNP_b
5:74009409-74009558/21,19/-	1.30579	5	74009538	74009558	18	TGAGATTGTACTACTGCACTC	74009409	74009427	1	CAAATTCTGGCAGGACTCG	74009428	74009537	CAGCCTGGGTGACAGAACAAGACTCCATCTCAAAAAATAAAAAATAAGATAAAATGAAATAAAATACAACTCCTTACCTTTTCCCCAAGATAGTGTATGCCCAGGGGTAT	CAAATTCTGGCAGGACTCGCTTCAGCTTCCCGATATCCGACGGTAGTGTNNNNNTGAGATTGTACTACTGCACTC	74009310	74009480	-	0	NM_000521.4_HEXB_Exon7_0694_SNP_b
5:78076143-78076292/17,23/+	2.01021	5	78076143	78076159	2	ACAAATGAGACAAGAGT	78076270	78076292	1	CCTGTGCAGGGAAGTACACAGGG	78076160	78076269	CGTGAGAAAAGGCCTGAGGTCCAACTTCCAATTGAAAGGTTTTCTAGCCTCCCTGAAATCCTACATCCAAGGGCCCCACACCCCAGTGGCCTTGGGATCACAGCGGGGGT	CCTGTGCAGGGAAGTACACAGGGCTTCAGCTTCCCGATATCCGACGGTAGTGTNNNNNACAAATGAGACAAGAGT	78076199	78076505	+	0	NM_000046.5_ARSB_Exon8_0712_SNP_b
5:78135104-78135253/18,22/+	2.26055	5	78135104	78135121	1	AGAGACACACTAGGTAAT	78135232	78135253	1	GGGGATGGGTTTCCTTCACTGG	78135122	78135231	CAAACCATCTTGGTGGGCCAATTAGATTTAATCTAGTAGCAATGCACTGGTACTCACACGGTGAAGAGTCCACGAAGTTCGGGTCAATATTATGCAGCAGCTCAATTCTG	GGGGATGGGTTTCCTTCACTGGCTTCAGCTTCCCGATATCCGACGGTAGTGTNNNNNAGAGACACACTAGGTAAT	78135158	78135269	+	0	NM_000046.5_ARSB_Exon6_0719_SNP_b
5:78181325-78181474/22,18/+	1.89635	5	78181325	78181346	1	AAAAGCTATCATTCTTGCTCAA	78181457	78181474	1	GTGTCCCCTGGCCAACTT	78181347	78181456	TGGAGTCAGGCTGCTCTTGGAGTTTCTGTCCTGGGAGGAAAAAGGGCAGGGTGTAGGTACCTGATGGTTTTCCACACGTCGAAGCCATCCAGAGGCTTTGTGCCATTGGT	GTGTCCCCTGGCCAACTTCTTCAGCTTCCCGATATCCGACGGTAGTGTNNNNNAAAAGCTATCATTCTTGCTCAA	78181386	78181670	+	0	NM_000046.5_ARSB_Exon5_0721_SNP_b
5:78181486-78181635/20,20/-	2.2929	5	78181616	78181635	1	CTTTGGCAGGGGGTAATAAC	78181486	78181505	1	CCACGTCTCTGACTGGCTGC	78181506	78181615	TGGCCCCTTCGAGGAAGAAAATGGAGCCTGTGGGAAGGAGGCGTCCGAGGGGTGGGCTTTGTGGCAAGCCCCTTGCTGAAGCAGAAGGGCGTGAAGAACCGGGAGCTCAT	CCACGTCTCTGACTGGCTGCCTTCAGCTTCCCGATATCCGACGGTAGTGTNNNNNCTTTGGCAGGGGGTAATAAC	78181386	78181670	-	0	NM_000046.5_ARSB_Exon5_0723_SNP_b
5:78181570-78181719/20,20/-	2.31022	5	78181700	78181719	1	ACAGTCTCTGTTCTTAAATG	78181570	78181589	1	CCTGTGGGAAGGGGGCGTCC	78181590	78181699	TATTTAAGAGTTAACATCATCCTCATGCCAAGACCTTACTGTGTTTCAGATAACGGAGGGCAGACTTTGGCAGGGGGTAATAACTGGCCCCTTCGAGGAAGAAAATGGAG	CCTGTGGGAAGGGGGCGTCCCTTCAGCTTCCCGATATCCGACGGTAGTGTNNNNNACAGTCTCTGTTCTTAAATG	78181386	78181670	-	0	NM_000046.5_ARSB_Exon5_0724_SNP_b
5:78251200-78251349/18,22/+	2.11482	5	78251200	78251217	1	AAGGGACACCATTCCTGC	78251328	78251349	1	GGAAAGAAAGTTTGTGCAAGCC	78251218	78251327	ATAGTGATGCCTGTTCTTGTCTTGGATAAAGTCATATGGCTTCAAGTATTCCTCAGGGACCTGAAGGGGCTCATGCACAGACTGGAGAGCAAGGTAGAGAAACAGAGGCT	GGAAAGAAAGTTTGTGCAAGCCCTTCAGCTTCCCGATATCCGACGGTAGTGTNNNNNAAGGGACACCATTCCTGC	78251097	78251345	+	0	NM_000046.5_ARSB_Exon4_0727_SNP_b
6:74320041-74320190/17,23/-	1.84805	6	74320174	74320190	1	ATATCAACAACACTGGG	74320041	74320063	1	GATAAAAGGCCAGAGGTGGTGAC	74320064	74320173	AGGCTTTTGCTCTTCTGGATTTAGCATCAACCATCTGGATATTGCTCCTTCGTGAGTACTAATATAAAGATTTGCTGTGATTGACTTTAAATTATATTTTTAAAAATCCT	GATAAAAGGCCAGAGGTGGTGACCTTCAGCTTCCCGATATCCGACGGTAGTGTNNNNNATATCAACAACACTGGG	74320102	74320290	-	0	NM_012434.5_SLC17A5_Exon9_0746_SNP_b
6:74331590-74331739/16,24/+	1.07974	6	74331590	74331605	4	AAAAGTCCAGTTGTAA	74331716	74331739	1	TACGGCTATGTTAATGCTTACATC	74331606	74331715	GAAAAGTGTGCAACTACGATAGCCCAAAGTGGCAGGGATTTTAAAATGGGTACCCACGGCACTGACTTCTGTGAAGAAAGCTGAAGAAAACAGGAATAATTAGGATAAAC	TACGGCTATGTTAATGCTTACATCCTTCAGCTTCCCGATATCCGACGGTAGTGTNNNNNAAAAGTCCAGTTGTAA	74331506	74331705	+	0	NM_012434.5_SLC17A5_Exon7_0754_SNP_b
6:74348058-74348207/22,18/+	2.26914	6	74348058	74348079	1	TGGTATGCAGGCCCTTTTTCCC	74348190	74348207	1	CCACACGGCATGCATGGC	74348080	74348189	AAAGGTTGATATATACATAACATATTACAGCAAAATTTGGTAATTGTTATCTCACCTGCATATGAAATGCTAAGAAGTTTGCTTCTTTCAAGAGGGGGAGCCCAAGAAGA	CCACACGGCATGCATGGCCTTCAGCTTCCCGATATCCGACGGTAGTGTNNNNNTGGTATGCAGGCCCTTTTTCCC	74348114	74348242	+	0	NM_012434.5_SLC17A5_Exon4_0759_SNP_b
X:100652789-100652938/18,22/+	1.66339	X	100652789	100652806	2	TAAACATTTTAAAGTAAG	100652917	100652938	1	CACAGGGAGGAGCTGTGCGATG	100652807	100652916	TCTTTTAATGACATCTGCATTGTATTTTCTAGCTGAAGCAAAACAGTGCCTGTGGGATTTATGTGACTTCTTAACCTTGAAGTCCATTCATAGAACCCTAGCTTCCTTTT	CACAGGGAGGAGCTGTGCGATGCTTCAGCTTCCCGATATCCGACGGTAGTGTNNNNNTAAACATTTTAAAGTAAG	100652776	100653107	+	0	NM_000169.2_GLA_Exon7_0772_SNP_b
X:100653373-100653522/17,23/-	2.14672	X	100653506	100653522	1	CAGCAAGTAACTCAGAT	100653373	100653395	1	AGGACCCCTTGGGCAAACAAGGG	100653396	100653505	GGCCCTCTGGGCTATCATGGCTGCTCCTTTATTCATGTCTAATGACCTCCGACACATCAGCCCTCAAGCCAAAGCTCTCCTTCAGGATAAGGACGTAATTGCCATCAATC	AGGACCCCTTGGGCAAACAAGGGCTTCAGCTTCCCGATATCCGACGGTAGTGTNNNNNCAGCAAGTAACTCAGAT	100653337	100653575	-	0	NM_000169.2_GLA_Exon6_0777_SNP_b
X:100653449-100653598/16,24/-	1.81306	X	100653583	100653598	6	GCTTCCTCCTCTCTTG	100653449	100653472	1	CATGTCTAATGACCTCCGACACAT	100653473	100653582	TTTGAATTATTTCATTCTTTTTCTCAGTTAGTGATTGGCAACTTTGGCCTCAGCTGGAATCAGCAAGTAACTCAGATGGCCCTCTGGGCTATCATGGCTGCTCCTTTATT	CATGTCTAATGACCTCCGACACATCTTCAGCTTCCCGATATCCGACGGTAGTGTNNNNNGCTTCCTCCTCTCTTG	100653337	100653575	-	0	NM_000169.2_GLA_Exon6_0778_SNP_b
X:100655575-100655724/20,20/-	2.02947	X	100655705	100655724	1	CCCTGAATAGGACTGGCAGA	100655575	100655594	1	AGGAAACCGAGGTCTCCTTC	100655595	100655704	AGCATTGTGTACTCCTGTGAGTGGCCTCTTTATATGTGGCCCTTTCAAAAGGTGAGATAGTGAGCCCAGAATCCAATAGAACTGTACTGATAGATAGAACTTGACAACAA	AGGAAACCGAGGTCTCCTTCCTTCAGCTTCCCGATATCCGACGGTAGTGTNNNNNCCCTGAATAGGACTGGCAGA	100655633	100655765	-	0	NM_000169.2_GLA_Exon4_0782_SNP_b
X:100662782-100662931/17,23/-	1.71441	X	100662915	100662931	1	GGTTACCCGCAGAAATT	100662782	100662804	1	AGAGCACTGGACAATGGATTGGC	100662805	100662914	TATGCTGTCCGGTCACCGTGACAATGCAGCTGAGGAACCCAGAACTACATCTGGGCTGCGCGCTTGCGCTTCGCTTCCTGGCCCTCGTTTCCTGGGACATCCCTGGGGCT	AGAGCACTGGACAATGGATTGGCCTTCAGCTTCCCGATATCCGACGGTAGTGTNNNNNGGTTACCCGCAGAAATT	100662677	100662911	-	0	NM_000169.2_GLA_Exon1_0792_SNP_b
X:148582396-148582545/16,24/-	1.61713	X	148582530	148582545	1	GATTCTCCGTATAGCT	148582396	148582419	1	ACTGGTTATACTGCATGTTCTGTG	148582420	148582529	GGTCTTTTCCACCTTATCATCCTTCCTCTGAGAAGTATGAAAACACTAAGGTAAGGCTGTGAAAGGGACATTTCTGAAGAGGAACCACTTTTTCCTTTGTCACATAAACT	ACTGGTTATACTGCATGTTCTGTGCTTCAGCTTCCCGATATCCGACGGTAGTGTNNNNNGATTCTCCGTATAGCT	148582459	148582588	-	0	NM_000202.8_IDS_Exon4_0814_SNP_b
X:148585610-148585759/21,19/+	1.23044	X	148585610	148585630	1	AGTAGCTGAAGCTCCCCGCCC	148585741	148585759	1	TGGGGACCTCACCAGCTTA	148585631	148585740	CCAACCCTCAGTGCACGAAGCAGCACACACCCACAGCTAGAGGTTCCCAGACATACCTGCGCAAAGGCATTCTGGAAGAGGAGGCTGTGGGATGCCAGTTGGTCAATATT	TGGGGACCTCACCAGCTTACTTCAGCTTCCCGATATCCGACGGTAGTGTNNNNNAGTAGCTGAAGCTCCCCGCCC	148585666	148585843	+	0	NM_000202.8_IDS_Exon2_0817_SNP_b

## Sheet: Rebalanced probes
>mip_key	svr_score	chr	ext_probe_start	ext_probe_stop	ext_probe_copy	ext_probe_sequence	lig_probe_start	lig_probe_stop	lig_probe_copy	lig_probe_sequence	mip_scan_start_position	mip_scan_stop_position	scan_target_sequence	mip_sequence	feature_start_position	feature_stop_position	probe_strand	failure_flags	mip_name	Final concentration
5:78280751-78280900/19,21/+	1.27143	5	78280751	78280769	1	GCCGCGTACCTGGTAGCGG	78280880	78280900	1	GCCGTGGAAGCCGACGTCGTT	78280770	78280879	CCAGTGAGCAGCTGGCTCCGCGACGGCGTGCACAGCGGCTGCGTGTAGTAGTTGTCCAGGAGCACCCCGCCGGCCGCCAGCGCGTCCAGGTGCGGCGTGCGGATGCGGGA	GCCGTGGAAGCCGACGTCGTTCTTCAGCTTCCCGATATCCGACGGTAGTGTNNNNNGCCGCGTACCTGGTAGCGG	78280739	78281091	+	0	NM_000046.5_ARSB_Exon1_0735	10x
5:78280635-78280784/16,24/-	0.864589	5	78280769	78280784	6	CCAGCTGCTCACTGGC	78280635	78280658	1	GCTCGGACCGCCGACCCAGTTATG	78280659	78280768	CGCTACCAGGTACGCGGCGCCCCCGCCGCCCGCGCCGCCCCCGCCCCGCCTTTCGCCGGCGCCCTGCCGCTCCTACCCGGCCCTTGAGGCCGCGGGCGCTGGCAGGCGGG	GCTCGGACCGCCGACCCAGTTATGCTTCAGCTTCCCGATATCCGACGGTAGTGTNNNNNCCAGCTGCTCACTGGC	78280739	78281091	-	0	NM_000046.5_ARSB_Exon1_0736	10x
5:78280901-78281050/22,18/-	1.02968	5	78281029	78281050	1	AGCTTGCCCCGAGGCCCCGGAC	78280901	78280918	1	GCAGACGACCTAGGCTGG	78280919	78281028	CTCGGCGGCTGCTCCTCCCCGTCGTCCTCCCGCTGCTGCTGCTGCTGTTGTTGGCGCCGCCGGGCTCGGGCGCCGGGGCCAGCCGGCCGCCCCACCTGGTCTTCTTGCTG	GCAGACGACCTAGGCTGGCTTCAGCTTCCCGATATCCGACGGTAGTGTNNNNNAGCTTGCCCCGAGGCCCCGGAC	78280739	78281091	-	0	NM_000046.5_ARSB_Exon1_0737	10x
5:78280641-78280790/22,18/+	1.2009	5	78280641	78280662	1	TGGGTCGGCGGTCCGAGCCCCG	78280773	78280790	1	GTGAGCAGCTGGCTCCGC	78280663	78280772	CCTGCCAGCGCCCGCGGCCTCAAGGGCCGGGTAGGAGCGGCAGGGCGCCGGCGAAAGGCGGGGCGGGGGCGGCGCGGGCGGCGGGGGCGCCGCGTACCTGGTAGCGGCCA	GTGAGCAGCTGGCTCCGCCTTCAGCTTCCCGATATCCGACGGTAGTGTNNNNNTGGGTCGGCGGTCCGAGCCCCG	78280739	78281091	+	0	NM_000046.5_ARSB_Exon1_0738	10x
5:78280785-78280934/16,24/-	1.45255	5	78280919	78280934	11	CCTGGTCTTCTTGCTG	78280785	78280808	1	GCCGCTGTGCACGCCGTCGCGGAG	78280809	78280918	GCAGACGACCTAGGCTGGAACGACGTCGGCTTCCACGGCTCCCGCATCCGCACGCCGCACCTGGACGCGCTGGCGGCCGGCGGGGTGCTCCTGGACAACTACTACACGCA	GCCGCTGTGCACGCCGTCGCGGAGCTTCAGCTTCCCGATATCCGACGGTAGTGTNNNNNCCTGGTCTTCTTGCTG	78280739	78281091	-	0	NM_000046.5_ARSB_Exon1_0740	10x
5:78260179-78260328/20,20/-	1.58806	5	78260309	78260328	1	GAAGTTGCAACAGGATATAA	78260179	78260198	1	CACTAATGTCTTTTCAGACA	78260199	78260308	AAATATGTATTCAACAAACATATTCACCAAAAGGGCTATAGCCCTCATAACTAACCATCCACCAGAGAAGGTAAGTTTTGCTTCTATTTACTGATAGCAAAATCTTGTTA	CACTAATGTCTTTTCAGACACTTCAGCTTCCCGATATCCGACGGTAGTGTNNNNNGAAGTTGCAACAGGATATAA	78260218	78260449	-	0	NM_000046.5_ARSB_Exon3_0729	10x
17:78078391-78078540/20,20/-	1.98981	17	78078521	78078540	1	GTCTCCTCCAGGACTGGGGA	78078391	78078410	1	AGCAGGGCGGGTGCCTCACT	78078411	78078520	GGAGCCACTCAGCTCTCGGGGAACCAGCAGGAAATCATGGAGTAGGATGTGCCCCAGGAGTGCAGCGGTTGCCAAGGACACGAGGGCGCAGACGGCCAGGAGCCGGTGGG	AGCAGGGCGGGTGCCTCACTCTTCAGCTTCCCGATATCCGACGGTAGTGTNNNNNGTCTCCTCCAGGACTGGGGA	78078365	78078951	-	0	NM_000152.5_GAA_Exon1_0404	10x
17:78081351-78081500/16,24/+	1.68008	17	78081351	78081366	1	CGCAGGCTGAACACGA	78081477	78081500	1	AGCTGGACCAGGATCACCCTGTGG	78081367	78081476	CGGTGGCGCCCCTGTTCTTTGCGGACCAGTTCCTTCAGCTGTCCACCTCGCTGCCCTCGCAGTATATCACAGGCCTCGCCGAGCACCTCAGTCCCCTGATGCTCAGCACC	AGCTGGACCAGGATCACCCTGTGGCTTCAGCTTCCCGATATCCGACGGTAGTGTNNNNNCGCAGGCTGAACACGA	78081335	78081715	+	0	NM_000152.5_GAA_Exon4_0416	10x
17:78082343-78082492/21,19/+	1.27219	17	78082343	78082363	1	CTACTCCTCCACCGCTATCAC	78082474	78082492	1	CGGTCCCGTGTTGTGGCTG	78082364	78082473	CCGCCAGGTGGTGGAGAACATGACCAGGGCCCACTTCCCCCTGGTGAGTTGGGGTGGTGGCAGGGGAGGCAAGGGGCTGGCCGGGACGCGTCTCCTCAGGCCCCAGCAGA	CGGTCCCGTGTTGTGGCTGCTTCAGCTTCCCGATATCCGACGGTAGTGTNNNNNCTACTCCTCCACCGCTATCAC	78082068	78082647	+	0	NM_000152.5_GAA_Exon7_0420	10x
17:78083699-78083848/18,22/-	1.31545	17	78083831	78083848	1	AATCAGCGGCTGGCCGGT	78083699	78083720	1	GGTGAGGGTGGCCCAGAGCCCT	78083721	78083830	CTCGTTGGTGATGAAAACCCCCCTCCGCAGACCCTCGTCGTAGGGCCTGTAGCTCCCGGCAGGGCCCGAGCTGCTGATGGCAGGATCCTGGGAAGAGGGAAACCTGTCAA	GGTGAGGGTGGCCCAGAGCCCTCTTCAGCTTCCCGATATCCGACGGTAGTGTNNNNNAATCAGCGGCTGGCCGGT	78083723	78083874	-	0	NM_000152.5_GAA_Exon8_0428	10x
17:78084521-78084670/20,20/-	1.39871	17	78084651	78084670	1	TTGGGGATGCTCAGGAGGGG	78084521	78084540	1	GGACCCGGGCCATACCTGGA	78084541	78084650	GCCACACTTACAATCCACATGCCGTCGAAGGGCACCTGGTCATGGAACTCAGCCACCATGTCCTCCCACCAGGCCAGGGCTGTGGGGTTGGTGAAGTCGGGGAAGGCAGT	GGACCCGGGCCATACCTGGACTTCAGCTTCCCGATATCCGACGGTAGTGTNNNNNTTGGGGATGCTCAGGAGGGG	78084505	78084844	-	0	NM_000152.5_GAA_Exon10_0431	10x
17:78085645-78085794/16,24/+	1.31183	17	78085645	78085660	3	GGCTGCAGGTGCACCT	78085771	78085794	1	GCCTCTTCCAGGGGTGGTTGGGGG	78085661	78085770	CCAGGGCCAGCCTGAAGAGGCAGCGACCTGCACAGGGGCTCCTGGGAGGTGGGGGGCAGGGAGGGCACCTTGGAGCCTGCCGGGAGGAAGCTCCCTGGAAACCAGCCCCC	GCCTCTTCCAGGGGTGGTTGGGGGCTTCAGCTTCCCGATATCCGACGGTAGTGTNNNNNGGCTGCAGGTGCACCT	78085761	78085919	+	0	NM_000152.5_GAA_Exon11_0435	10x
17:78086354-78086503/17,23/-	1.2792	17	78086487	78086503	1	GGAGGAGGCGAGCTGCT	78086354	78086376	1	CTGGGGTGGTGGGGGACACCGTG	78086377	78086486	CCCAGGAGCTCCACACGTCCCCCGTCCAGTGGCCGGCGTATCGGCCGTGGCCAGCAAAGGTCGAGCGGGAGATCACAAATGGGCGTGTCCCCCGAGCCTTCACCAGCGCC	CTGGGGTGGTGGGGGACACCGTGCTTCAGCTTCCCGATATCCGACGGTAGTGTNNNNNGGAGGAGGCGAGCTGCT	78086356	78086530	-	0	NM_000152.5_GAA_Exon12_0437	10x
17:78087030-78087179/16,24/-	1.72016	17	78087164	78087179	1	CCTAGGTCACTCACTC	78087030	78087053	1	GCTGGGCCGGCTCGCTGAAGCTGT	78087054	78087163	CAGGAAGAGGGGCCGGGCCACGGTCTCCCCCGCGACGTGGGCCTGGTGGAACAGTGTGTAGAGGTGGGGGAGGAGTGCGTAGCGCAGGGTGAGGGCCTTCCTCATGGCCT	GCTGGGCCGGCTCGCTGAAGCTGTCTTCAGCTTCCCGATATCCGACGGTAGTGTNNNNNCCTAGGTCACTCACTC	78086996	78087185	-	0	NM_000152.5_GAA_Exon14_0445_SNP_a	10x
17:78087030-78087179/16,24/-	1.72016	17	78087164	78087179	1	CCTAGGTCACTCACTC	78087030	78087053	1	GCTGGGCCGGCTTGCTGAAGCTGT	78087054	78087163	CAGGAAGAGGGGCCGGGCCACGGTCTCCCCCGCGACGTGGGCCTGGTGGAACAGTGTGTAGAGGTGGGGGAGGAGTGCGTAGCGCAGGGTGAGGGCCTTCCTCATGGCCT	GCTGGGCCGGCTTGCTGAAGCTGTCTTCAGCTTCCCGATATCCGACGGTAGTGTNNNNNCCTAGGTCACTCACTC	78086996	78087185	-	0	NM_000152.5_GAA_Exon14_0445_SNP_b	10x
17:78090687-78090836/20,20/-	1.68303	17	78090817	78090836	1	GGTGATGAGCAGGGCCTCCC	78090687	78090706	1	GCCCACCCTGGGGAGGCACA	78090707	78090816	CCCACAGGAGCTGGTGGTCCACAGTCCAGGTGCTAGAGTCCTTGGGGAACCTGCAAGGGGGATGGGCACACAGGCATACGGGTGATGAATGGGATGGGGCTGGCTCATAT	GCCCACCCTGGGGAGGCACACTTCAGCTTCCCGATATCCGACGGTAGTGTNNNNNGGTGATGAGCAGGGCCTCCC	78090746	78090928	-	0	NM_000152.5_GAA_Exon15_0446	10x
17:78091468-78091617/18,22/+	1.39244	17	78091468	78091485	1	GAGGGGCAGTGGGTGACG	78091596	78091617	1	GAGCTGGGGGAGGCACAGGGAG	78091486	78091595	CTGCCGGCCCCCCTGGACACCATCAACGTCCACCTCCGGGCTGGGTACATCATCCCCCTGCAGGTACCTGGGCCAGGCGGCTATGGTGGGGGTGTGGACAGCACACTGCA	GAGCTGGGGGAGGCACAGGGAGCTTCAGCTTCCCGATATCCGACGGTAGTGTNNNNNGAGGGGCAGTGGGTGACG	78091378	78091568	+	0	NM_000152.5_GAA_Exon16_0450	10x
17:78091985-78092134/16,24/+	1.06483	17	78091985	78092000	8	TTTCCAGGGCCCTGGC	78092111	78092134	1	GCTGGAGCGAGGGGCCTACACACA	78092001	78092110	CTCACAACCACAGAGTCCCGCCAGCAGCCCATGGCCCTGGCTGTGGCCCTGACCAAGGGTGGGGAGGCCCGAGGGGAGCTGTTCTGGGACGATGGAGAGAGCCTGGAAGT	GCTGGAGCGAGGGGCCTACACACACTTCAGCTTCCCGATATCCGACGGTAGTGTNNNNNTTTCCAGGGCCCTGGC	78091971	78092176	+	0	NM_000152.5_GAA_Exon17_0452	10x
17:78091928-78092077/18,22/+	1.37917	17	78091928	78091945	1	GCCCTGGAGGCCTCCACC	78092056	78092077	1	AGGGTGGGGAGGCCCGAGGGGA	78091946	78092055	TCCACCAGGGTGGGGATGATGACATCACGTGTCCTTCCCTTTCCAGGGCCCTGGCCTCACAACCACAGAGTCCCGCCAGCAGCCCATGGCCCTGGCTGTGGCCCTGACCA	AGGGTGGGGAGGCCCGAGGGGACTTCAGCTTCCCGATATCCGACGGTAGTGTNNNNNGCCCTGGAGGCCTCCACC	78091971	78092176	+	10	NM_000152.5_GAA_Exon17_0453	10x
17:78092071-78092220/22,18/-	1.0616	17	78092199	78092220	1	CCCTCACCCCTTCTCAACCCCG	78092071	78092088	1	CCCAGAACAGCTCCCCTC	78092089	78092198	AGCCGGCCCCTGCCCACCAGCCTGAGCAGCCCCAGGACTCACATTCCTGGCCAGGAAGATGACCTGTGTGTAGGCCCCTCGCTCCAGCACTTCCAGGCTCTCTCCATCGT	CCCAGAACAGCTCCCCTCCTTCAGCTTCCCGATATCCGACGGTAGTGTNNNNNCCCTCACCCCTTCTCAACCCCG	78091971	78092176	-	10	NM_000152.5_GAA_Exon17_0454	10x
17:78092388-78092537/22,18/+	1.78709	17	78092388	78092409	1	TGCCCCAGCTGTCTGCTGACAC	78092520	78092537	1	TGTCCTGGGCGTGGCCAC	78092410	78092519	CTCCACATTCTCTGCCTTTTCATCTCTCTCTGCTCGGCCCAGAACACGATCGTGAATGAGCTGGTACGTGTGACCAGTGAGGGAGCTGGCCTGCAGCTGCAGAAGGTGAC	TGTCCTGGGCGTGGCCACCTTCAGCTTCCCGATATCCGACGGTAGTGTNNNNNTGCCCCAGCTGTCTGCTGACAC	78092431	78092624	+	0	NM_000152.5_GAA_Exon18_0457	10x
14:88459236-88459385/22,18/-	1.7059	14	88459364	88459385	1	GCGTACGTGCTCGACGACTCCG	88459236	88459253	2	CCCACAAGCCCCCGCGGC	88459254	88459363	ACGGGCTGGGCCGGGAGTTCGACGGCATCGGCGCGGTCAGCGGCGGCGGGGTGAGCGGCAAGCTGCGGGGATACGCGGGGGGCGGCAAGAGCCCGCCCCGTGGGGCCAGC	CCCACAAGCCCCCGCGGCCTTCAGCTTCCCGATATCCGACGGTAGTGTNNNNNGCGTACGTGCTCGACGACTCCG	88459293	88459528	-	0	NM_000153.4_GALC_Exon1_0269	10x
X:148577892-148578041/21,19/+	1.84357	X	148577892	148577912	1	AATTGGACCATACGGCACACT	148578023	148578041	1	CCAAGGGATACAACTTCTG	148577913	148578022	GATGTTTAAGGCTTGGACGTCTTCCCGTTGCCTGATGTCCATCCAGGGGTTGTAGGCCACAGGGGGTAGGCCATCAGGGACCTCGGGATCGGGGGCCAGGGTGATGTTCT	CCAAGGGATACAACTTCTGCTTCAGCTTCCCGATATCCGACGGTAGTGTNNNNNAATTGGACCATACGGCACACT	148577856	148578067	+	0	NM_000202.8_IDS_Exon6_0809	10x
17:40688431-40688580/16,24/+	1.08967	17	40688431	40688446	2	CTTCTCCGTGTCGGTG	40688557	40688580	1	GCACCGCTACCTGCGCGACTTCTG	40688447	40688556	GAGCGCGCTCTGGCTGCCAAGCCGGGCTTGGACACCTACAGCCTGGGCGGCGGCGGCGCGGCGCGCGTGCGGGTGCGCGGCTCCACGGGCGTGGCGGCCGCCGCGGGGCT	GCACCGCTACCTGCGCGACTTCTGCTTCAGCTTCCCGATATCCGACGGTAGTGTNNNNNCTTCTCCGTGTCGGTG	40688270	40688693	+	0	NM_000263.4_NAGLU_Exon1_0367	10x
17:40688312-40688461/22,18/-	0.690526	17	40688440	40688461	1	AGCCAGAGCGCGCTCCACCGAC	40688312	40688329	1	AAGGACCCCCACCGCCGC	40688330	40688439	ACGGAGAAGTCGGCCGCGGGGCCTGGCCCCAGCAGCCGGGCCACGAGCGCCCGCACGGCCGCCGCCTCCCGGGCCTCGTCGCCTGCCGCGCCCCCGGCCCCGGCCAGGAG	AAGGACCCCCACCGCCGCCTTCAGCTTCCCGATATCCGACGGTAGTGTNNNNNAGCCAGAGCGCGCTCCACCGAC	40688270	40688693	-	0	NM_000263.4_NAGLU_Exon1_0368	10x
17:40688227-40688376/21,19/-	1.00733	17	40688356	40688376	1	GCCTCCCGGGCCTCGTCGCCT	40688227	40688245	1	CCGCGTCCAATCAGCTGCC	40688246	40688355	GCCGCGCCCCCGGCCCCGGCCAGGAGAAGGACCCCCACCGCCGCGGCCACCGCCACCGCCTCCATGGTCTCAGTCCTGCGGGTCCCGCGACGGCCAGGGGGTGGGGCGGC	CCGCGTCCAATCAGCTGCCCTTCAGCTTCCCGATATCCGACGGTAGTGTNNNNNGCCTCCCGGGCCTCGTCGCCT	40688270	40688693	-	0	NM_000263.4_NAGLU_Exon1_0369	10x
17:40688321-40688470/16,24/+	0.992273	17	40688321	40688336	9	GGGGTCCTTCTCCTGG	40688447	40688470	1	GAGCGCGCTCTGGCTGCCAAGCCG	40688337	40688446	CCGGGGCCGGGGGCGCGGCAGGCGACGAGGCCCGGGAGGCGGCGGCCGTGCGGGCGCTCGTGGCCCGGCTGCTGGGGCCAGGCCCCGCGGCCGACTTCTCCGTGTCGGTG	GAGCGCGCTCTGGCTGCCAAGCCGCTTCAGCTTCCCGATATCCGACGGTAGTGTNNNNNGGGGTCCTTCTCCTGG	40688270	40688693	+	0	NM_000263.4_NAGLU_Exon1_0370	10x
17:40688528-40688677/22,18/-	1.34634	17	40688656	40688677	1	GTACCTGTTGGGCGTGGCCTCG	40688528	40688545	1	GGCCGCCACGCCCGTGGA	40688546	40688655	GTCAGCTCCCCCGGCACGGCTGGCAGTGGCCGCGGCAGGCGCAGCTGAGAGCCGGACCAGGCCACGTGGCAGCCACAGAAGTCGCGCAGGTAGCGGTGCAGCCCCGCGGC	GGCCGCCACGCCCGTGGACTTCAGCTTCCCGATATCCGACGGTAGTGTNNNNNGTACCTGTTGGGCGTGGCCTCG	40688270	40688693	-	0	NM_000263.4_NAGLU_Exon1_0371	10x
17:40688654-40688803/19,21/+	0.722027	17	40688654	40688672	1	ACCGAGGCCACGCCCAACA	40688783	40688803	1	TGCGCCGCCTCCAGCAGCTGT	40688673	40688782	GGTACCGCCCCGAAGCTTCCCCGCGTCCGCCCGAGGCGCTTACCCCCTCCCGGAGCCGCTGCCACCCAAATCGGGAGGCTGAGCGGGGAGCGCTGGCCGGAAGGCCCAGC	TGCGCCGCCTCCAGCAGCTGTCTTCAGCTTCCCGATATCCGACGGTAGTGTNNNNNACCGAGGCCACGCCCAACA	40688270	40688693	+	0	NM_000263.4_NAGLU_Exon1_0372	10x
17:40688595-40688744/17,23/-	1.24847	17	40688728	40688744	1	GATTTGGGTGGCAGCGG	40688595	40688617	1	GCGCAGCTGAGAGCCGGACCAGG	40688618	40688727	CTCCGGGAGGGGGTAAGCGCCTCGGGCGGACGCGGGGAAGCTTCGGGGCGGTACCTGTTGGGCGTGGCCTCGGTCAGCTCCCCCGGCACGGCTGGCAGTGGCCGCGGCAG	GCGCAGCTGAGAGCCGGACCAGGCTTCAGCTTCCCGATATCCGACGGTAGTGTNNNNNGATTTGGGTGGCAGCGG	40688270	40688693	-	0	NM_000263.4_NAGLU_Exon1_0373	10x
17:40689539-40689688/19,21/-	1.18923	17	40689670	40689688	1	AAGCCACTGTGCACGCTGA	40689539	40689559	1	TGCCAGATGGCCTCCTGGCCG	40689560	40689669	AAGCACTTCTAGAGAGAGACACTGCGCCCATGCTGGGGGGCGGGTGAAAACACCTACGGTGGCTCCCGCCATAGAGGAGGGTGGGGAAGGGACAGTGGGCACGCACCCGC	TGCCAGATGGCCTCCTGGCCGCTTCAGCTTCCCGATATCCGACGGTAGTGTNNNNNAAGCCACTGTGCACGCTGA	40689395	40689583	-	0	NM_000263.4_NAGLU_Exon2_0374	10x
17:40689429-40689578/17,23/+	1.51847	17	40689429	40689445	1	CAGAATGTGTGCACGCA	40689556	40689578	1	GGCAGCGGGTGCGTGCCCACTGT	40689446	40689555	AAGCTACTCTTTCGTGTGGTGGGACTGGGCCCGCTGGGAGCGAGAGATAGACTGGATGGCGCTGAATGGCATCAACCTGGCACTGGCCTGGAGCGGCCAGGAGGCCATCT	GGCAGCGGGTGCGTGCCCACTGTCTTCAGCTTCCCGATATCCGACGGTAGTGTNNNNNCAGAATGTGTGCACGCA	40689395	40689583	+	0	NM_000263.4_NAGLU_Exon2_0376	10x
17:40690580-40690729/17,23/-	1.48816	17	40690713	40690729	1	TGGGGTCATGCCGAAGG	40690580	40690602	1	CGCCTCAGTTAAGAGCCCTGGGG	40690603	40690712	AGCGCATCTGGTCCAGGACCCGGTGCTGGAGGAACAGAAGGAAGGGTGGTGAGCATGGCCACTGCTGTCCTATGAGAAGGCCCTCATCTCCCAGGATACACGCAGCCCCC	CGCCTCAGTTAAGAGCCCTGGGGCTTCAGCTTCCCGATATCCGACGGTAGTGTNNNNNTGGGGTCATGCCGAAGG	40690667	40690793	-	0	NM_000263.4_NAGLU_Exon4_0381	10x
17:40695212-40695361/17,23/-	1.61607	17	40695345	40695361	1	TCGGGGGCCATGCCCGT	40695212	40695234	1	AGATGAAGGGCTGGCCCTGGAAG	40695235	40695344	GCCTACCATGGTGGAGTTGGGGAAGAGGCGGGCAGCTTCTGGGCCTCCGTTCACAGCCTCTAGGGCTCCAAAAAGACCATGGTTTCCCCCAAAGTTGTGCAGCATGCACC	AGATGAAGGGCTGGCCCTGGAAGCTTCAGCTTCCCGATATCCGACGGTAGTGTNNNNNTCGGGGGCCATGCCCGT	40695025	40696276	-	0	NM_000263.4_NAGLU_Exon6_0390	10x
17:40695365-40695514/17,23/-	1.62342	17	40695498	40695514	1	AGTAGCCTCCACGCTGC	40695365	40695387	1	AGACCACTTCGTTCTGGCTGATG	40695388	40695497	CCCTGCGTCCGGGTGGGAGACCCCATACCGCCGGGCGGCAAAGCTGGTCACCCAGGCTGCCAAATCTGGCACTGGGTCCTTTCGCCAGCCCAGCTCAGCCATGAGGGAAT	AGACCACTTCGTTCTGGCTGATGCTTCAGCTTCCCGATATCCGACGGTAGTGTNNNNNAGTAGCCTCCACGCTGC	40695025	40696276	-	10	NM_000263.4_NAGLU_Exon6_0392	10x
17:40695436-40695585/22,18/+	1.73303	17	40695436	40695457	1	TGGCAGCCTGGGTGACCAGCTT	40695568	40695585	1	GCCCGCTGGTCAGGCGGC	40695458	40695567	TGCCGCCCGGCGGTATGGGGTCTCCCACCCGGACGCAGGGGCAGCGTGGAGGCTACTGCTCCGGAGTGTGTACAACTGCTCCGGGGAGGCCTGCAGGGGCCACAATCGTA	GCCCGCTGGTCAGGCGGCCTTCAGCTTCCCGATATCCGACGGTAGTGTNNNNNTGGCAGCCTGGGTGACCAGCTT	40695025	40696276	+	0	NM_000263.4_NAGLU_Exon6_0393	10x
18:21118591-21118740/19,21/-	1.56739	18	21118722	21118740	1	CGATAGAGAAGAAAGTAAT	21118591	21118611	1	GCAGGCCTCTGACTCCGGAAG	21118612	21118721	GCCCCTCACTGTCAGTATTTTAAAATGTTTTACAAAAAATCTGGAGACCTATTCTTCTAACAGTCCTCCCTGCATGTCTCCGCCAGTGGTTGACCCTGCCTGCGTTCGCT	GCAGGCCTCTGACTCCGGAAGCTTCAGCTTCCCGATATCCGACGGTAGTGTNNNNNCGATAGAGAAGAAAGTAAT	21118485	21118655	-	0	NM_000271.5_NPC1_Exon20_0508	10x
18:21141319-21141468/17,23/-	1.88843	18	21141452	21141468	1	GTGGAGGCCCCCTCAAG	21141319	21141341	1	TCACTCCTGTGTTTTCAGGTAGG	21141342	21141451	TAATGACAAGGCCCTGGGACTCCTGTGTGGGAAGGACGCTGACGCCTGTAATGCCACCAACTGGATTGAATACATGTTCAATAAGGACAATGGACAGGCACCTTTTACCA	TCACTCCTGTGTTTTCAGGTAGGCTTCAGCTTCCCGATATCCGACGGTAGTGTNNNNNGTGGAGGCCCCCTCAAG	21141303	21141511	-	0	NM_000271.5_NPC1_Exon5_0551	10x
18:21166246-21166395/21,19/+	1.26022	18	21166246	21166266	1	CTCACCTGCGCTGGACACAGT	21166377	21166395	1	TTCCCCGGGCTGTTTCAGC	21166267	21166376	AGCAGCAGGAGGAGGCCAAGGGCCAGGCCGCGAGCGGTCATGCTGTGGCCGCGCAAGGCTGCTGACGCCGGCGGCGTTCGGCTGGTTGGGCTCCCCGGAGGCGGCTCTAC	TTCCCCGGGCTGTTTCAGCCTTCAGCTTCCCGATATCCGACGGTAGTGTNNNNNCTCACCTGCGCTGGACACAGT	21166230	21166327	+	0	NM_000271.5_NPC1_Exon1_0561	10x
11:6638437-6638586/18,22/+	1.46153	11	6638437	6638454	1	TACAACTCACCCCACCCC	6638565	6638586	1	GCTGGTAGGGATGTGGGGACCT	6638455	6638564	CAGTCCCCAATGGCATCTAAACTTCCTCAGCCCCTGGATCTGTGTGCCCCAACCCCCATTCACCCCATAGGTGTTACCAAAGTCCACATGGGGGGCCAAGGCCTGTGGAA	GCTGGTAGGGATGTGGGGACCTCTTCAGCTTCCCGATATCCGACGGTAGTGTNNNNNTACAACTCACCCCACCCC	6638511	6638679	+	0	NM_000391.4_cds_TPP1_Exon5_0137	10x
16:88923186-88923335/22,18/+	0.773669	16	88923186	88923207	1	GGATGTTGGGGGGCTGCGGGGC	88923318	88923335	1	CGAGCCGACCTAGCGAGC	88923208	88923317	GCCCGAGGCCCCCATCCCCGCGGCGCTGAGCACCAGCAACAGCTGCCACCACCTCGTCGCCGCGACAACCGCCGCCATGGCAACCACGGGAGCCGCGGAGCCCCGGCCAG	CGAGCCGACCTAGCGAGCCTTCAGCTTCCCGATATCCGACGGTAGTGTNNNNNGGATGTTGGGGGGCTGCGGGGC	88923145	88923305	+	0	NM_000512.5_GALNS_Exon1_0365	10x
16:88923077-88923226/18,22/-	1.15302	16	88923209	88923226	2	GGGGATGGGGGCCTCGGG	88923077	88923098	1	GGAGCGAGGTGGGGGAAGGGCG	88923099	88923208	CGCCCCGCAGCCCCCCAACATCCTGCTCCTGCTCATGGACGACGTGAGTGCGGGCGGTGGGACGGGGCAGGGCCGGGGTGGGGCGGGGAGGGGAGGGGCGGATGGAGGGA	GGAGCGAGGTGGGGGAAGGGCGCTTCAGCTTCCCGATATCCGACGGTAGTGTNNNNNGGGGATGGGGGCCTCGGG	88923145	88923305	-	0	NM_000512.5_GALNS_Exon1_0366	10x
16:88893136-88893285/21,19/+	1.36772	16	88893136	88893156	1	GGTGGGGAGGAGGTTGAGGCC	88893267	88893285	1	ACGGTCAGGGCACTCTGCA	88893157	88893266	ATCAATGGCCCTGTCGCTGGGCGGCGTCAGGCCCGCAAGGGCCAGGCTGGTGGTGAAGAGGTCCATGATGCTGCCCAGCTGGTGGCTCACCTGAAACACATGGCAGCAAC	ACGGTCAGGGCACTCTGCACTTCAGCTTCCCGATATCCGACGGTAGTGTNNNNNGGTGGGGAGGAGGTTGAGGCC	88893089	88893266	+	0	NM_000512.5_GALNS_Exon10_0340	10x
16:88893022-88893171/20,20/-	0.762171	16	88893152	88893171	1	GACAGGGCCATTGATGGCCT	88893022	88893041	1	TGCAACCCCCAGGCCCAGCA	88893042	88893151	CAACCTCCTCCCCACCCTCCTGCAGGGCCGGCTGATGGACAGGTTGGTGCTAGACCTGCCCCGGCCCCTTCCCCCGATCCAAGTAGTGAAGCCCAGAGCTGCTAATCAGG	TGCAACCCCCAGGCCCAGCACTTCAGCTTCCCGATATCCGACGGTAGTGTNNNNNGACAGGGCCATTGATGGCCT	88893089	88893266	-	0	NM_000512.5_GALNS_Exon10_0341	10x
16:88893126-88893275/22,18/-	0.996985	16	88893254	88893275	1	CCTGACCGTGTTGCTGCCATGT	88893126	88893143	1	TCCCCACCCTCCTGCAGG	88893144	88893253	GTTTCAGGTGAGCCACCAGCTGGGCAGCATCATGGACCTCTTCACCACCAGCCTGGCCCTTGCGGGCCTGACGCCGCCCAGCGACAGGGCCATTGATGGCCTCAACCTCC	TCCCCACCCTCCTGCAGGCTTCAGCTTCCCGATATCCGACGGTAGTGTNNNNNCCTGACCGTGTTGCTGCCATGT	88893089	88893266	-	0	NM_000512.5_GALNS_Exon10_0342	10x
16:88889012-88889161/18,22/-	1.27409	16	88889144	88889161	2	AGGTCAGGGGCTCCAGGA	88889012	88889033	1	ACCTGGGACGGGACCCAGGGGA	88889034	88889143	CACACCTTCCCTCTTCTCATTGCAGGGCATTGATTTCTGCCCTGGGCAGAACGTTTCAGGGGTCACAACTCACAATCTGGAAGACCACACGAAGCTGCCCCTGATCTTCC	ACCTGGGACGGGACCCAGGGGACTTCAGCTTCCCGATATCCGACGGTAGTGTNNNNNAGGTCAGGGGCTCCAGGA	88888976	88889138	-	0	NM_000512.5_GALNS_Exon12_0337	10x
16:88907466-88907615/17,23/-	1.22422	16	88907599	88907615	2	GGGGCCAGTGTCCTGTT	88907466	88907488	1	GAGATTGTGGGCGGCATCCCAGA	88907489	88907598	AGGATGTGTGGACGCAGCCCCCAGTGTCCTGTTAGGATGGGGTTGGTGGCAGCTTCTCGGGGTCTCCTCGGGGCTCACCCAGCGCTGCTCTTCCAGCCTACACACCGCAG	GAGATTGTGGGCGGCATCCCAGACTTCAGCTTCCCGATATCCGACGGTAGTGTNNNNNGGGGCCAGTGTCCTGTT	88907379	88907522	-	0	NM_000512.5_GALNS_Exon4_0355	10x
16:88903976-88904125/19,21/-	0.827819	16	88904107	88904125	1	TGAGTGGTTTGGATCCCCC	88903976	88903996	1	CTGAACTGCTGTGCCCGGCGT	88903997	88904106	AACTGCCACTTTGGACCTTATGACAACAAGGCCAGGCCCAACATCCCTGTGTACAGGGACTGGGAGATGGTTGGCAGGTAATGGAGCCCCACCCCTTCCCCTCCCACGTC	CTGAACTGCTGTGCCCGGCGTCTTCAGCTTCCCGATATCCGACGGTAGTGTNNNNNTGAGTGGTTTGGATCCCCC	88904009	88904193	-	0	NM_000512.5_GALNS_Exon5_0352	10x
16:88901729-88901878/16,24/+	1.26073	16	88901729	88901744	1	TGTCATCAATCTCCCG	88901855	88901878	1	AAATCATAACTTCACAGACCACAG	88901745	88901854	GACGGCGTCTCCATACCTGCAGGATGGTGACAAAAGGCATCTCCATACCTGGAGGATGGTGACAAATGGATCAGGCAGCCAACGGCATACTGTGATTCACGGAGTTCATT	AAATCATAACTTCACAGACCACAGCTTCAGCTTCCCGATATCCGACGGTAGTGTNNNNNTGTCATCAATCTCCCG	88901600	88901780	+	10	NM_000512.5_GALNS_Exon8_0347_SNP_a	10x
16:88898342-88898491/16,24/-	1.37031	16	88898476	88898491	11	TTCTGTGTGGGAAGCA	88898342	88898365	1	GCCTGCAGCCATCCCAGGGTGTGT	88898366	88898475	GACCACGTTTGAAGGAGGGATGAGGGAGCCTGCCCTCGCATGGTGGCCAGGGCACGTCACTGCAGGCCAGGTGAGTCAGCGTCCACCGGTCTGCCGGGCAGCAGGTCCAG	GCCTGCAGCCATCCCAGGGTGTGTCTTCAGCTTCCCGATATCCGACGGTAGTGTNNNNNTTCTGTGTGGGAAGCA	88898385	88898529	-	0	NM_000512.5_GALNS_Exon9_0343	10x
16:88898430-88898579/19,21/-	1.27928	16	88898561	88898579	3	AGTGGGGAGGGAGGGGGAG	88898430	88898450	1	GAGCCTGCCCTCGCATGGTGG	88898451	88898560	GGCCTGGGGACATCTGGTCCCAGTGGCCTGACAAGGGCCCCTCTCTCCCAGGTGGCAGCAACGGCCCCTTTCTGTGTGGGAAGCAGACCACGTTTGAAGGAGGGATGAGG	GAGCCTGCCCTCGCATGGTGGCTTCAGCTTCCCGATATCCGACGGTAGTGTNNNNNAGTGGGGAGGGAGGGGGAG	88898385	88898529	-	0	NM_000512.5_GALNS_Exon9_0344	10x
16:88909524-88909673/16,24/+	1.15418	16	88909524	88909539	5	GGTGGGGAATGTGTCC	88909650	88909673	1	CGTCTAGATTTCAAAGTCAACTGG	88909540	88909649	GTCTGCCTCCTCCCAGCCTGACACCAGCATCTGCATGCTCGCAGGAGCTGGCCTCTAAACACGTGCATCTATTTTCAACATAAATACACAGGCCCTCGTATGTCTGTACA	CGTCTAGATTTCAAAGTCAACTGGCTTCAGCTTCCCGATATCCGACGGTAGTGTNNNNNGGTGGGGAATGTGTCC	88909417	88909595	+	0	NM_001323544.2_GALNS_Exon1_0363	10x
15:72638945-72639094/22,18/-	2.04496	15	72639073	72639094	1	CCTCAGCTTTGTGTCCTTACTG	72638945	72638962	1	CCGGGCCCTTCTCTCTGC	72638963	72639072	CCATTTGACCTTTTATAACAGATTCAGCCAGACACAATCATACAGGTGTGGCGAGAGGATATTCCAGTGAACTATATGAAGGAGCTGGAACTGGTCACCAAGGCCGGCTT	CCGGGCCCTTCTCTCTGCCTTCAGCTTCCCGATATCCGACGGTAGTGTNNNNNCCTCAGCTTTGTGTCCTTACTG	72638847	72639071	-	0	NM_000520.6_HEXA_Exon11_0304	10x
15:72648894-72649043/18,22/-	2.24879	15	72649026	72649043	1	GCTGAGGGACTAGAGCTA	72648894	72648915	1	AGTCACACCTGGATGTAACCAG	72648916	72649025	GGGTCTTGGTTTTGCCTGTTGCTTCTAATGGCAGGTTGGCCGCACCAAGCTTACCCTGTCTTCCTAGGGAAACGGCATACACTGGAGAAGAATGTGTTGGTTGTCTCTGT	AGTCACACCTGGATGTAACCAGCTTCAGCTTCCCGATATCCGACGGTAGTGTNNNNNGCTGAGGGACTAGAGCTA	72648845	72649011	-	0	NM_001318825.2_HEXA_Exon2_0325	10x
5:73981244-73981393/22,18/-	1.8366	5	73981372	73981393	1	AGCGCTCACCGTCGAAACGCTT	73981244	73981261	1	AGGGGCCACAGCGCCGGC	73981262	73981371	CCTCCAGCAGGGTGCAGGAGGGGCCCGCCGTGGAATTGGGGCTGTGGCTGATGTAGAAGTTCTCCGGGGCGAGATGCAGCAGGTTCGGGGTCATCTTCACCAAGAGCGGC	AGGGGCCACAGCGCCGGCCTTCAGCTTCCCGATATCCGACGGTAGTGTNNNNNAGCGCTCACCGTCGAAACGCTT	73981065	73981404	-	0	NM_000521.4_HEXB_Exon1_0681	10x
5:73992454-73992603/16,24/-	1.05793	5	73992588	73992603	1	GTCTAACAATTTTTAG	73992454	73992477	1	CAAATTGAGATGATAAAAGTTATA	73992478	73992587	TAACATATAATAATCATACTTACAGTTCCATAAGAATCTTGATAAACTAACTGGCTAAAGGTCTCTAAACCTGAGGAAAGTAAAATTTATTGCATTAATTTATAAATCAA	CAAATTGAGATGATAAAAGTTATACTTCAGCTTCCCGATATCCGACGGTAGTGTNNNNNGTCTAACAATTTTTAG	73992497	73992584	-	0	NM_000521.4_HEXB_Exon4_0688	10x
5:73992820-73992969/18,22/-	2.09834	5	73992952	73992969	1	CAGAATAGACAACAGATT	73992820	73992841	1	GGTGGATTCATTGATGGTGAAC	73992842	73992951	AGAATGAAGTAATTACTTACCAGAGTTTTAAGAATAATCTTAACTGGCAGATAATGTCTGGATGTATCAATCAAAATTCCTCTGTGAGAAAACCTTGGAGAATCAATAAT	GGTGGATTCATTGATGGTGAACCTTCAGCTTCCCGATATCCGACGGTAGTGTNNNNNCAGAATAGACAACAGATT	73992800	73992951	-	0	NM_000521.4_HEXB_Exon5_0690	10x
10:73578710-73578859/22,18/-	1.80584	10	73578838	73578859	1	TTTGTGGCAGAGTACGAGCCCG	73578710	73578727	1	CCCGGAAGGGTTGCTCTG	73578728	73578837	TGCTGATCGAGATCCTGGTGGAGGTGATGGATCCTTCCTTCGTGTGCTTGGTGAGCCTCACTGGGTGGTGTGGTCCTCTCGGGCAGCTGTAACCTGGGGGGCTGCAGAGA	CCCGGAAGGGTTGCTCTGCTTCAGCTTCCCGATATCCGACGGTAGTGTNNNNNTTTGTGGCAGAGTACGAGCCCG	73578767	73578888	-	10	NM_001042465.3_PSAP_Exon13_0051	10x
10:73588695-73588844/21,19/+	2.27213	10	73588695	73588715	1	ATGAAGGGGGCCACCACCTCA	73588826	73588844	1	AGGACGGCTCTGGTGGGAT	73588716	73588825	GTCATGTCCAGCTCTGGGATCTTATTGGACTCCAGCTGCTTCTGGTGATTCAGCTCTGCTAGGTGCTTCTGGAGAGACTCGCAGAGGTTGAGAGCAGAGCACACCTCCCC	AGGACGGCTCTGGTGGGATCTTCAGCTTCCCGATATCCGACGGTAGTGTNNNNNATGAAGGGGGCCACCACCTCA	73588613	73588854	+	0	NM_001042465.3_PSAP_Exon5_0073	10x
10:73583587-73583736/16,24/+	1.3132	10	73583587	73583602	3	GCAAAGTAACTAGAGG	73583713	73583736	1	AGTTAAGAAAAATTAAAACAACAA	73583603	73583712	AAGCAGCAGACCACTACTGCAAGCAGATTCCCCGACACATACCTGATCCTGCTGTTGAACAAAAAAACAGGAAATCGGAGGTGAAAATAAGAGAAAGGAAAGGACACAAC	AGTTAAGAAAAATTAAAACAACAACTTCAGCTTCCCGATATCCGACGGTAGTGTNNNNNGCAAAGTAACTAGAGG	73583624	73583673	+	0	NM_001042465.3_PSAP_Exon8_0065	10x
11:6412777-6412926/17,23/-	1.81467	11	6412910	6412926	1	AGTGCAGGTCAGTGAGG	6412777	6412799	1	CCCACAGGTGGAGCCCAGGAGCA	6412800	6412909	AAGAGGATGCGGCTGACAGGGGCACCTGGGGCTGGGGGGCTAGGGGGTTTGGGGGGCGGCTTCGGCACAGTAGGCAAAGAGATGTTCCAAGATGAGAAAATGTCCCAGTG	CCCACAGGTGGAGCCCAGGAGCACTTCAGCTTCCCGATATCCGACGGTAGTGTNNNNNAGTGCAGGTCAGTGAGG	6412593	6413446	-	0	NM_001318088.2_SMPD1_Exon1_0091	10x
11:6412857-6413006/16,24/-	1.73348	11	6412991	6413006	1	GGGCGGCAGGCCAGAA	6412857	6412880	1	GGCTGGGGGGCTAGGGGGTTTGGG	6412881	6412990	CCCCGGCGGCAGCACAGTGGGTCTGCACAGTCAGGGTCCGTGCCCTCCAGGTAGTCATGATCCCAGTGCAGGTCAGTGAGGAAGAGGATGCGGCTGACAGGGGCACCTGG	GGCTGGGGGGCTAGGGGGTTTGGGCTTCAGCTTCCCGATATCCGACGGTAGTGTNNNNNGGGCGGCAGGCCAGAA	6412593	6413446	-	0	NM_001318088.2_SMPD1_Exon1_0092	10x
11:6413160-6413309/19,21/+	1.58968	11	6413160	6413178	1	CAGACTCGTCAGGACCAAC	6413289	6413309	1	CCCTTCATTGAGGGCAACCAC	6413179	6413288	TGCGGGCCCTGACCACCGTCACAGCACTTGTGAGGAAGTTCCTGGGGCCAGTGCCAGTGTACCCTGCTGTGGGTAACCATGAAAGCACACCTGTCAATAGCTTCCCTCCC	CCCTTCATTGAGGGCAACCACCTTCAGCTTCCCGATATCCGACGGTAGTGTNNNNNCAGACTCGTCAGGACCAAC	6412593	6413446	+	10	NM_001318088.2_SMPD1_Exon1_0096_SNP_a	10x
14:74959859-74960008/17,23/+	1.09579	14	74959859	74959875	1	AGAGGGCGCGGGAACCT	74959986	74960008	1	ACGAAGTTCCAAGCTCGGGAAAG	74959876	74959985	TGGGCGGGCCTGGGGCTCACCGCAGTCCTTGAACTGCACCGGTTCGGCCTGGGCAGCGGTGCTGAGCGCCAGGAGCAGGAATGTAGCTGCCAGGAAACGCATCGCGGATA	ACGAAGTTCCAAGCTCGGGAAAGCTTCAGCTTCCCGATATCCGACGGTAGTGTNNNNNAGAGGGCGCGGGAACCT	74959875	74959997	+	0	NM_001363688.1_NPC2_Exon1_0225	10x
14:74951050-74951199/19,21/-	2.29922	14	74951181	74951199	1	GAGTGGAATTAACTGCCCT	74951050	74951070	1	AGAGTTCTGAGGGCAGTGGGC	74951071	74951180	ATCCAAAAAGACAAGACCTATAGCTACCTGAATAAACTACCAGTGAAAAGCGAATATCCCTCTGTAAGTGATACCATTATTGAGGACACGGGAGGCCTTGGGACTGGATT	AGAGTTCTGAGGGCAGTGGGCCTTCAGCTTCCCGATATCCGACGGTAGTGTNNNNNGAGTGGAATTAACTGCCCT	74951097	74951310	-	0	NM_001363688.1_NPC2_Exon3_0220	10x
6:74354058-74354207/16,24/+	1.04705	6	74354058	74354073	8	AGACCTTTTAATATTT	74354184	74354207	1	AGTTCTATTATCTTCTAAAGTTGT	74354074	74354183	TTACTTGCAAGTATTTTAGGATAATTAAAATTGTTTCCTTAAAAAATAGCACCTACCGTTTGATTATGATGAACTTTTATGGGAGCAGAATGCTCTGGACACGCCTTGGA	AGTTCTATTATCTTCTAAAGTTGTCTTCAGCTTCCCGATATCCGACGGTAGTGTNNNNNAGACCTTTTAATATTT	74354109	74354346	+	0	NM_012434.5_SLC17A5_Exon2_0765	10x
6:74351427-74351576/21,19/+	2.01113	6	74351427	74351447	1	TCTAGTGCTCTGAGTACAATG	74351558	74351576	1	TCCTCCAGGAATCTGTGTG	74351448	74351557	AGTGGTCCAACTCCTAAATCTGCAGCAATGGGAGTGAACAGGGTGAGGACAGCAGTGCCAAGGATCCCAAATCCTAGCAGCATTTTCCCCCCTATTTTGCTGGCAACATA	TCCTCCAGGAATCTGTGTGCTTCAGCTTCCCGATATCCGACGGTAGTGTNNNNNTCTAGTGCTCTGAGTACAATG	74351393	74351667	+	0	NM_012434.5_SLC17A5_Exon3_0762	10x
6:74345118-74345267/21,19/-	1.42674	6	74345247	74345267	1	TGGTACATTCTAATTTTATCT	74345118	74345136	1	AGGAATACATTCTTTCATC	74345137	74345246	AACTATTATTTTTCTATTTTAAGGTACTATTGGAATATTTTGGTTTCTTTTGTGGATCTGGTTAGTTAGTGACACACCACAAAAACACAAGAGAATTTCCCATTATGAAA	AGGAATACATTCTTTCATCCTTCAGCTTCCCGATATCCGACGGTAGTGTNNNNNTGGTACATTCTAATTTTATCT	74345084	74345243	-	0	NM_012434.5_SLC17A5_Exon6_0756	10x
15:68521704-68521853/18,22/-	1.22673	15	68521836	68521853	1	TTCCTGCAGGCCAGGTGG	68521704	68521725	1	CGGGGCGGAGCGGAGCGCGGGG	68521726	68521835	GCGCGCGCCGGGGTGAGAGGGCGGGCTAGGCGCCTGTGCGCTGGGGCCTCGGGACCCGCCACGTGACGCTCCTAGGGCTGCCGGGCGGGAACCTCGTGTGCGGCGCTGGC	CGGGGCGGAGCGGAGCGCGGGGCTTCAGCTTCCCGATATCCGACGGTAGTGTNNNNNTTCCTGCAGGCCAGGTGG	68521819	68521942	-	0	NM_017882.3_CLN6_Exon1_0293	10x
15:68521837-68521986/16,24/+	0.935823	15	68521837	68521852	8	CACCTGGCCTGCAGGA	68521963	68521986	1	GAGACCGGTTCAGCTCGGCTGCCC	68521853	68521962	AGGAGGCGCCCAGCTGCGCGCCTGGGCCGCCCGTCGCTCCCAGGTGCTGCCGCCTCCGCGTCGCCTCCATGGCTGCCCCGCAGGCCCCTCGGCCCTGCCTTTCCGAGGAA	GAGACCGGTTCAGCTCGGCTGCCCCTTCAGCTTCCCGATATCCGACGGTAGTGTNNNNNCACCTGGCCTGCAGGA	68521819	68521942	+	0	NM_017882.3_CLN6_Exon1_0295	10x
15:68503572-68503721/22,18/+	1.91706	15	68503572	68503593	1	TGGGATAGACAGATGGGCCCAT	68503704	68503721	1	CCAGGGAGGTGCTGGGGC	68503594	68503703	CACTCACCACATGCAGTGACCCAGGTACTCATCATAATAGTAGAGCAGCTCAAAGGAGTCGATCTGAGGGAGGAACGGGCAGGGCAGAGTCGGGGGATGTCGATGTCAGT	CCAGGGAGGTGCTGGGGCCTTCAGCTTCCCGATATCCGACGGTAGTGTNNNNNTGGGATAGACAGATGGGCCCAT	68503580	68503676	+	0	NM_017882.3_CLN6_Exon5_0285	10x
15:68500394-68500543/16,24/-	1.50359	15	68500528	68500543	1	CCGGGTGTCATCTACG	68500394	68500417	1	GAATACAGGAGTAGGGGGGGTGTG	68500418	68500527	TCCCTGAGCCCTGGGCTTTCTACACCCTTCACGTCAGCAGTCGGCACTGAGTCCCTGGCACCAGGCTCTGGCGCTCTGCTGGGTGGGAGGGTGGGCCATGGAGGGCATCT	GAATACAGGAGTAGGGGGGGTGTGCTTCAGCTTCCCGATATCCGACGGTAGTGTNNNNNCCGGGTGTCATCTACG	68500457	68500768	-	10	NM_017882.3_CLN6_Exon7_0276_SNP_a	10x
12:102224269-102224418/16,24/+	1.95899	12	102224269	102224284	1	ATCGCGGGGCACGGCG	102224395	102224418	1	AGCCCATACCTGTGGGACAGGCAG	102224285	102224394	AGGGCAGTGCAGGGTCGAGGCGCCCGGTCCAGGCTGCGGCGCCGCTACTCACCTCTCCGAACTGGAAGGCGGAGACGATGGTGACAACGACGCCCAAGAAGCACACGTAG	AGCCCATACCTGTGGGACAGGCAGCTTCAGCTTCCCGATATCCGACGGTAGTGTNNNNNATCGCGGGGCACGGCG	102224316	102224473	+	0	NM_024312.5_GNPTAB_Exon1_0214	10x
12:102158901-102159050/21,19/+	2.25683	12	102158901	102158921	1	GATGGTTTTCCACTTGTTGGC	102159032	102159050	1	AGTGAGTCTGGTTTGGGAG	102158922	102159031	AATAGAAGCATGTCGAATTATTGGATTGTCACTATAGGCACCTTCAACTCCTCTTTTGGCTACTTCTGCAAAGCTGAAATAAGGCAGGCATTCACCTTTTGGAATAATAT	AGTGAGTCTGGTTTGGGAGCTTCAGCTTCCCGATATCCGACGGTAGTGTNNNNNGATGGTTTTCCACTTGTTGGC	102157959	102159102	+	0	NM_024312.5_GNPTAB_Exon13_0183	10x
12:102154907-102155056/16,24/+	1.64024	12	102154907	102154922	1	GCAAACTTAACGGCAG	102155033	102155056	1	TCATGAGATAATAAAAATAAGAGA	102154923	102155032	TTCGTGAATTCTGGTAGCCAGTGTTCGGATTTCTCTGTCAGACAAGACACCAGATTGATCTGTATCAACTTCATCAAAGACTTGAGATATATTCAGTGGCTGCACTGCAC	TCATGAGATAATAAAAATAAGAGACTTCAGCTTCCCGATATCCGACGGTAGTGTNNNNNGCAAACTTAACGGCAG	102154884	102155144	+	0	NM_024312.5_GNPTAB_Exon15_0164	10x
12:102182246-102182395/17,23/-	0.999258	12	102182379	102182395	3	GTAATAAACTGTATTTG	102182246	102182268	1	GATTATCATTTGTTTTTATTGGG	102182269	102182378	CTTTTTATTAGAGAAATCCTTGGGAAAAACACAACGGAACCTACTAAGAAGAGGTAAGCATTTTGATTTCCTCTCAAGAGTAAAAAGTGAAGGATTGAAGTGAAATTTCA	GATTATCATTTGTTTTTATTGGGCTTCAGCTTCCCGATATCCGACGGTAGTGTNNNNNGTAATAAACTGTATTTG	102182305	102182387	-	0	NM_024312.5_GNPTAB_Exon4_0208_SNP_a	10x
12:102182246-102182395/17,23/-	0.999258	12	102182379	102182395	3	GTAATAAACTGTATTTG	102182246	102182268	1	GATTATCATTTGTTTTTATGGGG	102182269	102182378	CTTTTTATTAGAGAAATCCTTGGGAAAAACACAACGGAACCTACTAAGAAGAGGTAAGCATTTTGATTTCCTCTCAAGAGTAAAAAGTGAAGGATTGAAGTGAAATTTCA	GATTATCATTTGTTTTTATGGGGCTTCAGCTTCCCGATATCCGACGGTAGTGTNNNNNGTAATAAACTGTATTTG	102182305	102182387	-	0	NM_024312.5_GNPTAB_Exon4_0208_SNP_b	10x
12:102164175-102164324/18,22/-	2.213	12	102164307	102164324	1	GATAACGAAGAACTGAGG	102164175	102164196	1	AGTAACACACCAGGTACAGGAC	102164197	102164306	TACTCATTGCGATCTATCGAGAGGCATGCACCATGGGTTCGGAATATTTTCATTGTCACCAACGGGCAGATTCCATCCTGGCTGAACCTTGACAATCCTCGAGTGACAAT	AGTAACACACCAGGTACAGGACCTTCAGCTTCCCGATATCCGACGGTAGTGTNNNNNGATAACGAAGAACTGAGG	102164163	102164383	-	0	NM_024312.5_GNPTAB_Exon9_0195	10x
4:980821-980970/22,18/-	1.27462	4	980949	980970	1	TGCACCAGGTGCGGGGCCTCGG	980821	980838	1	CTGCACTGCCGGTTCCGC	980839	980948	CCGGGGCCACCGGGGGCGCGGCCAGGAGCGAGGCCAGGAGCGCCAGCAGCGCGGCGCGGGGGCGCAGGGGACGCATGGCCACGCGTGCTCGGGGACTGCGGGGCTTCGGG	CTGCACTGCCGGTTCCGCCTTCAGCTTCCCGATATCCGACGGTAGTGTNNNNNTGCACCAGGTGCGGGGCCTCGG	980852	981050	-	0	NM_000203.5_IDUA_Exon1_0638	10x
4:980907-981056/22,18/+	1.13775	4	980907	980928	1	CGCTCCTGGCCTCGCTCCTGGC	981039	981056	1	TCCGCGGCCTCCGGGACC	980929	981038	CGCGCCCCCGGTGGCCCCGGCCGAGGCCCCGCACCTGGTGCATGTGGACGCGGCCCGCGCGCTGTGGCCCCTGCGGCGCTTCTGGAGGAGCACAGGCTTCTGGTGAGCGC	TCCGCGGCCTCCGGGACCCTTCAGCTTCCCGATATCCGACGGTAGTGTNNNNNCGCTCCTGGCCTCGCTCCTGGC	980852	981050	+	0	NM_000203.5_IDUA_Exon1_0639	10x
4:980990-981139/22,18/+	1.43303	4	980990	981011	1	CTGTGGCCCCTGCGGCGCTTCT	981122	981139	1	AGCTCCCTCCTCTGGGGC	981012	981121	GGAGGAGCACAGGCTTCTGGTGAGCGCTCCGCGGCCTCCGGGACCCCCTGGCCGCACGGGGAGAGCTCGGGCGCCCCCTGACTGCGCACTGTGAGAGCTTCAGAGACCGG	AGCTCCCTCCTCTGGGGCCTTCAGCTTCCCGATATCCGACGGTAGTGTNNNNNCTGTGGCCCCTGCGGCGCTTCT	980852	981050	+	0	NM_000203.5_IDUA_Exon1_0640	10x
4:981629-981778/16,24/-	1.08547	4	981763	981778	4	GTAAGGGGCTCTGGGA	981629	981652	1	GCTGCTGGTCCCAGCTGAGGACGT	981653	981762	CGCCCAGACCCTGCCCGCCGCCCACCTGGTGGTGACAAGCTCCAGCAGCCAGTGGGTCCGGACCTGCTTGATGCCGCGGTGAGGGACGGCGCCCACATAGGCGAGGTTGA	GCTGCTGGTCCCAGCTGAGGACGTCTTCAGCTTCCCGATATCCGACGGTAGTGTNNNNNGTAAGGGGCTCTGGGA	981576	981757	-	0	NM_000203.5_IDUA_Exon2_0641	10x
4:981471-981620/16,24/-	1.03527	4	981605	981620	8	GCCTGGCTGTGTGGCA	981471	981494	1	GCGCTGCCCGTGCGTTCAGTGACT	981495	981604	GCGGGGGGCTGGGGACAACAAAGGGGCGGCTCAGTCCCGAGCCTCAGCATGGCTGGCAGCGCGGCTGACACACACGTTCAAGCCCAGGACTGCCCGGGCGCAGGATCCAG	GCGCTGCCCGTGCGTTCAGTGACTCTTCAGCTTCCCGATATCCGACGGTAGTGTNNNNNGCCTGGCTGTGTGGCA	981576	981757	-	0	NM_000203.5_IDUA_Exon2_0642	10x
4:981582-981731/17,23/-	1.15169	4	981715	981731	4	GTGACAAGCTCCAGCAG	981582	981604	1	GCGGGGGGCTGGGGACAACAAAG	981605	981714	CCAGTGGGTCCGGACCTGCTTGATGCCGCGGTGAGGGACGGCGCCCACATAGGCGAGGTTGAGCTGCTGGTCCCAGCTGAGGACGTACTGGTCAGCCTGGCTGTGTGGCA	GCGGGGGGCTGGGGACAACAAAGCTTCAGCTTCCCGATATCCGACGGTAGTGTNNNNNGTGACAAGCTCCAGCAG	981576	981757	-	0	NM_000203.5_IDUA_Exon2_0643	10x
4:994357-994506/22,18/+	1.47511	4	994357	994378	1	TGTGTGGGCACCCTGCTTCCTG	994489	994506	1	AGCTGTGGGCTCTGCCCT	994379	994488	ACGCTGACCGTCCTTCTGCAGGGGGTCCACTGGACGGGGCCTGAGCTACAACTTCACCCACCTGGACGGGTACCTGGACCTTCTCAGGGAGAACCAGCTCCTCCCAGGTG	AGCTGTGGGCTCTGCCCTCTTCAGCTTCCCGATATCCGACGGTAGTGTNNNNNTGTGTGGGCACCCTGCTTCCTG	994379	994505	+	0	NM_000203.5_IDUA_Exon3_0644	10x
4:994374-994523/16,24/-	1.31259	4	994508	994523	5	GGTGCAGGCGGGCTGG	994374	994397	1	GCAGAAGGACGGTCAGCGTCAGGA	994398	994507	GAGGGCAGAGCCCACAGCTCACCTGGGAGGAGCTGGTTCTCCCTGAGAAGGTCCAGGTACCCGTCCAGGTGGGTGAAGTTGTAGCTCAGGCCCCGTCCAGTGGACCCCCT	GCAGAAGGACGGTCAGCGTCAGGACTTCAGCTTCCCGATATCCGACGGTAGTGTNNNNNGGTGCAGGCGGGCTGG	994379	994505	-	0	NM_000203.5_IDUA_Exon3_0645	10x
4:994729-994878/16,24/+	0.845505	4	994729	994744	4	GTGTTTGAGTGGAAGG	994855	994878	1	GCTGCCTGGTCAGGAGATACATTG	994745	994854	ACTTGGTCTCCAGCCTGGCCAGGAGATACATCGGTGGGCGAGCGCAGGCCCTGGGGCCCTGGCCGGGGCGGGGGTACTCCTGGGCAGGTTGCACCCCTATCACGCAGGCT	GCTGCCTGGTCAGGAGATACATTGCTTCAGCTTCCCGATATCCGACGGTAGTGTNNNNNGTGTTTGAGTGGAAGG	994649	994797	+	0	NM_000203.5_IDUA_Exon4_0646	10x
4:994631-994780/16,24/+	1.18137	4	994631	994646	4	GTGTGTGGTGGGCGGT	994757	994780	1	GCCTGGCCAGGAGATACATCGGTG	994647	994756	GGGGCAGCCCTCCTGTGTTCCAGGGTTTGAGCTGATGGGCAGCGCCTCGGGCCACTTCACTGACTTTGAGGACAAGCAGCAGGTGTTTGAGTGGAAGGACTTGGTCTCCA	GCCTGGCCAGGAGATACATCGGTGCTTCAGCTTCCCGATATCCGACGGTAGTGTNNNNNGTGTGTGGTGGGCGGT	994649	994797	+	0	NM_000203.5_IDUA_Exon4_0647	10x
4:995264-995413/16,24/-	1.05486	4	995398	995413	19	CTCTGCTCCTGCCTTC	995264	995287	1	CCACTTGGAAACATGCGCCAGTCC	995288	995397	CTCTGCCCCCTTTCAGCCGGGCAGGACCCCAGGAAGCGGTGCACACCTTGCATGGTCATGGAGACGTTGTCAAAGTCGTGGTGGTCTGGCTCATTCCACGTCTCGAAGTT	CCACTTGGAAACATGCGCCAGTCCCTTCAGCTTCCCGATATCCGACGGTAGTGTNNNNNCTCTGCTCCTGCCTTC	995235	995371	-	0	NM_000203.5_IDUA_Exon5_0648	10x
4:995218-995367/18,22/+	1.15804	4	995218	995235	1	TTCACCTGTGCTGGGGGG	995346	995367	1	TGCAAGGTGTGCACCGCTTCCT	995236	995345	ACAGCAAGGCTCCTCTGCAGGTAGGTACGGACTGGCGCATGTTTCCAAGTGGAACTTCGAGACGTGGAATGAGCCAGACCACCACGACTTTGACAACGTCTCCATGACCA	TGCAAGGTGTGCACCGCTTCCTCTTCAGCTTCCCGATATCCGACGGTAGTGTNNNNNTTCACCTGTGCTGGGGGG	995235	995371	+	0	NM_000203.5_IDUA_Exon5_0649	10x
4:996212-996361/22,18/+	0.781015	4	996212	996233	1	GCCGCACGTGCAGCTGTTGCGC	996344	996361	1	GCTGCGGGGAGCGCACTT	996234	996343	AAGCCGGTGCTCACGGCCATGGGGCTGCTGGCGCTGCTGGGTGAGCCGGGGCCGCTGGGGTGGGCCGGCCAGGGCCCTCCAGGCTGGGGAGCGGCTCCTGCGAAGGCCCC	GCTGCGGGGAGCGCACTTCTTCAGCTTCCCGATATCCGACGGTAGTGTNNNNNGCCGCACGTGCAGCTGTTGCGC	995446	996293	+	0	NM_000203.5_IDUA_Exon8_0650	10x
4:995466-995615/16,24/-	0.442195	4	995600	995615	2	GTTGGTACCGTCGTGG	995466	995489	1	GGCATCGTAGTAGTTCAGGAAGCC	995490	995599	CAGTGGCGCAGGAGGCCCCAGCTCAGCGGGGATCGCGGTGGGGTGTGGAAGGAGTCGCCGGGGCCTCCCAGCCGCAGGGCGGGGCTGGCGGCGCGCAGACCCTCCGAGCA	GGCATCGTAGTAGTTCAGGAAGCCCTTCAGCTTCCCGATATCCGACGGTAGTGTNNNNNGTTGGTACCGTCGTGG	995446	996293	-	0	NM_000203.5_IDUA_Exon8_0651	10x
4:996133-996282/16,24/-	0.747968	4	996267	996282	4	CCGGCTCACCCAGCAG	996133	996156	1	GCGGGTGGTAGCTCAGGAAGGCAT	996157	996266	CGCCAGCAGCCCCATGGCCGTGAGCACCGGCTTGCGCAACAGCTGCACGTGCGGCGGGCGGGTGTTGTTGACCTGGAAGCGCGCGGTGAGCGTGCGCTGCGCGAAGGGGT	GCGGGTGGTAGCTCAGGAAGGCATCTTCAGCTTCCCGATATCCGACGGTAGTGTNNNNNCCGGCTCACCCAGCAG	995446	996293	-	0	NM_000203.5_IDUA_Exon8_0652	10x
4:996015-996164/22,18/+	0.240188	4	996015	996036	1	GTGGCCGCGCCACCCGGTCCCA	996147	996164	1	TACCACCCGCACCCCTTC	996037	996146	GCTGCCCTGGACACCCGCAGGTCATCGCGCAGCATCAGAACCTGCTACTGGCCAACACCACCTCCGCCTTCCCCTACGCGCTCCTGAGCAACGACAATGCCTTCCTGAGC	TACCACCCGCACCCCTTCCTTCAGCTTCCCGATATCCGACGGTAGTGTNNNNNGTGGCCGCGCCACCCGGTCCCA	995446	996293	+	0	NM_000203.5_IDUA_Exon8_0653	10x
4:995978-996127/16,24/+	-0.00147445	4	995978	995993	7	CCCGGCCACCTTCCTC	996104	996127	1	CTTCCCCTACGCGCTCCTGAGCAA	995994	996103	CCGAGACGGGACAGGCGAGCGGTGGCCGCGCCACCCGGTCCCAGCTGCCCTGGACACCCGCAGGTCATCGCGCAGCATCAGAACCTGCTACTGGCCAACACCACCTCCGC	CTTCCCCTACGCGCTCCTGAGCAACTTCAGCTTCCCGATATCCGACGGTAGTGTNNNNNCCCGGCCACCTTCCTC	995446	996293	+	0	NM_000203.5_IDUA_Exon8_0654	10x
4:995648-995797/16,24/+	0.327303	4	995648	995663	7	CTACATCTCCCTCCAC	995774	995797	1	CGCGCAGCTCCATCTCCATCCTGG	995664	995773	AGGAAGGTGCGCCCTGCCCCTCCGTCCGCCCCGGTGTTCTGCGCCCTCAGCCGCTGTGCCCCGGGCCGCGCTGACCCTGGTGGTGCTGAGGCGGCCCCGCCCGCAGGGTG	CGCGCAGCTCCATCTCCATCCTGGCTTCAGCTTCCCGATATCCGACGGTAGTGTNNNNNCTACATCTCCCTCCAC	995446	996293	+	0	NM_000203.5_IDUA_Exon8_0655	10x
4:995358-995507/18,22/-	0.733655	4	995490	995507	1	GCGCAGACCCTCCGAGCA	995358	995379	1	GGGCAGGACCCCAGGAAGCGGT	995380	995489	GGCATCGTAGTAGTTCAGGAAGCCTGGGCCGGGGGAGCACTGCGTCTACACCTGCCCTGGGGATGAGCGGCTTAGCCTCTGCTCCTGCCTTCCTCTGCCCCCTTTCAGCC	GGGCAGGACCCCAGGAAGCGGTCTTCAGCTTCCCGATATCCGACGGTAGTGTNNNNNGCGCAGACCCTCCGAGCA	995446	996293	-	0	NM_000203.5_IDUA_Exon8_0656	10x
4:995718-995867/20,20/-	0.673484	4	995848	995867	1	TTGTAAATGGGGGTGTCCGC	995718	995737	1	TCAGCGCGGCCCGGGGCACA	995738	995847	GAACTTGGGGAAGAGCTGCCGGATCTGCTGCGCGACGACCTTCTCCTGCTCCAGGATGGAGATGGAGCTGCGCGCACCCTGCGGGCGGGGCCGCCTCAGCACCACCAGGG	TCAGCGCGGCCCGGGGCACACTTCAGCTTCCCGATATCCGACGGTAGTGTNNNNNTTGTAAATGGGGGTGTCCGC	995446	996293	-	0	NM_000203.5_IDUA_Exon8_0657	10x
4:995820-995969/22,18/+	0.733596	4	995820	995841	1	GCAGATCCGGCAGCTCTTCCCC	995952	995969	1	GGGCCGGCCCAACGCCCT	995842	995951	AAGTTCGCGGACACCCCCATTTACAACGACGAGGCGGACCCGCTGGTGGGCTGGTCCCTGCCACAGCCGTGGAGGGCGGACGTGACCTACGCGGCCATGGTGGTGAAGGT	GGGCCGGCCCAACGCCCTCTTCAGCTTCCCGATATCCGACGGTAGTGTNNNNNGCAGATCCGGCAGCTCTTCCCC	995446	996293	+	0	NM_000203.5_IDUA_Exon8_0658	10x
4:995955-996104/21,19/-	1.01531	4	996084	996104	1	GGCGGAGGTGGTGTTGGCCAG	995955	995973	1	GCGCAGGGCGTTGGGCCGG	995974	996083	TAGCAGGTTCTGATGCTGCGCGATGACCTGCGGGTGTCCAGGGCAGCTGGGACCGGGTGGCGCGGCCACCGCTCGCCTGTCCCGTCTCGGGAGGAAGGTGGCCGGGGGGC	GCGCAGGGCGTTGGGCCGGCTTCAGCTTCCCGATATCCGACGGTAGTGTNNNNNGGCGGAGGTGGTGTTGGCCAG	995446	996293	-	0	NM_000203.5_IDUA_Exon8_0659	10x
4:995545-995694/19,21/-	1.12758	4	995676	995694	1	GGGCGGACGGAGGGGCAGG	995545	995565	1	GCGGTGGGGTGTGGAAGGAGT	995566	995675	GCGCACCTTCCTGTGGAGGGAGATGTAGTCCAGCCGCACGCCCGCCTCCCCAGTGAAGAAGTTGGTACCGTCGTGGCAGTGGCGCAGGAGGCCCCAGCTCAGCGGGGATC	GCGGTGGGGTGTGGAAGGAGTCTTCAGCTTCCCGATATCCGACGGTAGTGTNNNNNGGGCGGACGGAGGGGCAGG	995446	996293	-	0	NM_000203.5_IDUA_Exon8_0660	10x
4:995900-996049/22,18/-	1.25446	4	996028	996049	1	TGTCCAGGGCAGCTGGGACCGG	995900	995917	1	CCCTCCACGGCTGTGGCA	995918	996027	GTGGCGCGGCCACCGCTCGCCTGTCCCGTCTCGGGAGGAAGGTGGCCGGGGGGCGCGCAGGGCGTTGGGCCGGCCCACCTTCACCACCATGGCCGCGTAGGTCACGTCCG	CCCTCCACGGCTGTGGCACTTCAGCTTCCCGATATCCGACGGTAGTGTNNNNNTGTCCAGGGCAGCTGGGACCGG	995446	996293	-	0	NM_000203.5_IDUA_Exon8_0661	10x
4:996062-996211/18,22/-	0.641291	4	996194	996211	1	GGGCGGGTGTTGTTGACC	996062	996083	1	TAGCAGGTTCTGATGCTGCGCG	996084	996193	TGGAAGCGCGCGGTGAGCGTGCGCTGCGCGAAGGGGTGCGGGTGGTAGCTCAGGAAGGCATTGTCGTTGCTCAGGAGCGCGTAGGGGAAGGCGGAGGTGGTGTTGGCCAG	TAGCAGGTTCTGATGCTGCGCGCTTCAGCTTCCCGATATCCGACGGTAGTGTNNNNNGGGCGGGTGTTGTTGACC	995446	996293	-	0	NM_000203.5_IDUA_Exon8_0662	10x
4:996904-997053/16,24/+	0.738222	4	996904	996919	2	TTCCCCACGGCAGAGC	997030	997053	1	GTGGGTGGGAGGTGGAGCGGTGGG	996920	997029	AGTTCCGGCGCATGCGCGCGGCTGAGGTAGGTGGGCCGCGGAGGGGCGAGGGGCCGGGCCGGGCCGGGGTCCCGGGGGGGTGGGGTCCGGGGCGGGGGCTCCGAGGCGGT	GTGGGTGGGAGGTGGAGCGGTGGGCTTCAGCTTCCCGATATCCGACGGTAGTGTNNNNNTTCCCCACGGCAGAGC	996499	996965	+	0	NM_000203.5_IDUA_Exon10_0663	10x
4:996718-996867/21,19/-	0.0830516	4	996847	996867	1	GCTGCAGAGCCCGTTGTCCAG	996718	996736	1	TTACCCGGGCCGGGGGGCA	996737	996846	GTAGCGCGTGACGTAGACCAGGCCTGCGGGGCCTGACACTCAGGCCTCGGCTCCCCGGGCCGCCCCCTCCAGAGCCCCAGCGGGGCCAGAGACCTCCCTGGAACCCCGGC	TTACCCGGGCCGGGGGGCACTTCAGCTTCCCGATATCCGACGGTAGTGTNNNNNGCTGCAGAGCCCGTTGTCCAG	996499	996965	-	0	NM_000203.5_IDUA_Exon10_0664	10x
4:996639-996788/22,18/+	0.723962	4	996639	996660	1	GCGGTGCTGATCTACGCGAGCG	996771	996788	1	GGCTCTGGAGGGGGCGGC	996661	996770	ACGACACCCGCGCCCACCCCAACCGCAGCGTCGCGGTGACCCTGCGGCTGCGCGGGGTGCCCCCCGGCCCGGGTAAGCCGGGGTTCCAGGGAGGTCTCTGGCCCCGCTGG	GGCTCTGGAGGGGGCGGCCTTCAGCTTCCCGATATCCGACGGTAGTGTNNNNNGCGGTGCTGATCTACGCGAGCG	996499	996965	+	0	NM_000203.5_IDUA_Exon10_0665	10x
4:996820-996969/16,24/+	0.690806	4	996820	996835	1	GCAGGCCTGGTCTACG	996946	996969	1	GTAGGTGGGCCGCGGAGGGGCGAG	996836	996945	TCACGCGCTACCTGGACAACGGGCTCTGCAGCCCCGACGGCGAGTGGCGGCGCCTGGGCCGGCCCGTCTTCCCCACGGCAGAGCAGTTCCGGCGCATGCGCGCGGCTGAG	GTAGGTGGGCCGCGGAGGGGCGAGCTTCAGCTTCCCGATATCCGACGGTAGTGTNNNNNGCAGGCCTGGTCTACG	996499	996965	+	0	NM_000203.5_IDUA_Exon10_0666	10x
4:996439-996588/17,23/+	0.599036	4	996439	996455	2	GAGTGGTGGGAGGCCCG	996566	996588	1	GGACAGCAACCACACGGTGGGCG	996456	996565	GCCCTGGGTCGGGGGGCGGCTGGGCAACGACCCCACGCGGCGACGGCCCCCCCCCGCCCCGCAGATGAGGAGCAGCTCTGGGCCGAAGTGTCGCAGGCCGGGACCGTCCT	GGACAGCAACCACACGGTGGGCGCTTCAGCTTCCCGATATCCGACGGTAGTGTNNNNNGAGTGGTGGGAGGCCCG	996499	996965	+	0	NM_000203.5_IDUA_Exon10_0667	10x
4:996533-996682/22,18/-	0.889425	4	996661	996682	1	TTGGGGTGGGCGCGGGTGTCGT	996533	996550	1	TGCGACACTTCGGCCCAG	996551	996660	CGCTCGCGTAGATCAGCACCGCGGCGCGCCAGGCGTCGGCCGGGCCCTGGGGGCGGTGGGCGCTGGCCAGGACGCCCACCGTGTGGTTGCTGTCCAGGACGGTCCCGGCC	TGCGACACTTCGGCCCAGCTTCAGCTTCCCGATATCCGACGGTAGTGTNNNNNTTGGGGTGGGCGCGGGTGTCGT	996499	996965	-	0	NM_000203.5_IDUA_Exon10_0668	10x
4:997072-997221/19,21/-	0.534779	4	997203	997221	1	ACCAGCAAAAGCGACGGCA	997072	997092	1	TGGGGACGCTCGGCCCGACCT	997093	997202	GCCGCAGCGCGGGGCGCAGGGTCAGGCGGCCGCCGGCGGGTAAGGGGCGGGGCGCCGCGGCCACCGGGTCCTGGGCGCAGTGGCCGGTCCTCAGGGTTCTCCAGGGGAGC	TGGGGACGCTCGGCCCGACCTCTTCAGCTTCCCGATATCCGACGGTAGTGTNNNNNACCAGCAAAAGCGACGGCA	997112	997433	-	0	NM_000203.5_IDUA_Exon12_0669	10x
4:997192-997341/22,18/+	0.248578	4	997192	997213	1	CGCGCTGCGGCTGCCGTCGCTT	997324	997341	1	TTCCCTCCCCCAGGTCAC	997214	997323	TTGCTGGTGCACGTGTGTGCGCGCCCCGAGAAGCCGCCCGGGCAGGCAAGTGGCAGTCCCCTAACCCGCGCCGCGGCCCGGACTCCCCTTCCCCGACGCCATCACAGCCC	TTCCCTCCCCCAGGTCACCTTCAGCTTCCCGATATCCGACGGTAGTGTNNNNNCGCGCTGCGGCTGCCGTCGCTT	997112	997433	+	0	NM_000203.5_IDUA_Exon12_0670	10x
4:997170-997319/22,18/-	1.00296	4	997298	997319	1	TGTGATGGCGTCGGGGAAGGGG	997170	997187	1	GCAGGGTCAGGCGGCCGC	997188	997297	AGTCCGGGCCGCGGCGCGGGTTAGGGGACTGCCACTTGCCTGCCCGGGCGGCTTCTCGGGGCGCGCACACACGTGCACCAGCAAAAGCGACGGCAGCCGCAGCGCGGGGC	GCAGGGTCAGGCGGCCGCCTTCAGCTTCCCGATATCCGACGGTAGTGTNNNNNTGTGATGGCGTCGGGGAAGGGG	997112	997433	-	0	NM_000203.5_IDUA_Exon12_0671	10x
4:997302-997451/22,18/+	0.395153	4	997302	997323	1	TTCCCCGACGCCATCACAGCCC	997434	997451	2	CTCCCTCTGCCTGGTCCT	997324	997433	TTCCCTCCCCCAGGTCACGCGGCTCCGCGCCCTGCCCCTGACCCAAGGGCAGCTGGTTCTGGTCTGGTCGGATGAACACGTGGGCTCCAAGTGCGTGAGTGGGGCCGCCC	CTCCCTCTGCCTGGTCCTCTTCAGCTTCCCGATATCCGACGGTAGTGTNNNNNTTCCCCGACGCCATCACAGCCC	997112	997433	+	0	NM_000203.5_IDUA_Exon12_0672	10x
4:997792-997941/16,24/-	0.984515	4	997926	997941	2	AATGGGGTGGCCGAGT	997792	997815	1	GTATGTCCACAGGCACCTGGGGAG	997816	997925	CCAGGGCAGCGGGTGGTGGGCGCACCTGGGCTGAACACAAAGAGGTTGAAGGTCGATGGCTTCCTGCTGACCGGGGTGTACGCCTTACCGTCCTGAGAGAACTGGATCTC	GTATGTCCACAGGCACCTGGGGAGCTTCAGCTTCCCGATATCCGACGGTAGTGTNNNNNAATGGGGTGGCCGAGT	997779	997920	-	0	NM_000203.5_IDUA_Exon13_0673	10x
4:997740-997889/16,24/+	0.783532	4	997740	997755	7	CTGCTCCCACCTTTGA	997866	997889	1	GCCATCGACCTTCAACCTCTTTGT	997756	997865	GGACTGTCTTGACCCCAGCCTTGTTCTTGGCCTGACCTCCCCAGGTGCCTGTGGACATACGAGATCCAGTTCTCTCAGGACGGTAAGGCGTACACCCCGGTCAGCAGGAA	GCCATCGACCTTCAACCTCTTTGTCTTCAGCTTCCCGATATCCGACGGTAGTGTNNNNNCTGCTCCCACCTTTGA	997779	997920	+	0	NM_000203.5_IDUA_Exon13_0674	10x
4:998005-998154/22,18/-	1.02121	4	998133	998154	1	TCTTGGCACAGGGACCTCCAGG	998005	998022	1	AACCGGAACCTGCCCCCA	998023	998132	TACGGCACAGGGTCCGAGAAGGGGCCTGGTCGGGCCCAGTAGTCCAGGGCTCGAACTCGGTAGGAGCCAGAGACAGCACCTGTGTCTGGAGACAAGGGGACATGTGTGCC	AACCGGAACCTGCCCCCACTTCAGCTTCCCGATATCCGACGGTAGTGTNNNNNTCTTGGCACAGGGACCTCCAGG	998027	998201	-	0	NM_000203.5_IDUA_Exon14_0675	10x
4:998057-998206/21,19/+	0.921339	4	998057	998077	1	CTGTCTCTGGCTCCTACCGAG	998188	998206	1	GCTGAGCCCCAGTGGGTTG	998078	998187	TTCGAGCCCTGGACTACTGGGCCCGACCAGGCCCCTTCTCGGACCCTGTGCCGTACCTGGAGGTCCCTGTGCCAAGAGGGCCCCCATCCCCGGGCAATCCATGAGCCTGT	GCTGAGCCCCAGTGGGTTGCTTCAGCTTCCCGATATCCGACGGTAGTGTNNNNNCTGTCTCTGGCTCCTACCGAG	998027	998201	+	0	NM_000203.5_IDUA_Exon14_0676	10x
4:998166-998315/18,22/-	0.173803	4	998298	998315	3	CCAAGATATAAAAGAAAA	998166	998187	1	ACAGGCTCATGGATTGCCCGGG	998188	998297	TAATAAAATATAAAAATATATTGCAAAGGGGGTGATGGGAGGGCAGCATGGGCACAGTGCAGCCCCAGCTCGCTGACTGCCGGTGGAGGTGCAACCCACTGGGGCTCAGC	ACAGGCTCATGGATTGCCCGGGCTTCAGCTTCCCGATATCCGACGGTAGTGTNNNNNCCAAGATATAAAAGAAAA	998027	998201	-	0	NM_000203.5_IDUA_Exon14_0677	10x
22:51063943-51064092/16,24/+	1.13298	22	51063943	51063958	3	AGGGATCTAGGGCTCC	51064069	51064092	1	TCTGGGTAGGACGGGTAGAAGAAG	51063959	51064068	GGGGAGGGGTCAGCAGGTCGGGGGGAGGGATCCACGGGGAGGGGTTACCCTGGGTGAAGAAGTGAGCCTTGTACTTTCCAGTCCGCACAGCAAAAACCCCACGGACCTCG	TCTGGGTAGGACGGGTAGAAGAAGCTTCAGCTTCCCGATATCCGACGGTAGTGTNNNNNAGGGATCTAGGGCTCC	51063552	51064129	+	0	NM_000487.6_ARSA_Exon7_0563	10x
22:51063798-51063947/17,23/-	0.778691	22	51063931	51063947	7	TCCCTGGCCCCTCCTCT	51063798	51063820	1	CGCTGCTCTATGACCTGTCCAAG	51063821	51063930	CGCCCTTGCCCTGTGCACAGAATTGGCCCCCTCCCCAGGCTCTGCCCACAGTGATACCACTGCAGACCCTGCCTGCCACGCCTCCAGCTCTCTGACTGCTCATGAGCCCC	CGCTGCTCTATGACCTGTCCAAGCTTCAGCTTCCCGATATCCGACGGTAGTGTNNNNNTCCCTGGCCCCTCCTCT	51063552	51064129	-	0	NM_000487.6_ARSA_Exon7_0564	10x
22:51063907-51064056/16,24/-	0.752384	22	51064041	51064056	3	GGTTTTTGCTGTGCGG	51063907	51063930	1	CGCCCTTGCCCTGTGCACAGAATT	51063931	51064040	ACTGGAAAGTACAAGGCTCACTTCTTCACCCAGGGTAACCCCTCCCCGTGGATCCCTCCCCCCGACCTGCTGACCCCTCCCCGGAGCCCTAGATCCCTGGCCCCTCCTCT	CGCCCTTGCCCTGTGCACAGAATTCTTCAGCTTCCCGATATCCGACGGTAGTGTNNNNNGGTTTTTGCTGTGCGG	51063552	51064129	-	0	NM_000487.6_ARSA_Exon7_0565	10x
22:51063576-51063725/16,24/+	1.00208	22	51063576	51063591	5	GGCATGGGGATCTGGG	51063702	51063725	1	CTGGGCCTTGAGCAGCTGAAGCTG	51063592	51063701	CAATGGCAGCAAGCTGGGCGGGGGGTGCAGCCAGGATGACAGCAGATCTGCAGGGCGGGGTCCTCGCCCCGGGCCACCTGGCTGGGGCCGAAGGTCACAGCTGCGTCTAA	CTGGGCCTTGAGCAGCTGAAGCTGCTTCAGCTTCCCGATATCCGACGGTAGTGTNNNNNGGCATGGGGATCTGGG	51063552	51064129	+	0	NM_000487.6_ARSA_Exon7_0566	10x
22:51064011-51064160/22,18/+	1.44831	22	51064011	51064032	1	GGTGAAGAAGTGAGCCTTGTAC	51064143	51064160	1	AGGCCCCAAGCACTGCAC	51064033	51064142	TTTCCAGTCCGCACAGCAAAAACCCCACGGACCTCGTCTGGGTAGGACGGGTAGAAGAAGAGAGACTGCCGAGGGCTCTGGGGGCAGAGTCAGGGGTCACGGGGCGGGGC	AGGCCCCAAGCACTGCACCTTCAGCTTCCCGATATCCGACGGTAGTGTNNNNNGGTGAAGAAGTGAGCCTTGTAC	51063552	51064129	+	0	NM_000487.6_ARSA_Exon7_0567	10x
22:51063681-51063830/16,24/+	1.28382	22	51063681	51063696	4	GAAGGTCACAGCTGCG	51063807	51063830	1	GTCATAGAGCAGCGGGGGCTCATG	51063697	51063806	TCTAACTGGGCCTTGAGCAGCTGAAGCTGTTTCAGGGCTTGCAGCACCTCTGGGGTGGCCCCGGCCACACCCCCCAGCAGGTTGTAGTTCTCACCAGGGTCCTTGGACAG	GTCATAGAGCAGCGGGGGCTCATGCTTCAGCTTCCCGATATCCGACGGTAGTGTNNNNNGAAGGTCACAGCTGCG	51063552	51064129	+	0	NM_000487.6_ARSA_Exon7_0568	10x
22:51063492-51063641/16,24/-	1.30181	22	51063626	51063641	9	CAGATCTGCTGTCATC	51063492	51063515	1	GCTCAGGTGTCTGGAGGGGGTTTG	51063516	51063625	CTGGCTGCACCCCCCGCCCAGCTTGCTGCCATTGCCCAGATCCCCATGCCTGAGGGCCCCTCGGCTGGCCTGGGCATGTGATGGCTCCTCACTGGGAGCCTGTGGGGGAG	GCTCAGGTGTCTGGAGGGGGTTTGCTTCAGCTTCCCGATATCCGACGGTAGTGTNNNNNCAGATCTGCTGTCATC	51063552	51064129	-	0	NM_000487.6_ARSA_Exon7_0569	10x
22:51063700-51063849/16,24/-	1.31755	22	51063834	51063849	6	CTCCAGCTCTCTGACT	51063700	51063723	1	GCTTCAGCTGCTCAAGGCCCAGTT	51063724	51063833	GCTCATGAGCCCCCGCTGCTCTATGACCTGTCCAAGGACCCTGGTGAGAACTACAACCTGCTGGGGGGTGTGGCCGGGGCCACCCCAGAGGTGCTGCAAGCCCTGAAACA	GCTTCAGCTGCTCAAGGCCCAGTTCTTCAGCTTCCCGATATCCGACGGTAGTGTNNNNNCTCCAGCTCTCTGACT	51063552	51064129	-	0	NM_000487.6_ARSA_Exon7_0570	10x
22:51064393-51064542/16,24/+	0.928201	22	51064393	51064408	19	GGTCAAAGCCATCCAA	51064519	51064542	1	CAGTTCGCCATCAAGGTTGGGGTG	51064409	51064518	GGTGACATTGGGCAGTGGGGCCCCAGCCAGGGCTGCCAGGGTAGGCAGCAGGTCCAGGGAGCTGGCCAGCTCGTGGGTCACGCCTGGGGGCAGGAGGCTGGTCAGTCACT	CAGTTCGCCATCAAGGTTGGGGTGCTTCAGCTTCCCGATATCCGACGGTAGTGTNNNNNGGTCAAAGCCATCCAA	51064343	51064726	+	0	NM_000487.6_ARSA_Exon5_0571	10x
22:51064526-51064675/22,18/-	1.27976	22	51064654	51064675	1	TGCTCCGGTCTCTTGCGGTGTG	51064526	51064543	1	CCACCCCAACCTTGATGG	51064544	51064653	GAAAGGGAACGACCTACGAGGGCGGTGTCCGAGAGCCTGCCTTGGCCTTCTGGCCAGGTCATATCGCTCCCGGTCAGTCCGCAGGCCCTCTCCTTGGAACCCTGGCCCCA	CCACCCCAACCTTGATGGCTTCAGCTTCCCGATATCCGACGGTAGTGTNNNNNTGCTCCGGTCTCTTGCGGTGTG	51064343	51064726	-	0	NM_000487.6_ARSA_Exon5_0572	10x
22:51064633-51064782/21,19/+	1.17012	22	51064633	51064653	1	CCTCGTAGGTCGTTCCCTTTC	51064764	51064782	1	TGACCAGTGGCCCCACACC	51064654	51064763	CACACCGCAAGAGACCGGAGCAGCCGCCTCGGGACATACGCATGGTCTCAGGTCTGGGACACAGGAGGCGCTCATGAGCCATGGAGCCACAGCCTCTGAGCCACCGAGGG	TGACCAGTGGCCCCACACCCTTCAGCTTCCCGATATCCGACGGTAGTGTNNNNNCCTCGTAGGTCGTTCCCTTTC	51064343	51064726	+	0	NM_000487.6_ARSA_Exon5_0573	10x
22:51064499-51064648/21,19/-	0.977841	22	51064628	51064648	1	GGAACGACCTACGAGGGCGGT	51064499	51064517	1	GTGACTGACCAGCCTCCTG	51064518	51064627	GTCCGAGAGCCTGCCTTGGCCTTCTGGCCAGGTCATATCGCTCCCGGTCAGTCCGCAGGCCCTCTCCTTGGAACCCTGGCCCCACCACCCCAACCTTGATGGCGAACTGA	GTGACTGACCAGCCTCCTGCTTCAGCTTCCCGATATCCGACGGTAGTGTNNNNNGGAACGACCTACGAGGGCGGT	51064343	51064726	-	0	NM_000487.6_ARSA_Exon5_0574	10x
22:51064312-51064461/18,22/+	1.25906	22	51064312	51064329	1	GGAAGGCCAGGACAGGGG	51064440	51064461	1	GCTGCCAGGGTAGGCAGCAGGT	51064330	51064439	CCAAGGATCTGGGATCAGGGGTCACCGGCCCTACCTTGCCTGTGCCCAGCAGCAGGGGGCTGAGGTCAAAGCCATCCAAGGTGACATTGGGCAGTGGGGCCCCAGCCAGG	GCTGCCAGGGTAGGCAGCAGGTCTTCAGCTTCCCGATATCCGACGGTAGTGTNNNNNGGAAGGCCAGGACAGGGG	51064343	51064726	+	0	NM_000487.6_ARSA_Exon5_0575	10x
22:51065329-51065478/18,22/+	1.03276	22	51065329	51065346	1	AAAGCCATGTAGCGGGCC	51065457	51065478	1	GCAGGTCAGGTTCTGGCAGGGG	51065347	51065456	TCTAGTCCGGGCAGCCAGGGGGGCTGCGCCTCCACGGACAGGTTGGCCAACAGTGGGATGGGGACCAGGCCCTGGTCACAGCCACCGTCGCAAGGAGTGGCCGGCGGGAA	GCAGGTCAGGTTCTGGCAGGGGCTTCAGCTTCCCGATATCCGACGGTAGTGTNNNNNAAAGCCATGTAGCGGGCC	51064998	51065854	+	0	NM_000487.6_ARSA_Exon2_0576	10x
22:51065290-51065439/20,20/-	0.635906	22	51065420	51065439	1	TTGCGACGGTGGCTGTGACC	51065290	51065309	1	GACGCCCAGCGCCAGGATCG	51065310	51065419	AGGGCCTGGTCCCCATCCCACTGTTGGCCAACCTGTCCGTGGAGGCGCAGCCCCCCTGGCTGCCCGGACTAGAGGCCCGCTACATGGCTTTCGCCCATGACCTCATGGCC	GACGCCCAGCGCCAGGATCGCTTCAGCTTCCCGATATCCGACGGTAGTGTNNNNNTTGCGACGGTGGCTGTGACC	51064998	51065854	-	0	NM_000487.6_ARSA_Exon2_0577	10x
22:51065207-51065356/22,18/-	0.604179	22	51065335	51065356	1	CCGGACTAGAGGCCCGCTACAT	51065207	51065224	1	CCCCTACCCAGTGCTAAC	51065225	51065334	GGCTTTCGCCCATGACCTCATGGCCGACGCCCAGCGCCAGGATCGCCCCTTCTTCCTGTACTATGCCTCTCACGTAAGTGATCTTGGCCCAACCCCCTGGCTGCCCGTGA	CCCCTACCCAGTGCTAACCTTCAGCTTCCCGATATCCGACGGTAGTGTNNNNNCCGGACTAGAGGCCCGCTACAT	51064998	51065854	-	0	NM_000487.6_ARSA_Exon2_0578	10x
22:51065766-51065915/16,24/+	0.876433	22	51065766	51065781	9	GAGCTGGGCACCAGGA	51065892	51065915	1	GAGAGACAGACGTTTTTCCCGCCC	51065782	51065891	CGCCAGGGTACATGCCCATCCGAACCGGGAGCCGGCCGGTCAGGAGGGCGGCCCTGCGGGACAAGTCACAGAGTCCCTGAGACAGACAGAAATGTGGCCTTCCCTAGAGA	GAGAGACAGACGTTTTTCCCGCCCCTTCAGCTTCCCGATATCCGACGGTAGTGTNNNNNGAGCTGGGCACCAGGA	51064998	51065854	+	0	NM_000487.6_ARSA_Exon2_0579	10x
22:51065400-51065549/16,24/+	1.03706	22	51065400	51065415	9	TGGGATGGGGACCAGG	51065526	51065549	1	GCGGGAGCATCAAGGGCTGGGGGA	51065416	51065525	CCCTGGTCACAGCCACCGTCGCAAGGAGTGGCCGGCGGGAAGCAGGTCAGGTTCTGGCAGGGGCCCTGAGGCGGGCAGCTGCCGTGAGGGCTGGGCTGGCAGGTGGGGCT	GCGGGAGCATCAAGGGCTGGGGGACTTCAGCTTCCCGATATCCGACGGTAGTGTNNNNNTGGGATGGGGACCAGG	51064998	51065854	+	0	NM_000487.6_ARSA_Exon2_0580	10x
22:51065528-51065677/16,24/-	0.760536	22	51065662	51065677	18	CTTGGGGTGGGGCCTG	51065528	51065551	1	AGTCCCCCAGCCCTTGATGCTCCC	51065552	51065661	AGGGGGCCTTCCTGCCCCCCCATCAGGGCTTCCATCGATTTCTAGGCATCCCGTACTCCCACGACCAGGTAGGAACCACCCGGGCCCTCAGCCACCCTCCCACCTCCCAA	AGTCCCCCAGCCCTTGATGCTCCCCTTCAGCTTCCCGATATCCGACGGTAGTGTNNNNNCTTGGGGTGGGGCCTG	51064998	51065854	-	0	NM_000487.6_ARSA_Exon2_0581	10x
22:51065737-51065886/16,24/+	0.511739	22	51065737	51065752	12	TCACCTCCTCCAGGGG	51065863	51065886	1	ACAGACAGAAATGTGGCCTTCCCT	51065753	51065862	CAGGCCCCCCCGGGAGCTGGGCACCAGGACGCCAGGGTACATGCCCATCCGAACCGGGAGCCGGCCGGTCAGGAGGGCGGCCCTGCGGGACAAGTCACAGAGTCCCTGAG	ACAGACAGAAATGTGGCCTTCCCTCTTCAGCTTCCCGATATCCGACGGTAGTGTNNNNNTCACCTCCTCCAGGGG	51064998	51065854	+	0	NM_000487.6_ARSA_Exon2_0582	10x
22:51065581-51065730/19,21/+	0.694436	22	51065581	51065599	1	GGGTGGTTCCTACCTGGTC	51065710	51065730	1	CTCGGGCAGCCAGGACTTCGG	51065600	51065709	GTGGGAGTACGGGATGCCTAGAAATCGATGGAAGCCCTGATGGGGGGGCAGGAAGGCCCCCTCAGGCCCCACCCCAAGGTGCCACTTGCCGGCCATTCCTGTGAGGTAGC	CTCGGGCAGCCAGGACTTCGGCTTCAGCTTCCCGATATCCGACGGTAGTGTNNNNNGGGTGGTTCCTACCTGGTC	51064998	51065854	+	0	NM_000487.6_ARSA_Exon2_0583	10x
22:51065507-51065656/16,24/+	1.10289	22	51065507	51065522	19	TGGGCTGGCAGGTGGG	51065633	51065656	1	GCCCTGATGGGGGGGCAGGAAGGC	51065523	51065632	GCTGCGGGAGCATCAAGGGCTGGGGGACTTTGGGAGGTGGGAGGGTGGCTGAGGGCCCGGGTGGTTCCTACCTGGTCGTGGGAGTACGGGATGCCTAGAAATCGATGGAA	GCCCTGATGGGGGGGCAGGAAGGCCTTCAGCTTCCCGATATCCGACGGTAGTGTNNNNNTGGGCTGGCAGGTGGG	51064998	51065854	+	0	NM_000487.6_ARSA_Exon2_0584	10x
22:51064992-51065141/21,19/-	1.27875	22	51065121	51065141	1	AGGCCGCGGGCCATTTGGGGA	51064992	51065010	1	GCAGGGCAGCTGGGTGCTC	51065011	51065120	CTCCCTGATGGAGCTGGATGCAGCTGTGGGGACCCTGATGACAGCCATAGGGGACCTGGGGCTGCTTGAAGAGACGCTGGTCATCTTCACTGCAGACAATGGGTATGCCA	GCAGGGCAGCTGGGTGCTCCTTCAGCTTCCCGATATCCGACGGTAGTGTNNNNNAGGCCGCGGGCCATTTGGGGA	51064998	51065854	-	0	NM_000487.6_ARSA_Exon2_0585	10x
[truncated: 42 more rows]
