# Supplementary material for: Development, validation and application of single molecule molecular inversion probe based novel integrated genetic screening method for 29 common lysosomal storage disorders in India
Source: Hum Genomics. 2024 May 10;18:46. doi: 10.1186/s40246-024-00613-9 (PMC11088154; doi:10.1186/s40246-024-00613-9)
Supplement: Supplementary file 4 — Additional file 4. Clinical data and biochemical assay results of 187 patients with prior biochemical diagnosis of LSD in the diagnostic yield cohort. [file 40246_2024_613_MOESM4_ESM.xlsx]

## Sheet: Diagnostic yield
Sr no	Patient ID	Age/ Gender	Global developmental delay	Regression	Facial dysmorphism	Hepato-splenomegaly	Cherry red spot	CNS involvement	Skeletal abnormalities	Mongolion spot	Muscle weakness	Seizures	Joint contractures	Abnormal MRI	Others	Enzyme name (NR: nmol/h/mg protein)	Enzyme value (nmol/ hr/ mg protein)	Gene	Disease name	Transcript	Variant	Location	Zygosity	Depth	gnomAD frquency (%)	In-silico tools	Novel/reported	Classification
1	LSD10	5Y/ M	🗸				🗸			🗸	🗸				Mongolion spot	α-iduronidase (6.1-23.9)	1.1	IDUA	MPS I/ Hurler syndrome	NM_000203.5	c.1469T>C (p.Leu490Pro)	Exon 10	HM	101x	not found	M	reported	Pathogenic
2	LSD38	1Y/ M			🗸	🗸				🗸					Mongolion spot, corneal opacity	α-iduronidase	0	IDUA	MPS I/ Hurler syndrome	NM_000203.5	c.1403-1G>A	Intron 9	HM	20x	not found	M	novel	Likely Pathogenic
3	LSD49	1Y/ F													No other details	α-iduronidase	4.7	IDUA	MPS I/ Hurler syndrome	NM_000203.5	c.1403-2A>C	Intron 9	HM	4x, Sanger confirmed	not found	M	novel	Likely Pathogenic
4	LSD50	5Y/ M													No other details	α-iduronidase	0.29	IDUA	MPS I/ Hurler syndrome	NM_000203.5	No variant identified
5	LSD91	7 months/ F													No other details	α-iduronidase	0.84	GNPTAB	Mucolipidosis II, III- alpha,beta	NM_024312.5	c.3503_3504del (p.Leu1168Glnfs*5)	Exon 19	HM	268x	0.05	M	reported	Pathogenic
6	LSD155	4Y/ F													No other details	α-iduronidase	0.2	IDUA	MPS I/ Hurler syndrome	NM_000203.5	c.1469T>C (p.Leu490Pro)	Exon 10	HM	8X	not found	M	reported	Pathogenic
7	LSD176	3.7 Y/ M			🗸			🗸	🗸	🗸		🗸			Aggressive behavior, mongolion spot, corneal haze	α-iduronidase	0	IDUA	MPS I/ Hurler syndrome	NM_000203.5	c.895G>T (p.Glu299Ter)	Exon 7	HM	146x	not found	M	reported	Pathogenic
8	LSD177	4.5 Y/ M	🗸		🗸	🗸		🗸	🗸					🗸	impaired hearing, hypertrichosis, corneal clouding, visual blindness	α-iduronidase	low	IDUA	MPS I/ Hurler syndrome	NM_000203.5	Exon-3 to 14 deletion		HM	O/E: 0.0 (DECoN)				Pathogenic
9	LSD178	8Y/ M	🗸		🗸	🗸			🗸				🗸		Corneal clouding, macrocephaly, frequent respiratory infections	α-iduronidase	0.42	IDUA	MPS I/ Hurler syndrome	NM_000203.5	c.1469T>C (p.Leu490Pro)	Exon 10	HM	4x, Sanger confirmed	not found	M	reported	Pathogenic
10	LSD11	2Y/ M							🗸						Beaking of vertebral column	α-iduronidase-sulfatase (400-1400)	6.3	IDS	MPS II/ Hunter syndrome	NM_000202.8	No variant identified
11	LSD25	2Y/ M													No other details	α-iduronidase-sulfatase	3.6	IDS	MPS II/ Hunter syndrome	NM_000202.8	No variant identified
12	LSD33	1.5Y/ M	🗸		🗸	🗸			🗸						Proximal tapering of metacarpals	α-iduronidase-sulfatase	0	IDS	MPS II/ Hunter syndrome	NM_000202.8	No variant identified
13	LSD39	2.5Y/ M	🗸		🗸	🗸		🗸	🗸		🗸				No other details	α-iduronidase-sulfatase	0	IDS	MPS II/ Hunter syndrome	NM_000202.8	c.262C>T (p.Arg88Cys)	Exon 3	HEM	Sanger	not found	M	reported	Pathogenic
14	LSD46	3Y/ M													No other details	α-iduronidase-sulfatase	6.2	IDS	MPS II/ Hunter syndrome	NM_000202.8	c.223C>T (p.Gln75Ter)	Exon 2	HEM	10x	not found	M	novel	Pathogenic
15	LSD51	2Y/ M													No other details	α-iduronidase-sulfatase	35	IDS	MPS II/ Hunter syndrome	NM_000202.8	c.253G>A (p.Ala85Thr)	Exon 3	HEM	Sanger	not found	S/M	novel	Pathogenic
16	LSD166	9Y/ M													No other details	α-iduronidase-sulfatase	19	IDS	MPS II/ Hunter syndrome	NM_000202.8	c.880-8A>G	Intron 6	HEM	524x	not found	M	reported	Likely pathogenic
17	LSD300	2.2 Y/ M		🗸	🗸	🗸								🗸	Macrocephaly, mongolion spot	α-iduronidase-sulfatase	0				No variant identified
18	LSD179	8 Y/ M	🗸	🗸	🗸	🗸		🗸							Aggressive behaviour, short stature	α-iduronidase-sulfatase	low	IDS	MPS II/ Hunter syndrome	NM_000202.8	c.545T>G (p.Leu182Arg)	Exon 5	HEM	120x	not found	S/M/P	novel	Pathogenic
19	LSD180	3.6 Y/ M	🗸		🗸			🗸	🗸	🗸					Excessive hair on face, mongolion spot, strabismus	α-iduronidase-sulfatase	0	IDS	MPS II/ Hunter syndrome	NM_000202.8	c.263G>A (p.Arg88His)	Exon 3	HEM	Sanger	not found	S/M/P	reported	Pathogenic
20	LSD181	3.5 Y/M	🗸		🗸	🗸 mild		🗸	🗸						Beaking of vertebral column, hypertrichosis, umbilical hernia	α-iduronidase-sulfatase	10.8	IDS	MPS II/ Hunter syndrome	NM_000202.8	c.262C>T (p.Arg88Cys)	Exon 3	HEM	Sanger	not found	S/M/P	reported	Pathogenic
21	LSD193	10Y/M	🗸		🗸	🗸		🗸						🗸	Adenoid hypertrophy, impaired hearing	α-iduronidase-sulfatase	low	IDS	MPS II/ Hunter syndrome	NM_000202.8	Exon 8 deletion	Exon 8	HEM	O/E: 0.0 (DECoN)	not found			Pathogenic
22	LSD289														No other details	α-iduronidase-sulfatase	0	IDS	MPS II/ Hunter syndrome	NM_000202.8	No variant identified
23	LSD12	5Y/ M			🗸				🗸						Macrocephaly	Heparan sulfamidase (2.1-9.5)	0.25	SGSH	MPS III A/ Sanphilippo A	NM_000199.5	c.1429G>A (p.Asp477Asn) c.220C>T (p.Arg74Cys)	Exon 8,2	HT	815x, 57x	0.00409	S/M/P	reported	Likely Pathogenic, Pathogenic
24	LSD40	7Y/ M			🗸			🗸	🗸						Hirsutism, behavioural abnormality	Heparan sulfamidase	0	SGSH	MPS III A/ Sanphilippo A	NM_000199.5	c.97G>A (p.Gly33Arg)	Exon 2	HM	739x	0.0009	S/M/P	reported	Likely Pathogenic
25	LSD52	10Y/ M													No other details	Heparan sulfamidase	0	SGSH	MPS III A/ Sanphilippo A	NM_000199.5	c.221G>A (p.Arg74His)	Exon 2	HM	42x	not found	S/M/P	reported	Pathogenic
26	LSD53	7Y/ M													No other details	Heparan sulfamidase	0	SGSH	MPS III A/ Sanphilippo A	NM_000199.5	c.209G>T (p.Cys70Phe)	Exon 2	HM	206x	not found	S/M/P	novel	Likely Pathogenic
27	LSD54	5Y/ M													No other details	Heparan sulfamidase	0.64	SGSH	MPS III A/ Sanphilippo A	NM_000199.5	c.1105G>A (p.Glu369Lys)	Exon 8	HM	1755x	0.0004	S/M/P	reported	Pathogenic
28	LSD110	10Y/ F													No other details	Heparan sulfamidase	0	SGSH	MPS III A/ Sanphilippo A	NM_000199.5	c.571G>A (p.Gly191Arg)	Exon 5	HM	42x	0.002	S/M/P	reported	Likely Pathogenic
29	LSD124	7Y/ M		🗸	🗸										Hyperactivity, thick eyebrow	Heparan sulfamidase	0	SGSH	MPS III A/ Sanphilippo A	NM_000199.5	c.571G>A (p.Gly191Arg)	Exon 5	HM	54x	0.002	S/M/P	reported	Likely Pathogenic
30	LSD149	4Y/ M			🗸										No other details	Heparan sulfamidase	0.59	SGSH	MPS III A/ Sanphilippo A	NM_000199.5	c.1309G>A (p.Glu437Lys)	Exon 8	HM	225x	not found	S/M/P	novel	Likely pathogenic
31	LSD182	6 Mo/ M			🗸					🗸					Mongolion spot	Heparan sulfamidase	0				No variant identified
32	LSD13	7Y/ M													No other details	N-acetyl-α-D-glucosaminidase (58.6-258)	4.6	NAGLU	MPS III B/ Sanfilippo B	NM_000263.4	c.1694G>T (p.Arg565Leu)	Exon 6	HM	501x	0.001	S/M/P	reported	Pathogenic
33	LSD41	11Y/ F													No other details	N-acetyl-α-D-glucosaminidase	0.32	NAGLU	MPS III B/ Sanfilippo B	NM_000263.4	c.1694G>T (p.Arg565Leu)	Exon 6	HM	170x	0.001	S/M/P	reported	Pathogenic
34	LSD55	5Y/ F													No other details	N-acetyl-α-D-glucosaminidase	0.293	NAGLU	MPS III B/ Sanfilippo B	NM_000263.4	c.291T>G (p.Cys97Trp)	Exon 1	HM	10x	not found	S/M/P	novel	Likely Pathogenic
35	LSD157	4Y/ F													Excretion of heparan sulfate in urine	N-acetyl-α-D-glucosaminidase	0.9	NAGLU	MPS III B/ Sanfilippo B	NM_000263.4	c.1991C>T (p.Ala664Val)	Exon 6	HM	378X	0.0004	S/M/P	reported	Likely pathogenic
36	LSD294	7.1Y/M	🗸	🗸	🗸			🗸	🗸						Aggressive behaviour, hypertrichosis, corneal clouding	N-acetyl-α-D-glucosaminidase	0.3	NAGLU	MPS III B/ Sanfilippo B	NM_000263.4	c.1390C>T (p.Arg464Ter)	Exon 6	HM	54x	0.001	M	reported	Pathogenic
37	LSD14	7.5Y/ M		🗸					🗸						Deformed tarsal bones	β-galactosidase-6-sulfate-sulfatase (5.2-42.6)	4.95	GALNS	MPS IV A/ Morquio-A disease	NM_000512.5	c.697G>A (p.Asp233Asn)	Exon 7	HM	537x	0.0004	M/P	reported	Pathogenic
38	LSD56	7.5Y/ M													No other details	β-galactosidase-6-sulfate-sulfatase	2.5	GALNS	MPS IV A/ Morquio-A disease	NM_000512.5	c.151G>T (p.Glu51Ter)	Exon 2	HM	898x	not found	M	novel	Pathogenic
39	LSD57	/ F	🗸		🗸	🗸			🗸						Kyphosis	β-galactosidase-6-sulfate-sulfatase	5.1	GALNS	MPS IV A/ Morquio-A disease	NM_000512.5	c.235T>C (p.Cys79Arg)	Exon 2	HM	1898x	0.0008	S/M/P	novel	Likely Pathogenic
40	LSD58	1.2Y/ M													Short stature	β-galactosidase-6-sulfate-sulfatase	4.9				No variant identified
41	LSD94	2Y/ F													No other details	β-galactosidase-6-sulfate-sulfatase	0.17	GALNS	MPS IV A/ Morquio-A disease	NM_000512.5	c.482G>T (p.Gly161Val)	Exon 5	HM	398x	not found	S/M/P	novel	Likely Pathogenic
42	LSD95	2Y/ F							🗸						No other details	β-galactosidase-6-sulfate-sulfatase	0.33	GALNS	MPS IV A/ Morquio-A disease	NM_000512.5	c.230C>G (p.Pro77Arg)	Exon 2	HM	536x	not found	S/M/P	reported	Pathogenic
43	LSD100	4.6Y/ M							🗸						No other details	β-galactosidase-6-sulfate-sulfatase	0.04	GALNS	MPS IV A/ Morquio-A disease	NM_000512.5	homozygous deletion of exon 5-10			O/E: 0.0 (DECoN)				Likely Pathogenic
44	LSD103	1.5Y/ F	🗸						🗸						No other details	β-galactosidase-6-sulfate-sulfatase	0.1	GALNS	MPS IV A/ Morquio-A disease	NM_000512.5	homozygous deletion of exon 10-14			O/E: 0.0 (DECoN)				Likely Pathogenic
45	LSD105	2Y/ F													No other details	β-galactosidase-6-sulfate-sulfatase	0.02	GALNS	MPS IV A/ Morquio-A disease	NM_000512.5	c.230C>G (p.Pro77Arg)	Exon 2	HM	231x	not found	S/M/P	reported	Pathogenic
46	LSD106	4Y/ F													No other details	β-galactosidase-6-sulfate-sulfatase	0.23				No variant identified
47	LSD111	3Y/ F													No other details	β-galactosidase-6-sulfate-sulfatase	0.08	GALNS	MPS IV A/ Morquio-A disease	NM_000512.5	c.860C>T (p.Ser287Leu) c.1240C>T (p.Gln414Ter)	Exon 8 Exon 11	HT	426x 273x	0.002 0.0008	S/M/P M	reported	Pathogenic
48	LSD113	3.5Y/ M													No other details	β-galactosidase-6-sulfate-sulfatase	0.04	GALNS	MPS IV A/ Morquio-A disease	NM_000512.5	c.346G>A (p.Gly116Ser)	Exon 4	HM	104x	0.0008	S/M/P	reported	Pathogenic
49	LSD130	2.5Y/ M													Short stature	β-galactosidase-6-sulfate-sulfatase	0.08	GALNS	MPS IV A/ Morquio-A disease	NM_000512.5	c.647T>C (p.Phe216Ser)	Exon 7	HM	106x	0.0008	S/M/P	reported	Likely Pathogenic
50	LSD169	4Y/ M	🗸			🗸			🗸		🗸				Corneal opacity	β-galactosidase-6-sulfate-sulfatase	0.5	GALNS	MPS IV A/ Morquio-A disease	NM_000512.5	c.899-8_899-5del	Intron 8	HM	38x	not found	M	novel	Likely Pathogenic
51	LSD171	7Y/ M													Short stature	β-galactosidase-6-sulfate-sulfatase	0.05	GALNS	MPS IV A/ Morquio-A disease	NM_000512.5	c.1049T>C (p.Leu350Pro)	Exon 10	HM	6x, Sanger confirmed	not found	S/M/P	reported	Likely Pathogenic
52	LSD291	6Y/F							🗸						Short stature, pectus excavatum, kyphosis, genu valgum	β-galactosidase-6-sulfate-sulfatase	0.04	GALNS	MPS IV A/ Morquio-A disease	NM_000512.5	c.452C>T (p.Pro151Leu)	Exon 5	HM	358x	0.0008	S/M/P	reported	Pathogenic
53	LSD15	3.5Y/ F														Arylsulfatase-B (0.61-9.596)	0.24	ARSB	MPS VI/ Maroteaux–Lamy syndrome	NM_000046.5	c.944G>C (p.Arg315Pro)	Exon 5	HM	1897x	not found	S/M/P	reported	Likely Pathogenic
54	LSD43	/ M														Arylsulfatase-B	0.3	IDS	MPS II/ Hunter syndrome	NM_000202.8	c.29_30insG (p.Leu11SerfsTer3)	Exon 1	HEM	180x	not found	M		Likely Pathogenic
55	LSD59	4Y/ F													No other details	Arylsulfatase-B	0.04	ARSB	MPS VI/ Maroteaux–Lamy syndrome	NM_000046.5	c.316C>T (p.Arg106Cys)	Exon 2	HT	957x	0.0008	S/M/P	novel	Likely Pathogenic
56	LSD60	2Y/ M													No other details	Arylsulfatase-B	0.3	ARSB	MPS VI/ Maroteaux–Lamy syndrome	NM_000046.5	c.904G>A (p.Gly302Arg)	Exon 5	HM	156x	0.0008	S/M/P	reported	Likely Pathogenic
57	LSD61	4Y/ M			🗸				🗸						Hydrocephalus, genu valgum	Arylsulfatase-B	0.18	ARSB	MPS VI/ Maroteaux–Lamy syndrome	NM_000046.5	c.352_365dup (p.Pro123Serfs*16)	Exon 2	HM	830x	not found	M	novel	Pathogenic
58	LSD117	4Y/ M													No other details	Arylsulfatase-B	0.04	ARSB	MPS VI/ Maroteaux–Lamy syndrome	NM_000046.5	c.904G>A (p.Gly302Arg)	Exon 5	HM	224x	0.0008	S/M/P	reported	Likely Pathogenic
59	LSD118	24Y/ F													No other details	Arylsulfatase-B	0.54				No variant identified
60	LSD183	4 Y/ F			🗸	🗸									wrist widening, skin lesion, corneal clouding	Arylsulfatase-B	0	ARSB	MPS VI/ Maroteaux–Lamy syndrome	NM_000046.5	c.289C>A (p.Gln97Lys)	Exon 1	HM	49x	not found	S/M/P	novel	Pathogenic
61	LSD184	12 Y/ F	🗸		🗸			🗸	🗸					🗸	Hypertrichosis, corneal clouding	Arylsulfatase-B	2.9	ARSB	MPS VI/ Maroteaux–Lamy syndrome	NM_000046.5	c.904G>A (p.Gly302Arg)	Exon 5	HM	106x	0.0008	S/M/P	reported	Likely Pathogenic
62	LSD1	10Y/ M				🗸										β-glucosidase (4.0-32.8)	0.6	NPC1	Niemann-pick disease type-C1	NM_000271.5	c.3278C>T (p.Thr1093Ile)	Exon 22	HM	905x	not found	S/P/M	novel	Likely Pathogenic
63	LSD7	8.6Y/ F				🗸									Anemia, pancytopenia	β-glucosidase	0.2	GBA	Gaucher disease	NM_000157.4	No variant identified
64	LSD45	4Y/ M				🗸										β-glucosidase	0.52	GBA	Gaucher disease	NM_000157.4	No variant identified
65	LSD122	13Y/ F														β-glucosidase	1.2	GBA	Gaucher disease	NM_000157.4	c.1448T>C (p.Leu483Pro)	Exon 10	HM	334X	0.13	S/M/P	reported	Pathogenic
66	LSD133	4Y/ M				🗸									No other details	β-glucosidase	1.1	GBA	Gaucher disease	NM_000157.4	c.1504C>T (p.Arg502Cys) c.754T>A (p.Phe252Ile)	Exon 10 Exon 6	HT	603x, 734x	0.00717 0.0044	S/P	reported	Pathogenic
67	LSD151	1.5Y/ M	🗸		🗸	🗸	🗸								Respiratory distress	β-glucosidase	0.78	GBA	Gaucher disease	NM_000157.4	c.1448T>C (p.Leu483Pro)	Exon 10	HM	259X	0.13	S/M/P	reported	Pathogenic
68	LSD185	8 Mo/ M				🗸									X-ray showing reticular lung shadow	β-glucosidase	0.9	NPC2	Niemann-pick disease type-C2	NM_006432.5	c.210_213dup (p.Ala72Glnfs*19)	Exon 3	HM	164x	not found	M	reported	Pathogenic
69	LSD186	/ M				🗸									Short stature, s/o gaucher cells in hematological study	β-glucosidase	0.5	GBA	Gaucher disease	NM_000157.4	c.1448T>C (p.Leu483Pro)	Exon 10	HM	397x	0.13	S/M/P	reported	Pathogenic
70	LSD187	2.6 Y/ F				🗸									Short stature	β-glucosidase	0.22	GBA	Gaucher disease	NM_000157.4	c.754T>A (p.Phe252Ile )	Exon 6	HM	945x	0.004	S/M	reported	Pathogenic
71	LSD188	8 Y/ M				🗸										β-glucosidase	0.12	GBA	Gaucher disease	NM_000157.4	c.1234T>G (p.Tyr412Asp)	Exon 9	HM	132x	not found	S/M	novel	Likely Pathogenic
72	LSD144	1.5Y/ M				🗸										β-glucosidase	low	GBA	Gaucher disease	NM_000157.4	c.1448T>C (p.Leu483Pro)	Exon 10	HM	Sanger	0.13	S/M/P	reported	Pathogenic
73	LSD3	1.5Y/ M				🗸										Sphingomyelinase (1.8-9.6)	0.8	SMPD1	Niemann-pick disease type A&B	NM_000543.5	c.688C>T (p.Arg230Cys )	Exon 2	HM	80x	0.0004	S/M	reported	Pathogenic
74	LSD17	3.8Y/ M														Sphingomyelinase	0.35	SMPD1	Niemann-pick disease type A&B	NM_000543.5	c.1101dup (p.Phe368Valfs*23) c.1552A>G (p.Thr518Ala)	Exon 3, Exon 6	HT	521x, 592x	not found	M S/M	novel	Pathogenic, Likely Pathogenic
75	LSD27	9 months/ F	🗸			🗸	🗸			🗸	🗸				Mongolion spot, thick eyebrow	Sphingomyelinase	0.36	SMPD1	Niemann-pick disease type A&B	NM_000543.5	c.742G>A (p.Glu248Lys)	Exon 2	HM	437x	not found	S	reported	Pathogenic
76	LSD29	5 months													No other details	Sphingomyelinase	0.8	SMPD1	Niemann-pick disease type A&B	NM_000543.5	c.1171A>C (p.Asn391His)	Exon 3	HM	96x	not found	S/M	reported	Likely Pathogenic
77	LSD63	6 months/ F				🗸					🗸					Sphingomyelinase	0.46	NPC1	Niemann-pick disease type-C1	NM_000271.5	c.352_353del (p.Gln119Valfs*8)	Exon 4	HM	1084x	0.0008	M	reported	Pathogenic
78	LSD96	3Y/ F				🗸									Hypochromic microcytic anemia	Sphingomyelinase	1.1	SMPD1	Niemann-pick disease type A&B	NM_000543.5	c.688C>T (p.Arg230Cys)	Exon 2	HM	90x	0.0004	S/M	reported	Pathogenic
79	LSD101	2.5Y/ F													No other details	Sphingomyelinase	0.9	SMPD1	Niemann-pick disease type A&B	NM_000543.5	c.955G>C (p.Gly319Arg) c.340G>A (p.Val114Met)	Exon2	HM	355x 154x	0.0004 0.08	S/M	reported	Likely Pathogenic
80	LSD109	6 months/ F													No other details	Sphingomyelinase	0.7	SMPD1	Niemann-pick disease type A&B	NM_000543.5	c.1122C>A (p.Tyr374Ter)	Exon 3	HM	64x	not found	M	novel	Pathogenic
81	LSD132	11 months/ M	🗸		🗸	🗸		🗸							Short stature	Sphingomyelinase	0.95	SMPD1	Niemann-pick disease type A&B	NM_000543.5	c.742G>A (p.Glu248Lys) c.1267C>T (p.His423Tyr)	Exon 2 Exon 4	HT	176x, 700x	0.004 0.0064	S/M	reported novel	Pathogenic
82	LSD191	13 Mo/ F				🗸	🗸									Sphingomyelinase	1.1	SMPD1	Niemann-pick disease type A&B	NM_000543.5	c.1492C>T (p.Arg498Cys)	Exon 6	HM	193x	0.0012	S/M	reported	Pathogenic
83	LSD145	1.5Y/ M														Sphingomyelinase	0.29	SMPD1	Niemann-pick disease type A&B	NM_000543.5	c.1171A>C (p.Asn391His)	Exon 3	HM	64x	not found	S/M	reported	Likely Pathogenic
84	LSD156	1.1Y/ M			🗸	🗸									Protruding tongue, pallor	Sphingomyelinase	0.27	SMPD1	Niemann-pick disease type A&B	NM_000543.5	c.1624C>T (p.Arg542Ter) c.958A>G (p.Asn320Asp)	Exon 6 Exon 2	HT	447x, 242x	0.006 0.001	M S	reported	Pathogenic Likely pathogenic
85	LSD175	6 months/ M			🗸	🗸									Microcephaly	Sphingomyelinase	0.8	SMPD1	Niemann-pick disease type A&B	NM_000543.5	No variant identified
86	LSD195	/													No other details	Sphingomyelinase	6.8	SMPD1	Niemann-pick disease type A&B	NM_000543.5	c.1624C>T (p.Arg542Ter)	Exon 6	HT	160x	0.006	S/M/P	reported	Pathogenic
87	LSD196	1.4 Y/ M													No other details	Sphingomyelinase	0.04	SMPD1	Niemann-pick disease type A&B	NM_000543.5	No variant identified
88	LSD64	3 months/F													No other details	Sphingomyelinase	0.55	SMPD1	Niemann-pick disease type A&B	NM_000543.5	No variant identified
89	LSD19	46Y/ M													No other details	α-galactosidase (8.1-28.5)	1.75	GLA	Fabry disease	NM_000169.3	c.1088G>A (p.Arg363His)	Exon7	HEM	444x	0.005	M	reported	Pathogenic
90	LSD31	35Y/ M													No other details	α-galactosidase	2.88	GLA	Fabry disease	NM_000169.3	c.25del (p.His9Ilefs*112)	Exon 1	Mosaic	640x	not found	M	novel	Likely Pathogenic
91	LSD21	4Y/ M	🗸					🗸			🗸		🗸	🗸	Leukodystrophy	Arylsulfatase-A (0.6-4.99)	0.03	ARSA	Metachromatic leukodystrophy	NM_000487.6	c.620C>A (p.Ala207Asp)	Exon 3	HM	110x	0.0004	S/M	novel	Likely Pathogenic
92	LSD68	3Y/ F						🗸							Leukodystrophy	Arylsulfatase-A	0.09	ARSA	Metachromatic leukodystrophy	NM_000487.6	c.1492dup (p.Arg498Profs*?)	Exon 8	HM	186x	0.0005	M	reported	Pathogenic
93	LSD69	2.5Y/ F		🗸							🗸				Leukodystrophy	Arylsulfatase-A	0.09	ARSA	Metachromatic leukodystrophy	NM_000487.6	c.1492dup (p.Arg498Profs*?)	Exon 8	HM	186x	0.0005	M	reported	Pathogenic
94	LSD70	2.2Y/ F		🗸					🗸			🗸		🗸	Hypertonia	Arylsulfatase-A	0.22	GALC	Krabbe disease	NM_000153.4	c.592G>A (p.Glu198Lys)	Exon 6	HM	258X	not found	S/M/P	novel	Likely Pathogenic
95	LSD71	15Y/ F													No other details	Arylsulfatase-A	0.09	ARSA	Metachromatic leukodystrophy	NM_000487.6	c.827C>T (p.Thr276Met) c.607T>A (p.Tyr203Asn)	Exon 4 Exon 3	HT	662x, 16x	not found	S/M	reported novel	Pathogenic Likely pathogenic
96	LSD99	5.6Y/ F		🗸				🗸							Behavioral abnormality	Arylsulfatase-A	0.09	ARSA	Metachromatic leukodystrophy	NM_000487.6	c.1294G>T (p.Asp432Tyr)	Exon 8	HM	150x	0.0004	S/M	novel	Likely Pathogenic
97	LSD107	1Y/ F													No other details	Arylsulfatase-A	0.2	ARSA	Metachromatic leukodystrophy	NM_000487.6	No variant identified
98	LSD120	4 months/ F													No other details	Arylsulfatase-A	0.29	ARSA	Metachromatic leukodystrophy	NM_000487.6	c.590C>G (p.Pro197Arg)	Exon 3	HM	182x	not found	S/M	novel	Likely Pathogenic
99	LSD121	5Y/ F													No other details	Arylsulfatase-A	0.16	ARSA	Metachromatic leukodystrophy	NM_000487.6	c.451dup (p.Tyr151Leufs*25)	Exon 2	HM	361x	not found	CADD	novel	Pathogenic
100	LSD127	2.5Y/ M	🗸					🗸							Leukodystrophy	Arylsulfatase-A	0.2	ARSA	Metachromatic leukodystrophy	NM_000487.6	c.712C>T (p.Gln238Ter)	Exon 4	HM	316x	not found	M	novel	Pathogenic
101	LSD136	7Y/ M	🗸		🗸			🗸			🗸				Strabismus	Arylsulfatase-A	0.22	ARSA	Metachromatic leukodystrophy	NM_000487.6	No variant identified
102	LSD197	2.10 Y/ F		🗸				🗸						🗸	Spasticity, dystonia, vision loss	Arylsulfatase-A	0.04	ARSA	Metachromatic leukodystrophy	NM_000487.6	c.1030del (p.Ala344Profs*79)	Exon 6	HM	20x	not found	M	novel	Pathogenic
103	LSD198	2.5Y/ F														Arylsulfatase-A	0	ARSA	Metachromatic leukodystrophy	NM_000487.6	c.739G>A (p.Gly247Arg)	Exon 4	HM	138x	0.0012	M	reported	Pathogenic
104	LSD22	5 months/ F		🗸							🗸	🗸			Fever, vomiting, leukodystrophy	β-galactocerebrosidase (3.0-29.5)	2.7	GALC	Krabbe disease	NM_000153.4	exon 7 deletion	Exon 7	HM	O/E: 0.0 (DECoN)				Likely pathogenic
105	LSD34	/ F	🗸							🗸						β-galactocerebrosidase	3.4	GALC	Krabbe disease	NM_000153.4	No variant identified
106	LSD72	13Y/ F													No other details	β-galactocerebrosidase	4	GALC	Krabbe disease	NM_000153.4	c.328+1G>T c.956A>G (p.Tyr319Cys)	Intron 3 Exon 9	HT	396x, 1436x	0.0008 0.15	M S/M/P	reported	Pathogenic
107	LSD73	7 months/ M	🗸										🗸		Macrocephaly, hyperaccusis	β-galactocerebrosidase	0.29	GALC	Krabbe disease	NM_000153.4	c.275G>A (p.Gly92Asp)	Exon 3	HM	1195x	0.0004	S/M/P	novel	Likely Pathogenic
108	LSD74	4 months/ F													No other details	β-galactocerebrosidase	0.31	GALC	Krabbe disease	NM_000153.4	c.592G>A (p.Glu198Lys)	Exon 6	HM	164x	not found	S/M/P	novel	Likely Pathogenic
109	LSD102	2.9Y/ M												🗸	Ataxia, nystagmus	β-galactocerebrosidase	0.7	GALC	Krabbe disease	NM_000153.4	No variant identified
110	LSD123	3Y/ M													No other details	β-galactocerebrosidase	0.66	GALC	Krabbe disease	NM_000153.4	c.1114G>C (p.Ala372Pro)	Exon 10	HM	574x	not found	S/M/P	novel	Likely Pathogenic
111	LSD138	1.3Y/ M													No other details	β-galactocerebrosidase	0.2	GALC	Krabbe disease	NM_000153.4	c.1964del (p.Pro655Leufs*2 c.1821dup (p.Thr608Tyrfs*3)	Exon 17 Exon15	HT	467x, 333x	not found	M	novel	Pathogenic
112	LSD24	1.1Y/ F		🗸			🗸								Hyperaccusis	β-hexosaminidase-A (62.7-659.4)	7	HEXA	Tay-Sachs disease	NM_000520.6	c.805G>C (p.Gly269Arg) c.524A>C (p.Asp175Ala)	Exon 7,5	HT	1025x, 2566x	not found	S/M/P	reported	Pathogenic, Likely Pathogenic
113	LSD36	1Y/ M													No other details	β-hexosaminidase-A	4.6	HEXB	Sandhoff disease	NM_000521.4	c.1270T>G (p.Trp424Gly)	Exon 11	HM	666x	not found	S/M	novel	Likely Pathogenic
114	LSD48	1Y/ F					🗸	🗸				🗸			Hyperaccusis	β-hexosaminidase-A	2.4	HEXA	Tay-Sachs disease	NM_000520.6	c.902T>G (p.Met301Arg) c.413-358del	Exon 8 Intron 3	HT	1256x	0.000016 not found	S/M/P	reported novel	Likely Pathogenic Uncertain significance
115	LSD78	/ M													No other details	β-hexosaminidase-A	0	HEXA	Tay-Sachs disease	NM_000520.6	c.2T>C	Exon 1	HM	385x	not found	S/M	reported	Pathogenic
116	LSD128	1.5Y/ M													No other details	β-hexosaminidase-A	11.9	HEXA	Tay-Sachs disease	NM_000520.6	c.1073+1G>A c.1006C>T (p.Gln336Ter)	Intron9 Exon 9	HT	103x 749x	0.02 not found	M	reported novel	Pathogenic
117	LSD134	1Y/ M														β-hexosaminidase-A	3.7	HEXA	Tay-Sachs disease	NM_000520.6	c.1259G>A (p.Trp420Ter)	Exon 11	HM	169x	not found	M	novel	Pathogenic
118	LSD199	3.3Y/ M		🗸											Hyperaccusis	β-hexosaminidase-A	14.3	HEXA	Tay-Sachs disease	NM_000520.6	No variant identified
119	LSD200	1.8Y/ M														β-hexosaminidase-A	9.6	HEXA	Tay-Sachs disease	NM_000520.6	c.805+1G>C c.187G>T (p.Glu63Ter)	Intron 7 Exon 1	HT	470x, 655x	not found 0.0004	M	reported novel	Pathogenic
120	LSD201	2.4Y/ M														β-hexosaminidase-A	2.4	HEXA	Tay-Sachs disease	NM_000520.6	c.754C>T (p.Arg252Cys)	Exon 7	HM	182x	0.0019	S/M/P	reported	Pathogenic
121	LSD173	1.2Y/ F													No other details	β-hexosaminidase-A (62.7-659.4) β-hexosaminidase-total (192.7-1758.7)	3 18.1	HEXB	Sandhoff disease	NM_000521.4	exon 1-5 deletion		HM	O/E: 0.0 (DECoN)				Likely Pathogenic
122	LSD8	10 months/ M													No other details	β-hexosaminidase-A β-hexosaminidase-total	0.9 35.2	HEXB	Sandhoff disease	NM_000521.4	c.445+1G>C	Intron 2	HM	506x	not found	M	reported	Pathogenic
123	LSD37	1.5Y/ M	🗸			🗸					🗸			Macrocephaly		β-hexosaminidase-A β-hexosaminidase-total	60 237	HEXB	Sandhoff disease	NM_000521.4	c.1597C>T (p.Arg533Cys) c.1417+5G>A	Exon 13 Intron 11	HT	1140x, 176x	0.003 0.002	S/M	reported	Pathogenic Likely Pathogenic
124	LSD79	3Y/ F		🗸			🗸	🗸							No other details	β-hexosaminidase-A β-hexosaminidase-total	664.3 702.6	HEXB	Sandhoff disease	NM_000521.4	No variant identified
125	LSD80	1Y/ M													No other details	β-hexosaminidase-A β-hexosaminidase-total		HEXB	Sandhoff disease	NM_000521.4	c.850C>T (p.Arg284Ter)	Exon 7	HM	511x	0.003	M	reported	Pathogenic
126	LSD81	9 months/ M													No other details	β-hexosaminidase-A β-hexosaminidase-total	61.28 74.53	HEXB	Sandhoff disease	NM_000521.4	exon 5 deletion		HM	O/E: 0.0 (DECoN)				Likely Pathogenic
127	LSD82	/ F		🗸				🗸			🗸				Papule	β-hexosaminidase-A β-hexosaminidase-total	17.1	HEXB	Sandhoff disease	NM_000521.4	c.1303_1304insCT (p.Arg435Thrfs*10)	Exon 11	HM	555x	not found	M	novel	Likely Pathogenic
128	LSD83	1.5Y/ M													No other details	β-hexosaminidase-A β-hexosaminidase-total	56.7 92.9	HEXB	Sandhoff disease	NM_000521.4	c.201del (p.Pro67Profs*87)	Exon 1	HM	1191x	not found	M	novel	Likely Pathogenic
129	LSD84	2Y/ F													No other details	β-hexosaminidase-A β-hexosaminidase-total	19.6 95.2	HEXB	Sandhoff disease	NM_000521.4	No variant identified
130	LSD85	1.2Y/ F													No other details	β-hexosaminidase-A β-hexosaminidase-total	36.2 70.4	HEXB	Sandhoff disease	NM_000521.4	c.816dup (p.Met273Tyrfs*4)	Exon 7	HM	1039x	not found	M	novel	Pathogenic
131	LSD20	11 months/ M				🗸	🗸					🗸			No other details	β-galactosidase (15.0-285.0)	15.6	GLB1	GM1 gangliosidosis	NM_000404.4	c.458-1G>C	Exon 4	HT	1380x	not found	M	novel	Likely Pathogenic
132	LSD32	1.5Y/ M	🗸			🗸	🗸								Hydrocele testis, mongolion spot	β-galactosidase	7.7	GLB1	GM1 gangliosidosis	NM_000404.4	c.1010T>C (p.Leu337Pro)	Exon 10	HM	998x	0.0004	S/M/P	reported	Likely Pathogenic
133	LSD47	11 months/ F													No other details	β-galactosidase	4	GLB1	GM1 gangliosidosis	NM_000404.4	c.65_75+1del (p.Arg22_Asn26delinsGln)	Exon 1	HM	242x	0.0004	M	novel	Pathogenic
134	LSD66	1Y/ M	🗸		🗸	🗸	🗸		🗸	🗸				🗸	Mongolion spot	β-galactosidase	9.6	GLB1	GM1 gangliosidosis	NM_000404.4	c.367G>A (p.Gly123Arg)	Exon 3	HM	630x	0.0008	S/M	reported	Pathogenic
135	LSD67	10 months/ M													No other details	β-galactosidase	0	GLB1	GM1 gangliosidosis	NM_000404.4	c.785G>A (p.(Gly262Glu) c.734-8A>G	Exon 7 Intron 6	HT	970x	0.002 0.0008	S/M	reported	Likely Pathogenic
136	LSD90	1.4Y/ M	🗸			🗸	🗸		🗸	🗸		🗸			Mongolion spot, macrocephaly	β-galactosidase	1.5	GLB1	GM1 gangliosidosis	NM_000404.4	c.75+2_75+3insT c.326G>C (p.Arg109Pro)	Intron 1 Exon 3	HT	93x 288x	0.02 0.0004	M S/M	novel	Likely Pathogenic
137	LSD92														No other details	β-galactosidase	0.37	GLB1	GM1 gangliosidosis	NM_000404.4	c.1077del (p.Lys359Lysfs*24) c.385G>C (p.Glu129Gln)	Exon 11 Exon 3	HT	36x 335x	0.0008	M S/M	reported	Likely Pathogenic
138	LSD97	11 months/ M				🗸			🗸	🗸					Mongolion spot, hydrocele testis, lymphangioma	β-galactosidase	0.11	GLB1	GM1 gangliosidosis	NM_000404.4	c.1077del (p.Lys359Lysfs*24)	Exon 11	HM	114x	0.0008	M	reported	Likely Pathogenic
139	LSD115	6 months/ M													No other details	β-galactosidase	0	GLB1	GM1 gangliosidosis	NM_000404.4	c.326G>C (p.Arg109Pro)	Exon 3	HM	155x	0.0004	S/M	novel	Likely Pathogenic
140	LSD125	1Y/ F	🗸			🗸			🗸					🗸	Hyperaccusis	β-galactosidase	0.71	GLB1	GM1 gangliosidosis	NM_000404.4	c.764A>C (p.Gln255Pro)	Exon 7	HM	562x	not found	S/M/P	novel	Likely Pathogenic
141	LSD135	5 months/ F													No other details	β-galactosidase	1	GLB1	GM1 gangliosidosis	NM_000404.4	c.971A>G (p.Tyr324Cys)	Exon 10	HM	466x	not found	M	reported	Likely pathogenic
142	LSD137	1Y/ M				🗸									No other details	β-galactosidase	1	GLB1	GM1 gangliosidosis	NM_000404.4	c.716C>T (p.Thr239Met)	Exon 6	HM	368x	0.002	S/M	reported	Pathogenic
143	LSD143	8 months/ M													No other details	β-galactosidase	0.8	GLB1	GM1 gangliosidosis	NM_000404.4	c.65_75+1del (p.Arg22_Asn26delinsGln)	Exon 1	HM	473x	0.0004	M	reported	Pathogenic
144	LSD148	11 months/ F	🗸			🗸				🗸					Mongolion spot	β-galactosidase	1.4	GLB1	GM1 gangliosidosis	NM_000404.4	c.266A>T (p.His89Leu)	Exon 3	HM	103x	not found	S/M	novel	Likely pathogenic
145	LSD190	1.2 Y/ F		🗸							🗸	🗸		🗸	Macrocephaly, mongolion spot	β-galactosidase	0	GLB1	GM1 gangliosidosis	NM_000404.4	c.1646C>T (p.Pro549Leu) c.569G>T (p.Gly190Val)	Exon 15 Exon 6	HT	427x, 575x	0.002 not found	S/M/P	reported novel	Pathogenic
146	LSD232	1 Y/ F	🗸				🗸	🗸		🗸	🗸			🗸	Hypotonia	β-galactosidase	0.9	GLB1	GM1 gangliosidosis	NM_000404.4	c.1077del (p.Lys359LysfsTer24) c.385G>C (p.Glu129Gln)	Exon 11 Exon 3	HT	76x, 458x	0.0008	M S/M	reported	Pathogenic Likely pathogenic
147	LSD202	/ F	🗸	🗸	🗸	🗸	🗸	🗸			🗸			🗸	Hyperaccusis, vision loss, no neck holding	β-galactosidase	0.5	GLB1	GM1 gangliosidosis	NM_000404.4	c.569G>T (p.Gly190Val )	Exon 6	HM	464x	not found	S/M	novel	Likely pathogenic
148	LSD203	1.2Y/F	🗸			🗸 mild	🗸		🗸		🗸				Hyperaccusis, scolisis, kyphosis, beaking of vertebra	β-galactosidase	0.95	GLB1	GM1 gangliosidosis	NM_000404.4	c.1221del (p.Lys704LysfsTer24)	Exon 12	HM	16x	not found	M	novel	Pathogenic
149	LSD16	7 months/ F													No other details	α-1,4-glucosidase (0.29-0.68)	0.1	GAA	Pompe disease	NM_000152.5	c.1A>G	Exon 1	HM	582x	not found	S/M	reported	Pathogenic
150	LSD28	5 months/ M													No other details	α-1,4-glucosidase	0.16	GAA	Pompe disease	NM_000152.5	c.1A>G	Exon 1	HM	92x	not found	S/M	reported	Pathogenic
151	LSD42	8 months/ F													No other details	α-1,4-glucosidase	0.11	GAA	Pompe disease	NM_000152.5	c.1933G>A (p.Asp645Asn)	Exon 14	HM	124x	0.0008	S/M/P	reported	Pathogenic
152	LSD62	5.5 months/ F													No other details	α-1,4-glucosidase	0.14	GAA	Pompe disease	NM_000152.5	c.1210G>T (p.Asp404Tyr)	Exon 8	HM	30x	not found	S/M/P	novel	Likely Pathogenic
153	LSD98	/ F													No other details	α-1,4-glucosidase	0.11	GAA	Pompe disease	NM_000152.5	c.1A>G c.1714C>G (p.His572Asp)	Exon 1 Exon 12	HT	328x, 77x	not found	S/M S/M/P	reported	Pathogenic
154	LSD108	1 month/ M													Failure to thrive, anemia, vomiting	α-1,4-glucosidase	0.28	GAA	Pompe disease	NM_000152.5	No variant identified
155	LSD204	4.2Y/ F														α-1,4-glucosidase	0.21	GAA	Pompe disease	NM_000152.5	No variant identified
156	LSD5	4Y/ M	🗸								🗸	🗸		🗸		Palmitoyl protein thioesterase (9.8-134.1)	5.7	CLN6	CLN-6 disease	NM_017882.3	c.775G>A (p.Gly259Ser)	Exon 7	HM	134x	0.002	S/P/M	reported	Likely Pathogenic
157	LSD86	10 months/ F														Palmitoyl protein thioesterase	5.1	PPT1	CLN-1 disease	NM_000310.4	No variant identified
158	LSD139	4Y/ F		🗸								🗸			Ataxia, autistic behaviour	Palmitoyl protein thioesterase	1.5	TPP1	CLN-2 disease	NM_000391.4	c.679T>C (p.Cys227Arg)	Exon 6	HM	468x	not found	S/M/P	reported	Likely pathogenic
159	LSD153	2Y/ M	🗸												Microcephaly, drooling	Palmitoyl protein thioesterase	0.25	PPT1	CLN-1 disease	NM_000310.4	c.451C>T (p.Arg151Ter)	Exon 5	HM	516X	0.02	M	reported	Pathogenic
160	LSD205	1.7 Y/ F		🗸				🗸				🗸		🗸	Cerebral atrophy, EEG shows generalized sharp waves	Palmitoyl protein thioesterase	0.44	PPT1	CLN-1 disease	NM_000310.4	Exon 1 deletion		HM	O/E: 0.0 (DECoN)				Likely pathogenic
161	LSD206	2.6 Y/ M		🗸				🗸						🗸	Impaired hearing	Palmitoyl protein thioesterase	0.1	PPT1	CLN-1 disease	NM_000310.4	c.713C>T (p.Pro238Leu)	Exon 7	HM	494x	not found	S/M/P	reported	Pathogenic
162	LSD207	3Y/ M		🗸				🗸			🗸	🗸		🗸	Broad based gait, hypotonia	Palmitoyl protein thioesterase	0.42	PPT1	CLN-1 disease	NM_000310.4	c.329A>G (p.Asn110Ser)	Exon 3	HM	948x	0.018		reported	Pathogenic
163	LSD208	3.6Y/ M		🗸				🗸				🗸		🗸	Cerebral atrophy	Palmitoyl protein thioesterase	0.72	PPT1	CLN-1 disease	NM_000310.4	c.713C>T (p.Pro238Leu)	Exon 7	HM	752x	not found	S/M/P	reported	Pathogenic
164	LSD87	5Y/ M													No other details	Tripeptidyl peptidase 1 (54.1-414.3)	5.6	PPT1	CLN-1 disease	NM_000310.4	c.896C>T (p.Ala299Val)	Exon 9	HT	968x	0.002	-	novel	Uncertain significance
165	LSD88	20Y/ M													No other details	Tripeptidyl peptidase 1	14.4	TPP1	CLN-2 disease	NM_000391.4	No variant identified
166	LSD126	4Y/ F	🗸									🗸			Ataxia	Tripeptidyl peptidase 1	0	TPP1	CLN-2 disease	NM_000391.4	c.616C>T (p.Arg206Cys)	Exon 6	HM	126x	0.001	S/M/P	reported	Likely Pathogenic
167	LSD209	2.2 Y/ M		🗸				🗸			🗸	🗸			Mild ADHD, autistic features	Tripeptidyl peptidase 1	0.61	TPP1	CLN-2 disease	NM_000391.4	c.130G>T (p.Glu44Ter)	Exon 3	HM	326x	not found	M	novel	Likely pathogenic
168	LSD210	6Y/ M		🗸				🗸				🗸		🗸	Ataxia, severe mental retardation	Tripeptidyl peptidase 1	0.8	TPP1	CLN-2 disease	NM_000391.4	c.1016G>A (p.Arg339Gln) c.1024A>C (p.Thr342Pro)	Exon 8	HT	124x, 254x	0.0004 not found	S/P	reported novel	Pathogenic Likely pathogenic
169	LSD295	5.8 months/M	🗸	🗸	🗸							🗸		🗸	Aggressive behaviour, autism, EEG showing multifocal sharp waves	Tripeptidyl peptidase 1	4.3	TPP1	CLN-2 disease	NM_000391.4	c.617G>A (p.Arg206His)	Exon 6	HM	122x	0.0004	S/M/P		Pathogenic
170	LSD18	10 months/ M													No other details	I-cell screening	Positive	GNPTAB	Mucolipidosis II, III- alpha,beta	NM_024312.5	c.3503_3504del (p.Leu1168Glnfs*5)	Exon 19	HM	549x	0.05	M	reported	Pathogenic
171	LSD35	1.7Y/ F	🗸		🗸	🗸			🗸						Microcephaly, mongolion spot, hypertonia	I-cell screening	Positive	GNPTAB	Mucolipidosis II, III- alpha,beta	NM_024312.5	c.3560_3561del (p.Glu1187Valfs*10) c.3503_3504del (p.Leu1168Glnfs*5)	Exon 19	HT	714x, 234x	0.05	M	novel reported	Pathogenic (both)
172	LSD75	3Y/ M													No other details	I-cell screening	Positive	GNPTAB	Mucolipidosis II, III- alpha,beta	NM_024312.5	c.3503_3504del (p.Leu1168Glnfs*5)	Exon 19	HM	106x	0.05	M	reported	Pathogenic
173	LSD76	2 months/ M			🗸				🗸						Anemia, dysostosis multiplex, short stature, jaundice	I-cell screening	Positive	GNPTAB	Mucolipidosis II, III- alpha,beta	NM_024312.5	No variant identified
174	LSD77	1.3Y/ M													No other details	I-cell screening	Positive	GNPTAB	Mucolipidosis II, III- alpha,beta	NM_024312.5	c.366-2A>G	Intron 4	HM	202x	not found	M	novel	Pathogenic
175	LSD89	3.5Y/ M													No other details	I-cell screening	Positive	GNPTAB	Mucolipidosis II, III- alpha,beta	NM_024312.5	c.3250C>T (p.Pro1084Ser)	Exon 17	HM	730x	not found	S/M/P	novel	Likely Pathogenic
176	LSD93	9 months/ M													No other details	I-cell screening	Positive	GNPTAB	Mucolipidosis II, III- alpha,beta	NM_024312.5	c.1144A>C (p.Thr382Pro)	Exon 10	HM	1193x	not found	S/M/P	reported	Likely Pathogenic
177	LSD104	1.5Y/ M													No other details	I-cell screening	Positive	GNPTAB	Mucolipidosis II, III- alpha,beta	NM_024312.5	c.3335+1G>A	Intron 17	HM	688X	0.003	M	reported	Pathogenic
178	LSD112	4 months/ F													No other details	I-cell screening	Positive	GNPTAB	Mucolipidosis II, III- alpha,beta	NM_024312.5	c.2550_2554del (p.Lys850Asnfs*10)	Exon 13	HM	178x	0.003	M	reported	Pathogenic
179	LSD114	2Y/ F			🗸	🗸			🗸						Craniosynostosis, frontal bossing,	I-cell screening	Positive	GNPTAB	Mucolipidosis II, III- alpha,beta	NM_024312.5	c.2550_2554del (p.Lys850Asnfs*10)	Exon 13	HM	291x	0.003	M	reported	Pathogenic
180	LSD116	31Y/ M													No other details	I-cell screening	Positive	GNPTAB	Mucolipidosis II, III- alpha,beta	NM_024312.5	No variant identified
181	LSD119	2Y/ F													No other details	I-cell screening	Positive	GNPTAB	Mucolipidosis II, III- alpha,beta	NM_024312.5	c.3503_3504del (p.Leu1168Glnfs*5)	Exon 19	HT	128x	0.05	M	reported	Pathogenic
182	LSD129	1.4Y/ M	🗸				🗸								Spinal deformities	I-cell screening	Positive	GNPTAB	Mucolipidosis II, III- alpha,beta	NM_024312.5	c.2685dup (p.Lys896Glufs*24) c.376_379del (p.Leu126Serfs*4)	Exon 13 Exon 5	HT	551x, 94x	not found	M	novel reported	Pathogenic
183	LSD142	11Y/ F														I-cell screening	Positive	GNPTAB	Mucolipidosis II, III- alpha,beta	NM_024312.5	c.43T>C (p.Ser15Pro)	Exon 1	HM	22x	not found	-	novel	Likely pathogenic
184	LSD165	6.5Y/ F	🗸		🗸				🗸				🗸		Short stature, proptosis	I-cell screening	Positive	GNPTAB	Mucolipidosis II, III- alpha,beta	NM_024312.5	c.1408+1G>T	Intron 11	HM	212x	not found	S/M/P	novel	Likely pathogenic
185	LSD211	3 Y/ M			🗸	🗸		🗸	🗸						Short stature	I-cell screening	Positive	GNPTAB	Mucolipidosis II, III- alpha,beta	NM_024312.5	c.3503_3504del (p.Leu1168Glnfs*5 )	Exon 19	HM		0.05	M	reported	Pathogenic
186	LSD30	2 months/ M													No other details	30% cells with Filippin stain		NPC1	Niemann-pick disease type-C1	NM_000271.5	c.2767A>G (p.Ile923Val)	Exon 18	HM	572x	not found	M	reported	Uncertain significance
187	LSD65	2.5Y/ F													No other details	75-80% cells with Filippin stain		NPC1	Niemann-pick disease type-C1	NM_000271.5	c.2533del (p.Val845Phefs*9)	Exon 17	HM	672x	not found	-	novel	Likely Pathogenic
