# Supplementary material for: Development, validation and application of single molecule molecular inversion probe based novel integrated genetic screening method for 29 common lysosomal storage disorders in India
Source: Hum Genomics. 2024 May 10;18:46. doi: 10.1186/s40246-024-00613-9 (PMC11088154; doi:10.1186/s40246-024-00613-9)
Supplement: Supplementary file 5 — Additional file 5. Clinical data and smMIP based assay result in 113 patients with a clinical suspicion of LSD in the diagnostic yield cohort. [file 40246_2024_613_MOESM5_ESM.xlsx]

## Sheet: Table
Sr no.	Patient ID	Age/ Gender	Global developmental delay	Regression	Facial dysmorphism	Hepato-splenomegaly	Cherry red spot	CNS involvement	Skeletal abnormalities	Muscle weakness	Seizures	Joint contractures	Abnormal MRI	Others	High likelihood/ low likelihood of LSD	Gene	Disease name	Transcript	Genetic diagnosis by smMIP assay	Location	Zygosity	Depth	gnomAD frquency (%)	In-silico tools	Classification	Novel/Reported
1	LSD9	7 months/ F			ü									Corneal dystrophy	High	IDUA	MPS I/ Hurler syndrome	NM_000203.5	c.1096_1099del (p.Thr366Argfs*73)	Exon 8	HM	34x	not found	M	Pathogenic	Novel
2	LSD140	1.9Y/ M												Suspected with MPS	High	IDUA	MPS I/ Hurler syndrome	NM_000203.5	c.784del (p.His262Thrfs*55)	Exon 6	HM	423x	0.002	M	Pathogenic	Reported
3	LSD212	1.2 Y/ M	ü		ü	ü		ü	ü	ü		ü		mongolion spot, hypertrichosis, corneal clouding	High	IDUA	MPS I/ Hurler syndrome	NM_000203.5	c.784del (p.His262Thrfs*55)	Exon 6	HM	328x	0.002	M	Pathogenic	Reported
4	LSD2	4Y/ M		ü	ü										High	IDS	MPS II/ Hunter syndrome	NM_000202.8	exon 9 deletion	Exon 9	HEM	O/E: 0.0 (DECoN)			Pathogenic
5	LSD26	4Y/ M	ü		ü										High	IDS	MPS II/ Hunter syndrome	NM_000202.8	c.1006+1G>A	Intron 7	HEM	763x	not found	M	Pathogenic	Novel
*6	LSD146	31Y/ F												Previous child suspected with MPS II	High	IDS	MPS II/ Hunter syndrome	NM_000202.8	c.403_404delAAinsGC (p.Lys135Ala) c.393_394insC (p.Ser132LeufsTer13)	Exon 3	Both Are HT (Likely To Be In Cis)	By Sanger	not found	M	Pathogenic	Novel
7	LSD162	7Y/ M			ü	ü								Noisy breathing, thick tongue	High	IDS	MPS II/ Hunter syndrome	NM_000202.8	c.692C>G (p.Pro231Arg)	Exon 5	HEM	118x	not found	S/M/P	Pathogenic	Novel
8	LSD163	3.6Y/ M	ü		ü									Recurrent colds	High	IDS	MPS II/ Hunter syndrome	NM_000202.8	c.708G>A (p.(=))	Exon 5	HEM	104x	not found	CADD	Likely pathogenic	Reported
9	LSD213	6 Y/ M	ü	ü	ü	ü		ü	ü			ü		Clinodactyly, thick skin, recurrent upper respiratory tract infections	High	IDS	MPS II/ Hunter syndrome	NM_000202.8	c.482C>T (p.Ser161Phe) c.470C>G (p.Pro157Arg)	Exon 4	HEM	292x	not found	M S/M/P	Uncertain significance	Novel
10	LSD214	3 Y/ M	ü		ü	ü		ü	ü					corneal clouding	High	IDS	MPS II/ Hunter syndrome	NM_000202.8	c.404_405del (p.Lys135SerfsTer9)	Exon 3	HEM	By Sanger	not found	S/M/P	Pathogenic	Novel
11	LSD6	8Y/ M			ü				ü					Drooling, hyperactivity, recurrent upper respiratory tract infections	High	SGSH	MPS III A/ Sanphilippo A	NM_000199.5	c.97G>A (p.Gly33Arg)	Exon 2	HM	858x	0.009	M/P	Likely Pathogenic	Reported
12	LSD215	7 Y/ M		ü	ü			ü						Hypertrichosis	High	SGSH	MPS III A/ Sanphilippo A	NM_000199.5	c.1430A>C (p.Asp477Ala)	Exon 8	HM	363x	not found	S/M/P	Likely pathogenic	Novel
13	LSD216	4.5 Y/ M	ü		ü									Hypertrichosis, hyperaccusis	High	SGSH	MPS III A/ Sanphilippo A	NM_000199.5	c.1130G>A (p.Arg377His) c.817G>A (p.Asp273Asn)	Exon 8 Exon 7	HT	212x, 214x	0.0004 0.0008	S/M/P	Pathogenic Likely pathogenic	Reported
14	LSD296	12.3 Y/F		ü	ü	ü		ü			ü			Short stature, pancytopenia	High	SGSH	MPS III A/ Sanphilippo A	NM_000199.5	c.1129C>T (p.Arg377Lys)	Exon 8	HM	246x	0.004	S/M/P	Likely pathogenic	Reported
15	LSD154	9Y/ M													High	NAGLU	MPS III B/ Sanfilippo B	NM_000263.4	c.1706A>G (p.Gln569Arg)	Exon 6	HM	78X	not found	M/P	Likely pathogenic	Novel
16	LSD217	4.9 Y/ M		ü	ü	ü			ü					Pectus carinatum	High	NAGLU	MPS III B/ Sanfilippo B	NM_000263.4	c.419A>C (p.Tyr140Ser)	Exon 2	HM	40x	not found	S/M/P	Likely pathogenic	Novel
17	LSD218	6 Y/ M		ü	ü									Bullet shaped phallanges, hypertrichosis	High	NAGLU	MPS III B/ Sanfilippo B	NM_000263.4	c.608G>C (p.Arg203Pro)	Exon 3	HM	82x	not found	S/M	Uncertain significance	Novel
18	LSD219	12 Y/ M	ü		ü			ü	ü					Hearing impairment, dysostosis multiplex	High	NAGLU	MPS III B/ Sanfilippo B	NM_000263.4	c.374C>A (p.Thr125Lys)	Exon 1	HM	56x	not found	M	Uncertain significance	Novel
19	LSD220				ü									Aggressive behaviour, depressed nasal bridge, thick eyebrows	High	NAGLU	MPS III B/ Sanfilippo B	NM_000263.4	c.764+1G>C c.2194del (p.Leu732SerfsTer75)	Intron 4 Exon 6	HT	150x, 808x	not found	M	Pathogenic Likely pathogenic	Novel
20	LSD221	14 Y/ M		ü	ü			ü						aggressive behaviour, hypertrichosis	High	NAGLU	MPS III B/ Sanfilippo B	NM_000263.4	c.814_820dup (p.Ser274*)	Exon 5	HM	307x	not found	M	Pathogenic	Novel
21	LSD222	12 Y/ M	ü	ü	ü			ü						aggressive behaviour, hypertrichosis	High	NAGLU	MPS III B/ Sanfilippo B	NM_000263.4	c.814_820dup (p.Ser274*)	Exon 5	HM	178x	not found	M	Pathogenic	Novel
22	LSD223	6.5 Y/ M	ü		ü	ü		ü	ü					Hearing impairment, short stature	High	NAGLU	MPS III B/ Sanfilippo B	NM_000263.4	c.739G>T (p.Gly247Trp)	Exon 4	HM	94x	not found	S/M/P	Likely pathogenic	Novel
23	LSD224	5 Y/ M	ü	ü	ü	ü		ü	ü				ü	aggressive behaviour, bushy eyebrows, hyperaccusis	High	NAGLU	MPS III B/ Sanfilippo B	NM_000263.4	c.381C>G (p.Asn127Lys)	Exon 1	HM	108x	0.001	S/M	Likely pathogenic	Novel
24	LSD290	3.2 Y/M	ü		ü	ü			ü					Mild joint stiffness	High	NAGLU	MPS III B/ Sanfilippo B	NM_000263.4	c.1162C>T (p.Gln388Ter)	Exon 6	HM	775x	0.0008	M	Pathogenic	Reported
25	LSD141	6Y/ M												Suspected with MPS	High	GALNS	MPS IV A/ Morquio-A disease	NM_000512.5	c.181C>T (p.Arg61Trp) c.647T>C (p.Phe216Ser)	Exon 2 Exon 7	HT	176x, 32x	0.004 0.0008	S/M/P	Pathogenic Likely pathogenic	Reported
26	LSD147	10Y/ M			ü				ü					Corneal opacity	High	GALNS	MPS IV A/ Morquio-A disease	NM_000512.5	c.245C>T (p.Ser82Leu) c.448C>T (p.His150Tyr)	Exon 3 Exon 5	HT	62x, 140x	0.001 0.0004	S/M/P M/P	Pathogenic Likely pathogenic	Reported
27	LSD225	6.8 Y/ M			ü	ü			ü	ü				Corneal haze, hyperlaxity	High	GALNS	MPS IV A/ Morquio-A disease	NM_000512.5	c.235T>C (p.Cys79Arg)	Exon 2	HM	246x	0.0008	S/M/P	Pathogenic	Reported
28	LSD226	1.6 Y/ M			ü				ü					kyphoscoliosis, pectus carinatum, bilateral club foot	High	GALNS	MPS IV A/ Morquio-A disease	NM_000512.5	c.374del (p.Pro125Argfs*4)	Exon 4	HM	121x	not found	M	Pathogenic	Novel
29	LSD227	2.6 Y/ F							ü	ü				Ankle clonus, platyspondyly, squint	High	GALNS	MPS IV A/ Morquio-A disease	NM_000512.5	c.1175C>T (p.Ala392Val) and deletion of exon 4-5	Exon 11	HT	390x	0.003	S/M/P	Pathogenic Uncertain significance	Reported
30	LSD228	3.5Y/ F		ü	ü	ü			ü	ü	ü		ü	short stature	High	GALNS	MPS IV A/ Morquio-A disease	NM_000512.5	c.1502G>C (p.Cys501Ser)	Exon 14	HM	480x	not found	S/M/P	Likely pathogenic	Reported
31	LSD297	11.7 Y/M			ü	ü			ü					short stature, hypertrichosis, joint laxity	High	GALNS	MPS IV A/ Morquio-A disease	NM_000512.5	c.647T>C (p.Phe216Ser)	Exon 7	HM	40x	0.008	S/M/P	Pathogenic	Reported
32	LSD229	5 Y/ M	ü		ü			ü	ü			ü		Corneal clouding	High	ARSB	MPS VI/ Maroteaux–Lamy syndrome	NM_000046.5	c.966G>C (p.Trp322Cys)	Exon 5	HM	766x	not found	S/M/P	Likely pathogenic	Novel
33	LSD230	1.5 Y/ M			ü			ü	ü	ü		ü		Mongoloid spots, coxa valga, dysplstic pelvis	High	ARSB	MPS VI/ Maroteaux–Lamy syndrome	NM_000046.5	c.352_365dup (p.Pro123Serfs*16)	Exon 2	HM	416x	not found	M	Pathogenic	Novel
34	LSD231	1.4 Y/ M				ü								Anemia	Low	GBA	Gaucher disease	NM_000157.4	c.1448T>C (p.Leu483Pro)	Exon 10	HM	269x	0.13	S/M/P	Pathogenic	Reported
35	LSD233	Child expired at age of 1.3Y/ F													High	GBA	Gaucher disease	NM_000157.4	c.1448T>C (p.Leu483Pro) c.371T>C (p.Met124Thr )	Exon 10 Exon 4	HT (mother) HT (father)	Sanger	0.13	S/M/P	Pathogenic	Reported novel
36	LSD234	1.6 Y/ F				ü								mild ascites	High	GBA	Gaucher disease	NM_000157.4	c.1504C>T (p.Arg502Cys)	Exon 10	HM	245x	7.17e-05	S/P	Pathogenic	Reported
37	LSD235	2Y/ M		ü		ü								Short stature	High	GBA	Gaucher disease	NM_000157.4	c.1342G>C (p.Asp448His) RecNcil complex	Exon 9 Exon 10	HT	Sanger			Pathogenic	Reported
38	LSD236	8 months/F													High	GBA	Gaucher disease	NM_000157.4	c.1448T>C (p.Leu483Pro)	Exon 10	HM	Sanger	0.13	S/M/P	Pathogenic	Reported
39	LSD288	12 Y/F				ü								Anemia	High	GBA	Gaucher disease	NM_000157.4	c.1234T>G (p.Tyr412Asp)	Exon 9	HM	84x	not found	S/M/P	Pathogenic	Reported
40	LSD170	9Y/ M				ü								Sea-blue histiocytosis	High	SMPD1	Niemann-pick disease type A&B	NM_000543.5	c.1131+5A>G	Intron 2	HM	1080x	0.0008	M	Uncertain significance	Novel
41	LSD237	10 Mo/ F	ü		ü	ü	ü			ü				Failure to thrive	High	SMPD1	Niemann-pick disease type A&B	NM_000543.5	c.1624C>T (p.Arg542Ter)	Exon 6	HM	457x	0.006	M	Pathogenic	Reported
42	LSD238	1.5 Y/ F	ü	ü				ü		ü				Impaired vision	High	SMPD1	Niemann-pick disease type A&B	NM_000543.5	c.1772G>A (p.Arg591His) c.1529C>T (p.Ser510Phe )	Exon 6	HT	332x, 108x	0.007 0.08	S/M	Uncertain significance	Novel
43	LSD239	1 Y/ M	ü		ü	ü		ü	ü						High	SMPD1	Niemann-pick disease type A&B	NM_000543.5	c.1624C>T (p.Arg542Ter )	Exon 6	HM	457x	0.006	M	Pathogenic	Reported
44	LSD131	5 months/ F				ü								Failure to thrive	Low	ARSA	MLD	NM_000487.6	c.869G>A (p.Arg290His)	Exon 5	HT	1108x	0.00012	M	Pathogenic	Reported
45	LSD164	2Y/ F											ü	Leukodystrophy	High	ARSA	Metachromatic leukodystrophy	NM_000487.6	c.582del (p.Pro194Profs*6)	Exon 4	HM	403x	not found	M	Pathogenic	Novel
46	LSD161	1Y/ M		ü										Microcephaly	High	GALC	Krabbe disease	NM_000153.4	c.739G>T (p.Val247Phe)	Exon 7	HM	667x	not found	S/M	Likely pathogenic	Novel
47	LSD240	11 Y/ F	ü		ü			ü					ü	Distal hypotonia, aggressive behaviour, syndactyly of b/l 2nd and 3rd toes	Low	GALC	Krabbe disease	NM_000153.4	c.41C>G (p.Ala14Gly)	Exon 1	HM	238x	0.1	-	Likely benign	Novel
48	LSD4			ü									ü	hyperpigmentation, abnormal cry	High	GLB1	GM1 gangliosidosis	NM_000404.4	c.1077del (p.Val360Thrfs*23) c.1071T>G (p.Phe357Leu)	Exon 11	HM	116x	0.0008	M	Pathogenic	Reported
49	LSD241	6 month / M	ü							ü				Failure to thrive, feeding difficulty	High	GAA	Pompe disease	NM_000152.5	c.1927G>A (p.Gly643Arg)	Exon 14	HM	14x	0.003	S/M/P	Pathogenic	Reported
50	LSD242	1.7 Y/ F	ü	ü							ü		ü	Microcephaly, hereditary retinal dystrophy	High	PPT1	CLN-1 disease	NM_000310.4	c.713C>T (p.Pro238Leu)	Exon 7	HM	378x	not found	S/M/P	Pathogenic	Reported
51	LSD292	2.3 Y/M													High	PPT1	CLN-1 disease	NM_000310.4	c.674T>C (p.Phe225Ser)	Exon 7	HM	2260x	0.0004	S/M/P	Likely pathogenic	Reported
52	LSD243	6 Y/ M		ü				ü			ü				High	CLN6	CLN-6 disease	NM_017882.3	c.367G>A (p.Gly123Ser)	Exon 4	HM	56x	not found	S/M/P	Likely pathogenic	Novel
53	LSD244	1 Y/ F	ü		ü	ü		ü		ü					High	GNPTAB	Mucolipidosis II, III- alpha,beta	NM_024312.5	c.202C>T (p.Arg68Trp)	Exon 2	HT	433x	0.0006	S/M/P	Likely pathogenic	Novel
54	LSD245	2 Y/ M	ü		ü									Short stature	High	GNPTAB	Mucolipidosis II, III- alpha,beta	NM_024312.5	c.202C>T (p.Arg68Trp)	Exon 2	HT	650x	0.0006	S/M/P	Likely pathogenic	Novel
55	LSD44	3Y/ M		ü				ü							High	NPC2	Niemann-pick disease type-C2	NM_006432.5	Ex 2,3 deletion	Ex 2,3 deletion	HM	O/E: 0.0 (DECoN)			Likely pathogenic
56	LSD150	5 months/ M				ü	ü			ü				Mongolion spot	High	NPC1	Niemann-pick disease type-C1	NM_000271.5	c.3754+3A>C	Intron 24	HM	1168x	0.0004	M	Uncertain significance	Novel
57	LSD152	2.9Y/ F				ü	ü							Fatigue, palor, anemia	High	NPC1	Niemann-pick disease type-C1	NM_000271.5	c.2873G>T (p.Arg958Leu)	Exon 19	HM	622x	not found	S/M/P	Likely pathogenic	Novel
58	LSD246	7 Y/ F	ü		ü			ü			ü			vertical gaze palsy	High	NPC1	Niemann-pick disease type-C1	NM_000271.5	c.2873G>A (p.Arg958Gln) c.2776G>A (p.Ala926Thr)	Exon 19 Exon 18	HT	314x, 328x	0.002	S/M/P	Likely pathogenic	Novel Reported
59	LSD247	2.5Y/ M	ü	ü	ü	ü								Gum hypertrophy	High	NPC1	Niemann-pick disease type-C1	NM_000271.5	c.2291C>A (p.Ala764Glu)	Exon 15	HM	170x	not found	S/P	Pathogenic	Novel
60	LSD248		ü		ü			ü			ü		ü	Ataxia, optic dystrophy	Low	PSAP	Prosaposin deficiency	NM_002778.4	c.875T>G (p.Val292Gly)	Exon 8	HM	364x	0.001	Mutpred	Uncertain significance	Novel
61	LSD18	/ M												Jaundice, fever, vomiting	Low				No variant identified
62	LSD158	4.5Y/ M				ü								Failure to thrive, anemia	High				No variant identified
63	LSD159	1.5 month/ F		ü		ü	ü								High				No variant identified
64	LSD160	9Y/ M							ü					Hand deformity, beaking of lumbar vertebra	High				No variant identified
65	LSD167	5.3Y/ M	ü		ü									Speech delay	Low				No variant identified
66	LSD168	3Y/ M												Elevated total and free sialic acid in urine	Low				No variant identified
67	LSD174	7Y/ F	ü		ü	ü	ü							Microcephaly	High				No variant identified
68	LSD298	13 Y/ M	ü		ü		ü		ü					Genu valgum, platyspondyly, corneal opacity	High				No variant identified
69	LSD299	10 days/ M				ü	ü							Hypokinesia	High				No variant identified
70	LSD249	3.6 Y/ M		ü	ü					ü			ü	hyperlaxity of joint, ataxia	Low				No variant identified
71	LSD250	1.9 Y/ F	ü	ü		ü		ü					ü	Hyperaccusis	Low				No variant identified
72	LSD251	2.8 Y/ M		ü	ü			ü					ü	Startle, alopecia	Low				No variant identified
73	LSD252	3.8 Y/ M		ü	ü	ü				ü					High				No variant identified
74	LSD253	8 Y/ F		ü				ü		ü	ü		ü	Ataxia	Low				No variant identified
75	LSD254	4.7 Y/ F	ü		ü	ü		ü			ü			Hypertrichosis	High				No variant identified
76	LSD255	2.3 Y/ M		ü	ü	ü					ü			Bullet shaped cervical vertebra	High				No variant identified
77	LSD256	7 Y/ M	ü	ü						ü				Visual impairment	Low				No variant identified
78	LSD257	/ F		ü			ü	ü			ü		ü		High				No variant identified
79	LSD258	5.1 Y/ F		ü				ü			ü			Spasticity, dystonia	High				No variant identified
80	LSD259	3.8 Y/ F			ü			ü			ü			delayed speech, mild hyperactivity	Low				No variant identified
81	LSD260	10 Y/ F	ü	ü	ü						ü		ü	Spasticity, ataxia, nystagmus	Low				No variant identified
82	LSD261	4.6 Y/ M	ü		ü			ü			ü		ü		Low				No variant identified
83	LSD262	1 Y 10 Mo/ F		ü	ü					ü	ü		ü	Hypertrichosis, visual impairment	Low				No variant identified
84	LSD263	1 Y 11 Mo/ M	ü		ü			ü						Impaired hearing	Low				No variant identified
*85	LSD264	25Y/ M												Previous child suspected with NPC	Low				No variant identified
86	LSD265	1.2 Y/ M	ü	ü						ü			ü	Spasticity, strabismus	Low				No variant identified
87	LSD266	2 Y/ F											ü	Hydrocephalus, leukodystrophy	Low				No variant identified
88	LSD267	5 Y/ M				ü								upper respiratory tract infections	Low				No variant identified
89	LSD268	2 Y/ F													Low				No variant identified
90	LSD269	2.3 Y/ F	ü		ü	ü		ü	ü					corneal clouding	High				No variant identified
91	LSD270	1.8 Y/ F	ü	ü			ü	ü		ü	ü		ü	Impaired vision	High				No variant identified
92	LSD271	4 Months/ M	ü		ü				ü					Mongolion spot, corneal clouding	Low				No variant identified
93	LSD272	5 Y/ M	ü					ü		ü	ü		ü	ataxia, epileptic encephalopathy	Low				No variant identified
94	LSD273	8 Y/ M	ü		ü	ü				ü				Hyperaccusis, aggressive behavior	Low				No variant identified
95	LSD274	10 Y/ F	ü		ü					ü					Low				No variant identified
96	LSD275	3 Y/ M	ü		ü										Low				No variant identified
97	LSD276	5 Y/ F	ü	ü	ü						ü			Hypertrichosis	Low				No variant identified
98	LSD277	11 months/ M				ü									Low				No variant identified
99	LSD278	9 Y/ M		ü				ü			ü		ü	Aggressive behaviour, visual impairment	Low				No variant identified
100	LSD279	2 Y/ M	ü												High				No variant identified
101	LSD280	3.9 Y/ M	ü		ü			ü					ü	Ataxia, nystagmus, occulomotor apraxia, gaze palsy	Low				No variant identified
102	LSD281					ü								Ataxia, microcephaly	Low				No variant identified
103	LSD282	5 Y/ M	ü		ü			ü							Low				No variant identified
104	LSD283	2 months/ M												Bone marrow study: s/o Niemann pick disease	Low				No variant identified
105	LSD284	14 Y/M	ü	ü	ü			ü					ü	Aggressive behaviour, hypertrichosis, clinodactyly, malaligned teeth	Low				No variant identified
106	LSD285	3.7 Y/M	ü		ü			ü						Rhizomelia, brachydactyly, clinodactyly	Low				No variant identified
107	LSD189	1.9 Y/M	ü		ü			ü						Hypertrophic cardiomyopathy	High				No variant identified
108	LSD192	5 Y/M		ü				ü			ü		ü	Hyperaccusis, cerebral and cerebellar atrophy	High				No variant identified
109	LSD194	9.6 Y/F	ü					ü						Hypotonia, cerebellar atrophy	Low				No variant identified
110	LSD286	/M	ü	ü				ü			ü		ü	Hypotonia, aggressive behaviour, optic atrophy, cerebral and cerebellar atrophy	High				No variant identified
111	LSD287	8 Y/F	ü		ü									Autism, hypotonia, aggressive behaviour	Low				No variant identified
112	LSD293	11 months/ M				ü								Short stature	Low				No variant identified
113	LSD172	/M													Low				No variant identified
		* Parental samples were assessed as child DNA was not available
	In-silico tool	M: Mutation taster	S: SIFT	P: Polyphen2
