# Supplementary material for: Development, validation and application of single molecule molecular inversion probe based novel integrated genetic screening method for 29 common lysosomal storage disorders in India
Source: Hum Genomics. 2024 May 10;18:46. doi: 10.1186/s40246-024-00613-9 (PMC11088154; doi:10.1186/s40246-024-00613-9)
Supplement: Supplementary file 7 — Additional file 7. Coverage data of 903 probes using Dried Blood Spot (DBS) extracted DNA and Manual blood extracted DNA in smMIP-NGS assay. [file 40246_2024_613_MOESM7_ESM.xlsx]

## Sheet: DBS
	DBS extracted genomic DNA (Barcode)							Manual extraction genomic DNA (Barcode)
Probe	S-193	S-203	B-10120	Average				S-193	S-203	B-10120	Average		Average		Previous	Present
NM_000310.3_PPT1_Exon9_0001	584	283	328	398.333	159.682	NM_000310.3_PPT1_Exon9_0001		722	570	470	587.333	258.377	S-193	146x	199x
NM_000310.3_PPT1_Exon9_0002	70	8	18	32		NM_000310.3_PPT1_Exon9_0002		450	306	114	290		S-203	26x	20x
NM_000310.3_PPT1_Exon8_0003	577	170	260	335.667		NM_000310.3_PPT1_Exon8_0003		579	622	379	526.667		B-10120	349x	297x
NM_000310.3_PPT1_Exon8_0004	725	300	294	439.667		NM_000310.3_PPT1_Exon8_0004		902	701	687	763.333		B-10163		282x
NM_000310.3_PPT1_Exon7_0005	276	140	114	176.667		NM_000310.3_PPT1_Exon7_0005		334	168	422	308				previous run
NM_000310.3_PPT1_Exon7_0006	268	136	104	169.333		NM_000310.3_PPT1_Exon7_0006		339	184	388	303.667				Manually extracted DNA from blood (Data for Barcodes captured)
NM_000310.3_PPT1_Exon6_0007	96	72	46	71.3333		NM_000310.3_PPT1_Exon6_0007		184	142	146	157.333				10120	203	193
NM_000310.3_PPT1_Exon6_0008	70	48	16	44.6667		NM_000310.3_PPT1_Exon6_0008		136	64	204	134.667			Average percentage of Duplicate data	37.7134	40.4264	37.0757	38.4052
NM_000310.3_PPT1_Exon5_0009	322	146	154	207.333		NM_000310.3_PPT1_Exon5_0009		402	328	476	402			S.D.	12.0025	11.912	12.1013
NM_000310.3_PPT1_Exon5_0010	290	168	110	189.333		NM_000310.3_PPT1_Exon5_0010		290	160	378	276			Min	0	0	0
NM_000310.3_PPT1_Exon4_0011_SNP_a	337	126	132	198.333		NM_000310.3_PPT1_Exon4_0011_SNP_a		896	660	357	637.667			Max	80	67.5376	66.4065
NM_000310.3_PPT1_Exon4_0012	893	401	502	598.667		NM_000310.3_PPT1_Exon4_0012		677	593	960	743.333
NM_000310.3_PPT1_Exon3_0013_SNP_a	54	24	32	36.6667		NM_000310.3_PPT1_Exon3_0013_SNP_a		98	70	232	133.333					DBS DNA (Data for Barcodes captured)
NM_000310.3_PPT1_Exon3_0014	300	170	184	218		NM_000310.3_PPT1_Exon3_0014		378	300	517	398.333				10120	203	193
NM_000310.3_PPT1_Exon3_0015	82	44	18	48		NM_000310.3_PPT1_Exon3_0015		152	94	318	188			Average percentage of Duplicate data	44.2195	45.1627	44.2195	44.5339
NM_000310.3_PPT1_Exon2_0016	270	150	148	189.333		NM_000310.3_PPT1_Exon2_0016		644	444	442	510			S.D.	11.6131	11.6826	11.6131
NM_000310.3_PPT1_Exon2_0017	218	100	90	136		NM_000310.3_PPT1_Exon2_0017		419	352	184	318.333			Min	0	0	0
NM_000310.3_PPT1_Exon1_0018	317	137	138	197.333		NM_000310.3_PPT1_Exon1_0018		491	328	309	376			Max	67.9096	66.6667	67.9096
NM_000310.3_PPT1_Exon1_0019	83	45	42	56.6667		NM_000310.3_PPT1_Exon1_0019		145	109	62	105.333
NM_000310.3_PPT1_Exon1_0020	76	26	38	46.6667		NM_000310.3_PPT1_Exon1_0020		132	124	23	93
NM_000157.4_GBA_Exon10_0021_SNP_a	318	218	118	218		NM_000157.4_GBA_Exon10_0021_SNP_a		367	212	492	357
NM_000157.4_GBA_Exon10_0022_SNP_a	600	248	246	364.667		NM_000157.4_GBA_Exon10_0022_SNP_a		725	518	320	521
NM_000157.4_GBA_Exon10_0023	153	64	55	90.6667		NM_000157.4_GBA_Exon10_0023		132	82	54	89.3333
NM_000157.4_GBA_Exon10_0024	592	228	297	372.333		NM_000157.4_GBA_Exon10_0024		528	466	348	447.333
NM_000157.4_GBA_Exon10_0025	574	347	141	354		NM_000157.4_GBA_Exon10_0025		649	533	445	542.333
NM_000157.4_GBA_Exon9_0026	268	152	104	174.667		NM_000157.4_GBA_Exon9_0026		506	347	499	450.667
NM_000157.4_GBA_Exon9_0027	122	68	40	76.6667		NM_000157.4_GBA_Exon9_0027		192	114	172	159.333
NM_000157.4_GBA_Exon8_0028	70	34	28	44		NM_000157.4_GBA_Exon8_0028		76	44	117	79
NM_000157.4_GBA_Exon8_0029	66	36	28	43.3333		NM_000157.4_GBA_Exon8_0029		112	44	257	137.667
NM_000157.4_GBA_Exon8_0030	198	106	76	126.667		NM_000157.4_GBA_Exon8_0030		147	120	357	208
NM_000157.4_GBA_Exon8_0031_SNP_a	94	66	44	68		NM_000157.4_GBA_Exon8_0031_SNP_a		130	78	649	285.667
NM_000157.4_GBA_Exon7_0032	918	436	459	604.333		NM_000157.4_GBA_Exon7_0032		966	935	658	853
NM_000157.4_GBA_Exon7_0033	108	62	35	68.3333		NM_000157.4_GBA_Exon7_0033		134	92	103	109.667
NM_000157.4_GBA_Exon7_0034	716	378	318	470.667		NM_000157.4_GBA_Exon7_0034		1045	853	593	830.333
NM_000157.4_GBA_Exon7_0035	129	62	46	79		NM_000157.4_GBA_Exon7_0035		110	86	126	107.333
NM_000157.4_GBA_Exon6_0036	192	106	92	130		NM_000157.4_GBA_Exon6_0036		322	172	418	304
NM_000157.4_GBA_Exon6_0037	66	42	22	43.3333		NM_000157.4_GBA_Exon6_0037		200	150	134	161.333
NM_000157.4_GBA_Exon6_0038	360	185	203	249.333		NM_000157.4_GBA_Exon6_0038		561	395	560	505.333
NM_000157.4_GBA_Exon4_0039	186	72	88	115.333		NM_000157.4_GBA_Exon4_0039		300	198	220	239.333
NM_000157.4_GBA_Exon4_0040	244	116	124	161.333		NM_000157.4_GBA_Exon4_0040		426	296	468	396.667
NM_000157.4_GBA_Exon4_0041	50	28	26	34.6667		NM_000157.4_GBA_Exon4_0041		50	8	36	31.3333
NM_000157.4_GBA_Exon3_0042	86	46	42	58		NM_000157.4_GBA_Exon3_0042		90	58	100	82.6667
NM_000157.4_GBA_Exon3_0043	530	284	218	344		NM_000157.4_GBA_Exon3_0043		588	460	817	621.667
NM_000157.4_GBA_Exon3_0044	198	120	94	137.333		NM_000157.4_GBA_Exon3_0044		252	201	644	365.667
NM_000157.4_GBA_Exon2_0045_SNP_a	522	282	238	347.333		NM_000157.4_GBA_Exon2_0045_SNP_a		579	376	719	558
NM_000157.4_GBA_Exon2_0046	308	140	130	192.667		NM_000157.4_GBA_Exon2_0046		438	284	433	385
NM_000157.4_GBA_Exon1_0047	242	140	94	158.667		NM_000157.4_GBA_Exon1_0047		320	166	456	314
NM_001042465.3_PSAP_Exon15_0048	378	194	196	256		NM_001042465.3_PSAP_Exon15_0048		688	642	520	616.667
NM_001042465.3_PSAP_Exon14_0049	676	336	368	460		NM_001042465.3_PSAP_Exon14_0049		878	847	512	745.667
NM_001042465.3_PSAP_Exon14_0050	802	424	345	523.667		NM_001042465.3_PSAP_Exon14_0050		938	773	695	802
NM_001042465.3_PSAP_Exon13_0051	0	0	0	0		NM_001042465.3_PSAP_Exon13_0051		0	0	0	0
NM_001042465.3_PSAP_Exon13_0052	558	244	282	361.333		NM_001042465.3_PSAP_Exon13_0052		500	458	356	438
NM_001042465.3_PSAP_Exon11_0053_SNP_a	404	206	211	273.667		NM_001042465.3_PSAP_Exon11_0053_SNP_a		524	448	334	435.333
NM_001042465.3_PSAP_Exon11_0054_SNP_a	322	166	118	202		NM_001042465.3_PSAP_Exon11_0054_SNP_a		348	246	288	294
NM_001042465.3_PSAP_Exon11_0055	325	206	164	231.667		NM_001042465.3_PSAP_Exon11_0055		419	296	882	532.333
NM_001042465.3_PSAP_Exon11_0056	16	22	10	16		NM_001042465.3_PSAP_Exon11_0056		62	24	64	50
NM_001042465.3_PSAP_Exon11_0057	215	138	90	147.667		NM_001042465.3_PSAP_Exon11_0057		256	136	391	261
NM_001042465.3_PSAP_Exon11_0058	144	68	40	84		NM_001042465.3_PSAP_Exon11_0058		220	108	160	162.667
NM_001042465.3_PSAP_Exon11_0059	106	80	34	73.3333		NM_001042465.3_PSAP_Exon11_0059		175	100	311	195.333
NM_001042465.3_PSAP_Exon10_0060	344	192	136	224		NM_001042465.3_PSAP_Exon10_0060		410	240	518	389.333
NM_001042465.3_PSAP_Exon10_0061	140	50	72	87.3333		NM_001042465.3_PSAP_Exon10_0061		422	240	232	298
NM_001042465.3_PSAP_Exon9_0062	187	90	68	115		NM_001042465.3_PSAP_Exon9_0062		222	112	337	223.667
NM_001042465.3_PSAP_Exon9_0063	71	44	22	45.6667		NM_001042465.3_PSAP_Exon9_0063		64	34	310	136
NM_001042465.3_PSAP_Exon9_0064	310	172	166	216		NM_001042465.3_PSAP_Exon9_0064		602	428	368	466
NM_001042465.3_PSAP_Exon8_0065	0	0	0	0		NM_001042465.3_PSAP_Exon8_0065		43	30	8	27
NM_001042465.3_PSAP_Exon7_0066	34	20	18	24		NM_001042465.3_PSAP_Exon7_0066		98	82	240	140
NM_001042465.3_PSAP_Exon7_0067	256	165	156	192.333		NM_001042465.3_PSAP_Exon7_0067		508	362	981	617
NM_001042465.3_PSAP_Exon6_0068	209	100	108	139		NM_001042465.3_PSAP_Exon6_0068		340	314	154	269.333
NM_001042465.3_PSAP_Exon6_0069_SNP_a	485	216	276	325.667		NM_001042465.3_PSAP_Exon6_0069_SNP_a		678	611	460	583
NM_001042465.3_PSAP_Exon6_0070	50	62	46	52.6667		NM_001042465.3_PSAP_Exon6_0070		32	22	178	77.3333
NM_001042465.3_PSAP_Exon5_0071	210	96	84	130		NM_001042465.3_PSAP_Exon5_0071		283	280	122	228.333
NM_001042465.3_PSAP_Exon5_0072	206	84	120	136.667		NM_001042465.3_PSAP_Exon5_0072		214	183	118	171.667
NM_001042465.3_PSAP_Exon5_0073	24	34	18	25.3333		NM_001042465.3_PSAP_Exon5_0073		28	20	142	63.3333
NM_001042465.3_PSAP_Exon5_0074	138	74	58	90		NM_001042465.3_PSAP_Exon5_0074		107	66	361	178
NM_001042465.3_PSAP_Exon4_0075	380	179	184	247.667		NM_001042465.3_PSAP_Exon4_0075		520	432	394	448.667
NM_001042465.3_PSAP_Exon4_0076	241	106	82	143		NM_001042465.3_PSAP_Exon4_0076		264	248	194	235.333
NM_001042465.3_PSAP_Exon4_0077	412	200	166	259.333		NM_001042465.3_PSAP_Exon4_0077		378	250	412	346.667
NM_001042465.3_PSAP_Exon3_0078_SNP_a	274	152	119	181.667		NM_001042465.3_PSAP_Exon3_0078_SNP_a		280	154	625	353
NM_001042465.3_PSAP_Exon3_0079	482	190	252	308		NM_001042465.3_PSAP_Exon3_0079		679	744	479	634
NM_001042465.3_PSAP_Exon2_0080_SNP_a	585	312	270	389		NM_001042465.3_PSAP_Exon2_0080_SNP_a		720	432	848	666.667
NM_001042465.3_PSAP_Exon2_0081	346	180	178	234.667		NM_001042465.3_PSAP_Exon2_0081		346	230	238	271.333
NM_001042465.3_PSAP_Exon2_0082_SNP_a	212	124	124	153.333		NM_001042465.3_PSAP_Exon2_0082_SNP_a		310	282	193	261.667
NM_001042465.3_PSAP_Exon1_0083	40	16	4	20		NM_001042465.3_PSAP_Exon1_0083		44	28	18	30
NM_000543.5_SMPD1_Exon1_0084	84	64	34	60.6667		NM_000543.5_SMPD1_Exon1_0084		74	52	74	66.6667
NM_000543.5_SMPD1_Exon1_0085	78	48	28	51.3333		NM_000543.5_SMPD1_Exon1_0085		68	58	24	50
NM_000543.5_SMPD1_Exon1_0086	56	51	23	43.3333		NM_000543.5_SMPD1_Exon1_0086		35	26	82	47.6667
NM_000543.5_SMPD1_Exon1_0087	20	14	12	15.3333		NM_000543.5_SMPD1_Exon1_0087		26	8	40	24.6667
NM_001318088.2_SMPD1_Exon1_0088	32	32	14	26		NM_001318088.2_SMPD1_Exon1_0088		38	14	18	23.3333
NM_001318088.2_SMPD1_Exon1_0089	169	66	78	104.333		NM_001318088.2_SMPD1_Exon1_0089		151	131	86	122.667
NM_001318088.2_SMPD1_Exon1_0090_SNP_a	90	42	66	66		NM_001318088.2_SMPD1_Exon1_0090_SNP_a		98	104	58	86.6667
NM_001318088.2_SMPD1_Exon1_0091	2	0	0	0.666667		NM_001318088.2_SMPD1_Exon1_0091		0	0	0	0
NM_001318088.2_SMPD1_Exon1_0092	2	4	2	2.66667		NM_001318088.2_SMPD1_Exon1_0092		4	0	8	4
NM_001318088.2_SMPD1_Exon1_0093	22	10	8	13.3333		NM_001318088.2_SMPD1_Exon1_0093		38	22	72	44
NM_001318088.2_SMPD1_Exon1_0094	88	28	42	52.6667		NM_001318088.2_SMPD1_Exon1_0094		54	56	32	47.3333
NM_001318088.2_SMPD1_Exon1_0095_SNP_a	128	74	46	82.6667		NM_001318088.2_SMPD1_Exon1_0095_SNP_a		88	80	32	66.6667
NM_001318088.2_SMPD1_Exon1_0096_SNP_a	871	418	428	572.333		NM_001318088.2_SMPD1_Exon1_0096_SNP_a		338	248	326	304
NM_001318088.2_SMPD1_Exon1_0097_SNP_a	106	56	54	72		NM_001318088.2_SMPD1_Exon1_0097_SNP_a		98	58	94	83.3333
NM_001318088.2_SMPD1_Exon1_0098	106	82	60	82.6667		NM_001318088.2_SMPD1_Exon1_0098		168	104	314	195.333
NM_001318088.2_SMPD1_Exon1_0099_SNP_a	379	266	180	275		NM_001318088.2_SMPD1_Exon1_0099_SNP_a		416	273	562	417
NM_000543.5_SMPD1_Exon3_0100	41	30	28	33		NM_000543.5_SMPD1_Exon3_0100		51	25	91	55.6667
NM_000543.5_SMPD1_Exon3_0101	225	94	152	157		NM_000543.5_SMPD1_Exon3_0101		286	348	156	263.333
NM_000543.5_SMPD1_Exon3_0102	82	54	60	65.3333		NM_000543.5_SMPD1_Exon3_0102		107	45	106	86
NM_000543.5_SMPD1_Exon4_0103	477	175	258	303.333		NM_000543.5_SMPD1_Exon4_0103		730	788	324	614
NM_000543.5_SMPD1_Exon4_0104	214	112	92	139.333		NM_000543.5_SMPD1_Exon4_0104		230	126	238	198
NM_000543.5_SMPD1_Exon5_0105	140	84	62	95.3333		NM_000543.5_SMPD1_Exon5_0105		94	48	84	75.3333
NM_000543.5_SMPD1_Exon5_0106_SNP_a	330	127	177	211.333		NM_000543.5_SMPD1_Exon5_0106_SNP_a		206	302	118	208.667
NM_000543.5_SMPD1_Exon5_0107	268	152	134	184.667		NM_000543.5_SMPD1_Exon5_0107		430	286	310	342
NM_000543.5_SMPD1_Exon6_0108	114	68	64	82		NM_000543.5_SMPD1_Exon6_0108		265	226	196	229
NM_000543.5_SMPD1_Exon6_0109	533	264	304	367		NM_000543.5_SMPD1_Exon6_0109		596	582	432	536.667
NM_000543.5_SMPD1_Exon6_0110	362	152	146	220		NM_000543.5_SMPD1_Exon6_0110		420	304	154	292.667
NM_000543.5_SMPD1_Exon6_0111	148	82	58	96		NM_000543.5_SMPD1_Exon6_0111		251	153	150	184.667
NM_000543.5_SMPD1_Exon6_0112	392	230	234	285.333		NM_000543.5_SMPD1_Exon6_0112		504	300	452	418.667
NM_000543.5_SMPD1_Exon6_0113	140	74	82	98.6667		NM_000543.5_SMPD1_Exon6_0113		232	246	88	188.667
NM_000543.5_SMPD1_Exon6_0114	116	46	50	70.6667		NM_000543.5_SMPD1_Exon6_0114		230	204	96	176.667
NM_000391.4_cds_TPP1_Exon13_0115	470	222	114	268.667		NM_000391.4_cds_TPP1_Exon13_0115		753	719	200	557.333
NM_000391.4_cds_TPP1_Exon13_0116_SNP_a	18	6	6	10		NM_000391.4_cds_TPP1_Exon13_0116_SNP_a		18	22	70	36.6667
NM_000391.4_cds_TPP1_Exon13_0117	395	204	188	262.333		NM_000391.4_cds_TPP1_Exon13_0117		464	322	336	374
NM_000391.4_cds_TPP1_Exon12_0118	453	217	240	303.333		NM_000391.4_cds_TPP1_Exon12_0118		446	324	389	386.333
NM_000391.4_cds_TPP1_Exon12_0119	396	232	205	277.667		NM_000391.4_cds_TPP1_Exon12_0119		528	338	751	539
NM_000391.4_cds_TPP1_Exon10_0120	571	302	298	390.333		NM_000391.4_cds_TPP1_Exon10_0120		780	684	670	711.333
NM_000391.4_cds_TPP1_Exon10_0121_SNP_a	723	408	398	509.667		NM_000391.4_cds_TPP1_Exon10_0121_SNP_a		560	416	780	585.333
NM_000391.4_cds_TPP1_Exon10_0122	484	222	280	328.667		NM_000391.4_cds_TPP1_Exon10_0122		486	466	324	425.333
NM_000391.4_cds_TPP1_Exon10_0123_SNP_a	545	268	264	359		NM_000391.4_cds_TPP1_Exon10_0123_SNP_a		518	404	786	569.333
NM_000391.4_cds_TPP1_Exon10_0124	445	242	210	299		NM_000391.4_cds_TPP1_Exon10_0124		526	352	915	597.667
NM_000391.4_cds_TPP1_Exon10_0125	30	26	18	24.6667		NM_000391.4_cds_TPP1_Exon10_0125		44	20	114	59.3333
NM_000391.4_cds_TPP1_Exon9_0126	208	128	102	146		NM_000391.4_cds_TPP1_Exon9_0126		234	142	408	261.333
NM_000391.4_cds_TPP1_Exon9_0127	381	224	194	266.333		NM_000391.4_cds_TPP1_Exon9_0127		557	418	723	566
NM_000391.4_cds_TPP1_Exon8_0128	488	256	258	334		NM_000391.4_cds_TPP1_Exon8_0128		544	511	352	469
NM_000391.4_cds_TPP1_Exon8_0129	428	145	228	267		NM_000391.4_cds_TPP1_Exon8_0129		376	406	210	330.667
NM_000391.4_cds_TPP1_Exon8_0130	469	223	211	301		NM_000391.4_cds_TPP1_Exon8_0130		687	539	409	545
NM_000391.4_cds_TPP1_Exon7_0131	222	138	76	145.333		NM_000391.4_cds_TPP1_Exon7_0131		252	186	426	288
NM_000391.4_cds_TPP1_Exon7_0132	286	170	158	204.667		NM_000391.4_cds_TPP1_Exon7_0132		268	130	629	342.333
NM_000391.4_cds_TPP1_Exon7_0133_SNP_a	126	72	48	82		NM_000391.4_cds_TPP1_Exon7_0133_SNP_a		200	135	520	285
NM_000391.4_cds_TPP1_Exon6_0134	228	144	112	161.333		NM_000391.4_cds_TPP1_Exon6_0134		222	86	338	215.333
NM_000391.4_cds_TPP1_Exon6_0135	92	40	62	64.6667		NM_000391.4_cds_TPP1_Exon6_0135		58	48	213	106.333
NM_000391.4_cds_TPP1_Exon6_0136	383	226	232	280.333		NM_000391.4_cds_TPP1_Exon6_0136		82	103	162	115.667
NM_000391.4_cds_TPP1_Exon5_0137	20	10	8	12.6667		NM_000391.4_cds_TPP1_Exon5_0137		4	2	6	4
NM_000391.4_cds_TPP1_Exon5_0138_SNP_a	298	152	138	196		NM_000391.4_cds_TPP1_Exon5_0138_SNP_a		396	228	481	368.333
NM_000391.4_cds_TPP1_Exon5_0139	314	186	140	213.333		NM_000391.4_cds_TPP1_Exon5_0139		369	218	398	328.333
NM_000391.4_cds_TPP1_Exon4_0140	236	78	116	143.333		NM_000391.4_cds_TPP1_Exon4_0140		384	280	220	294.667
NM_000391.4_cds_TPP1_Exon4_0141	244	128	82	151.333		NM_000391.4_cds_TPP1_Exon4_0141		436	226	828	496.667
NM_000391.4_cds_TPP1_Exon4_0142_SNP_a	168	86	52	102		NM_000391.4_cds_TPP1_Exon4_0142_SNP_a		201	88	534	274.333
NM_000391.4_cds_TPP1_Exon3_0143	682	326	355	454.333		NM_000391.4_cds_TPP1_Exon3_0143		509	440	678	542.333
NM_000391.4_cds_TPP1_Exon3_0144	178	68	56	100.667		NM_000391.4_cds_TPP1_Exon3_0144		326	196	473	331.667
NM_000391.4_cds_TPP1_Exon3_0145	408	204	192	268		NM_000391.4_cds_TPP1_Exon3_0145		452	295	827	524.667
NM_000391.4_cds_TPP1_Exon2_0146	457	214	241	304		NM_000391.4_cds_TPP1_Exon2_0146		545	350	844	579.667
NM_000391.4_cds_TPP1_Exon2_0147	384	160	150	231.333		NM_000391.4_cds_TPP1_Exon2_0147		277	160	389	275.333
NM_000391.4_cds_TPP1_Exon1_0148_SNP_a	714	405	351	490		NM_000391.4_cds_TPP1_Exon1_0148_SNP_a		1049	994	951	998
NM_024312.5_GNPTAB_Exon21_0149	436	194	184	271.333		NM_024312.5_GNPTAB_Exon21_0149		653	472	536	553.667
NM_024312.5_GNPTAB_Exon21_0150	442	221	200	287.667		NM_024312.5_GNPTAB_Exon21_0150		463	250	670	461
NM_024312.5_GNPTAB_Exon20_0151	74	24	38	45.3333		NM_024312.5_GNPTAB_Exon20_0151		178	78	177	144.333
NM_024312.5_GNPTAB_Exon20_0152	54	28	32	38		NM_024312.5_GNPTAB_Exon20_0152		174	95	162	143.667
NM_024312.5_GNPTAB_Exon19_0153_SNP_a	282	92	86	153.333		NM_024312.5_GNPTAB_Exon19_0153_SNP_a		612	550	258	473.333
NM_024312.5_GNPTAB_Exon19_0154	162	82	98	114		NM_024312.5_GNPTAB_Exon19_0154		393	342	212	315.667
NM_024312.5_GNPTAB_Exon19_0155	278	130	154	187.333		NM_024312.5_GNPTAB_Exon19_0155		515	416	358	429.667
NM_024312.5_GNPTAB_Exon18_0156	104	48	56	69.3333		NM_024312.5_GNPTAB_Exon18_0156		230	148	248	208.667
NM_024312.5_GNPTAB_Exon18_0157	688	205	438	443.667		NM_024312.5_GNPTAB_Exon18_0157		752	574	412	579.333
NM_024312.5_GNPTAB_Exon17_0158	106	62	54	74		NM_024312.5_GNPTAB_Exon17_0158		128	76	114	106
NM_024312.5_GNPTAB_Exon17_0159	56	32	32	40		NM_024312.5_GNPTAB_Exon17_0159		159	90	254	167.667
NM_024312.5_GNPTAB_Exon17_0160	76	14	22	37.3333		NM_024312.5_GNPTAB_Exon17_0160		180	112	88	126.667
NM_024312.5_GNPTAB_Exon16_0161	50	48	22	40		NM_024312.5_GNPTAB_Exon16_0161		54	62	160	92
NM_024312.5_GNPTAB_Exon16_0162	154	70	82	102		NM_024312.5_GNPTAB_Exon16_0162		226	148	116	163.333
NM_024312.5_GNPTAB_Exon15_0163_SNP_a	276	122	144	180.667		NM_024312.5_GNPTAB_Exon15_0163_SNP_a		242	112	212	188.667
NM_024312.5_GNPTAB_Exon15_0164	2	0	2	1.33333		NM_024312.5_GNPTAB_Exon15_0164		2	2	6	3.33333
NM_024312.5_GNPTAB_Exon15_0165	132	56	68	85.3333		NM_024312.5_GNPTAB_Exon15_0165		178	122	221	173.667
NM_024312.5_GNPTAB_Exon15_0166	282	132	192	202		NM_024312.5_GNPTAB_Exon15_0166		684	467	605	585.333
NM_024312.5_GNPTAB_Exon14_0167	30	24	20	24.6667		NM_024312.5_GNPTAB_Exon14_0167		60	38	243	113.667
NM_024312.5_GNPTAB_Exon14_0168	224	82	119	141.667		NM_024312.5_GNPTAB_Exon14_0168		455	310	392	385.667
NM_024312.5_GNPTAB_Exon14_0169	12	4	4	6.66667		NM_024312.5_GNPTAB_Exon14_0169		38	14	44	32
NM_024312.5_GNPTAB_Exon14_0170	168	70	112	116.667		NM_024312.5_GNPTAB_Exon14_0170		228	140	430	266
NM_024312.5_GNPTAB_Exon13_0171	46	12	22	26.6667		NM_024312.5_GNPTAB_Exon13_0171		116	58	66	80
NM_024312.5_GNPTAB_Exon13_0172	174	60	98	110.667		NM_024312.5_GNPTAB_Exon13_0172		291	198	196	228.333
NM_024312.5_GNPTAB_Exon13_0173	88	59	70	72.3333		NM_024312.5_GNPTAB_Exon13_0173		250	124	376	250
NM_024312.5_GNPTAB_Exon13_0174	304	91	146	180.333		NM_024312.5_GNPTAB_Exon13_0174		434	382	173	329.667
NM_024312.5_GNPTAB_Exon13_0175	250	124	140	171.333		NM_024312.5_GNPTAB_Exon13_0175		368	276	290	311.333
NM_024312.5_GNPTAB_Exon13_0176	194	54	102	116.667		NM_024312.5_GNPTAB_Exon13_0176		254	168	230	217.333
NM_024312.5_GNPTAB_Exon13_0177	106	64	78	82.6667		NM_024312.5_GNPTAB_Exon13_0177		388	266	294	316
NM_024312.5_GNPTAB_Exon13_0178	162	80	76	106		NM_024312.5_GNPTAB_Exon13_0178		220	140	168	176
NM_024312.5_GNPTAB_Exon13_0179	10	4	6	6.66667		NM_024312.5_GNPTAB_Exon13_0179		28	36	14	26
NM_024312.5_GNPTAB_Exon13_0180	246	116	108	156.667		NM_024312.5_GNPTAB_Exon13_0180		312	260	188	253.333
NM_024312.5_GNPTAB_Exon13_0181	184	80	114	126		NM_024312.5_GNPTAB_Exon13_0181		337	271	198	268.667
NM_024312.5_GNPTAB_Exon13_0182	98	60	62	73.3333		NM_024312.5_GNPTAB_Exon13_0182		144	78	280	167.333
NM_024312.5_GNPTAB_Exon13_0183	16	12	8	12		NM_024312.5_GNPTAB_Exon13_0183		28	22	114	54.6667
NM_024312.5_GNPTAB_Exon13_0184	134	65	58	85.6667		NM_024312.5_GNPTAB_Exon13_0184		148	98	322	189.333
NM_024312.5_GNPTAB_Exon12_0185	108	40	34	60.6667		NM_024312.5_GNPTAB_Exon12_0185		92	64	98	84.6667
NM_024312.5_GNPTAB_Exon12_0186	169	92	82	114.333		NM_024312.5_GNPTAB_Exon12_0186		243	129	453	275
NM_024312.5_GNPTAB_Exon12_0187_SNP_a	64	28	36	42.6667		NM_024312.5_GNPTAB_Exon12_0187_SNP_a		150	90	134	124.667
NM_024312.5_GNPTAB_Exon11_0188	32	8	12	17.3333		NM_024312.5_GNPTAB_Exon11_0188		74	40	44	52.6667
NM_024312.5_GNPTAB_Exon11_0189	446	190	282	306		NM_024312.5_GNPTAB_Exon11_0189		756	842	372	656.667
NM_024312.5_GNPTAB_Exon11_0190	492	182	302	325.333		NM_024312.5_GNPTAB_Exon11_0190		698	926	258	627.333
NM_024312.5_GNPTAB_Exon10_0191	144	62	68	91.3333		NM_024312.5_GNPTAB_Exon10_0191		219	112	250	193.667
NM_024312.5_GNPTAB_Exon10_0192	98	54	34	62		NM_024312.5_GNPTAB_Exon10_0192		110	48	116	91.3333
NM_024312.5_GNPTAB_Exon10_0193	810	399	468	559		NM_024312.5_GNPTAB_Exon10_0193		868	664	914	815.333
NM_024312.5_GNPTAB_Exon9_0194	12	6	14	10.6667		NM_024312.5_GNPTAB_Exon9_0194		32	20	56	36
NM_024312.5_GNPTAB_Exon9_0195	22	10	6	12.6667		NM_024312.5_GNPTAB_Exon9_0195		16	10	182	69.3333
NM_024312.5_GNPTAB_Exon9_0196	316	114	158	196		NM_024312.5_GNPTAB_Exon9_0196		380	432	276	362.667
NM_024312.5_GNPTAB_Exon8_0197	34	8	8	16.6667		NM_024312.5_GNPTAB_Exon8_0197		98	66	26	63.3333
NM_024312.5_GNPTAB_Exon8_0198	40	20	18	26		NM_024312.5_GNPTAB_Exon8_0198		100	38	132	90
NM_024312.5_GNPTAB_Exon8_0199	108	74	56	79.3333		NM_024312.5_GNPTAB_Exon8_0199		308	271	193	257.333
NM_024312.5_GNPTAB_Exon7_0200	90	40	52	60.6667		NM_024312.5_GNPTAB_Exon7_0200		138	118	54	103.333
NM_024312.5_GNPTAB_Exon7_0201	334	122	146	200.667		NM_024312.5_GNPTAB_Exon7_0201		524	396	268	396
NM_024312.5_GNPTAB_Exon7_0202	232	77	94	134.333		NM_024312.5_GNPTAB_Exon7_0202		374	238	182	264.667
NM_024312.5_GNPTAB_Exon6_0203_SNP_a	576	228	312	372		NM_024312.5_GNPTAB_Exon6_0203_SNP_a		873	870	306	683
NM_024312.5_GNPTAB_Exon6_0204	238	100	122	153.333		NM_024312.5_GNPTAB_Exon6_0204		332	190	356	292.667
NM_024312.5_GNPTAB_Exon5_0205	148	54	83	95		NM_024312.5_GNPTAB_Exon5_0205		251	182	110	181
NM_024312.5_GNPTAB_Exon5_0206	80	38	40	52.6667		NM_024312.5_GNPTAB_Exon5_0206		164	86	104	118
NM_024312.5_GNPTAB_Exon5_0207	36	12	18	22		NM_024312.5_GNPTAB_Exon5_0207		158	126	68	117.333
NM_024312.5_GNPTAB_Exon4_0208_SNP_a	0	0	0	0		NM_024312.5_GNPTAB_Exon4_0208_SNP_a		2	4	0	2
NM_024312.5_GNPTAB_Exon4_0209	280	128	128	178.667		NM_024312.5_GNPTAB_Exon4_0209		195	100	474	256.333
NM_024312.5_GNPTAB_Exon3_0210	42	32	16	30		NM_024312.5_GNPTAB_Exon3_0210		130	54	304	162.667
NM_024312.5_GNPTAB_Exon3_0211	66	26	42	44.6667		NM_024312.5_GNPTAB_Exon3_0211		74	42	138	84.6667
NM_024312.5_GNPTAB_Exon2_0212	72	42	32	48.6667		NM_024312.5_GNPTAB_Exon2_0212		256	176	124	185.333
NM_024312.5_GNPTAB_Exon2_0213	238	88	144	156.667		NM_024312.5_GNPTAB_Exon2_0213		382	277	268	309
NM_024312.5_GNPTAB_Exon1_0214	230	121	94	148.333		NM_024312.5_GNPTAB_Exon1_0214		163	135	240	179.333
NM_024312.5_GNPTAB_Exon1_0215	198	72	86	118.667		NM_024312.5_GNPTAB_Exon1_0215		115	102	43	86.6667
NM_006432.4_NPC2_Exon4_0216	158	90	80	109.333		NM_006432.4_NPC2_Exon4_0216		236	186	134	185.333
NM_001363688.1_NPC2_Exon4_0217	358	148	202	236		NM_001363688.1_NPC2_Exon4_0217		685	610	356	550.333
NM_001363688.1_NPC2_Exon4_0218	286	132	126	181.333		NM_001363688.1_NPC2_Exon4_0218		462	466	261	396.333
NM_001363688.1_NPC2_Exon4_0219	68	38	34	46.6667		NM_001363688.1_NPC2_Exon4_0219		134	100	50	94.6667
NM_001363688.1_NPC2_Exon3_0220	0	4	4	2.66667		NM_001363688.1_NPC2_Exon3_0220		14	0	14	9.33333
NM_001363688.1_NPC2_Exon3_0221	299	142	154	198.333		NM_001363688.1_NPC2_Exon3_0221		514	434	240	396
NM_001363688.1_NPC2_Exon3_0222	154	52	104	103.333		NM_001363688.1_NPC2_Exon3_0222		278	232	78	196
NM_001363688.1_NPC2_Exon2_0223	50	28	30	36		NM_001363688.1_NPC2_Exon2_0223		102	68	94	88
NM_001363688.1_NPC2_Exon2_0224	242	124	120	162		NM_001363688.1_NPC2_Exon2_0224		302	152	325	259.667
NM_001363688.1_NPC2_Exon1_0225	74	28	40	47.3333		NM_001363688.1_NPC2_Exon1_0225		88	94	42	74.6667
NM_001363688.1_NPC2_Exon1_0226	22	16	10	16		NM_001363688.1_NPC2_Exon1_0226		20	17	8	15
NM_000153.4_GALC_Exon17_0227	430	226	238	298		NM_000153.4_GALC_Exon17_0227		470	283	388	380.333
NM_000153.4_GALC_Exon17_0228	28	20	14	20.6667		NM_000153.4_GALC_Exon17_0228		80	42	82	68
NM_000153.4_GALC_Exon17_0229	306	178	172	218.667		NM_000153.4_GALC_Exon17_0229		692	646	378	572
NM_000153.4_GALC_Exon16_0230	154	62	80	98.6667		NM_000153.4_GALC_Exon16_0230		194	108	62	121.333
NM_000153.4_GALC_Exon16_0231	26	8	16	16.6667		NM_000153.4_GALC_Exon16_0231		58	24	36	39.3333
NM_000153.4_GALC_Exon15_0232	106	36	40	60.6667		NM_000153.4_GALC_Exon15_0232		257	283	86	208.667
NM_000153.4_GALC_Exon15_0233_SNP_a	206	62	104	124		NM_000153.4_GALC_Exon15_0233_SNP_a		294	223	160	225.667
NM_000153.4_GALC_Exon15_0234	30	20	12	20.6667		NM_000153.4_GALC_Exon15_0234		92	42	175	103
NM_000153.4_GALC_Exon14_0235_SNP_a	58	20	26	34.6667		NM_000153.4_GALC_Exon14_0235_SNP_a		142	54	143	113
NM_000153.4_GALC_Exon14_0236	46	18	25	29.6667		NM_000153.4_GALC_Exon14_0236		66	36	168	90
NM_000153.4_GALC_Exon14_0237_SNP_a	334	148	183	221.667		NM_000153.4_GALC_Exon14_0237_SNP_a		436	298	308	347.333
NM_000153.4_GALC_Exon13_0238	210	76	108	131.333		NM_000153.4_GALC_Exon13_0238		382	308	234	308
NM_000153.4_GALC_Exon13_0239	278	156	152	195.333		NM_000153.4_GALC_Exon13_0239		518	352	391	420.333
NM_000153.4_GALC_Exon13_0240	408	177	212	265.667		NM_000153.4_GALC_Exon13_0240		541	348	498	462.333
NM_000153.4_GALC_Exon12_0241	32	16	8	18.6667		NM_000153.4_GALC_Exon12_0241		86	42	112	80
NM_000153.4_GALC_Exon12_0242	206	76	120	134		NM_000153.4_GALC_Exon12_0242		147	104	180	143.667
NM_000153.4_GALC_Exon11_0243	374	148	194	238.667		NM_000153.4_GALC_Exon11_0243		510	388	292	396.667
NM_000153.4_GALC_Exon11_0244_SNP_a	140	52	84	92		NM_000153.4_GALC_Exon11_0244_SNP_a		350	196	224	256.667
NM_000153.4_GALC_Exon10_0245_SNP_a	34	20	22	25.3333		NM_000153.4_GALC_Exon10_0245_SNP_a		132	62	116	103.333
NM_000153.4_GALC_Exon10_0246	8	0	10	6		NM_000153.4_GALC_Exon10_0246		38	24	76	46
NM_000153.4_GALC_Exon10_0247	248	100	182	176.667		NM_000153.4_GALC_Exon10_0247		387	302	102	263.667
NM_000153.4_GALC_Exon9_0248	94	72	36	67.3333		NM_000153.4_GALC_Exon9_0248		248	120	216	194.667
NM_000153.4_GALC_Exon9_0249	66	30	28	41.3333		NM_000153.4_GALC_Exon9_0249		146	67	184	132.333
NM_000153.4_GALC_Exon9_0250	538	242	294	358		NM_000153.4_GALC_Exon9_0250		780	758	342	626.667
NM_000153.4_GALC_Exon8_0251	82	40	44	55.3333		NM_000153.4_GALC_Exon8_0251		106	56	104	88.6667
NM_000153.4_GALC_Exon8_0252	136	98	66	100		NM_000153.4_GALC_Exon8_0252		196	100	311	202.333
NM_000153.4_GALC_Exon8_0253	406	186	292	294.667		NM_000153.4_GALC_Exon8_0253		737	648	402	595.667
NM_000153.4_GALC_Exon7_0254_SNP_a	34	14	16	21.3333		NM_000153.4_GALC_Exon7_0254_SNP_a		108	56	160	108
NM_000153.4_GALC_Exon7_0255	40	12	12	21.3333		NM_000153.4_GALC_Exon7_0255		110	90	48	82.6667
NM_000153.4_GALC_Exon7_0256	276	146	148	190		NM_000153.4_GALC_Exon7_0256		474	316	297	362.333
NM_000153.4_GALC_Exon6_0257	6	4	0	3.33333		NM_000153.4_GALC_Exon6_0257		44	29	26	33
NM_000153.4_GALC_Exon6_0258	26	4	6	12		NM_000153.4_GALC_Exon6_0258		170	112	16	99.3333
NM_000153.4_GALC_Exon5_0259	224	82	134	146.667		NM_000153.4_GALC_Exon5_0259		354	244	218	272
NM_000153.4_GALC_Exon5_0260	8	12	12	10.6667		NM_000153.4_GALC_Exon5_0260		50	38	76	54.6667
NM_000153.4_GALC_Exon5_0261	202	95	102	133		NM_000153.4_GALC_Exon5_0261		180	90	264	178
NM_000153.4_GALC_Exon4_0262	611	260	309	393.333		NM_000153.4_GALC_Exon4_0262		826	548	704	692.667
NM_000153.4_GALC_Exon4_0263	28	6	12	15.3333		NM_000153.4_GALC_Exon4_0263		58	22	64	48
NM_000153.4_GALC_Exon4_0264	259	122	128	169.667		NM_000153.4_GALC_Exon4_0264		220	122	268	203.333
NM_000153.4_GALC_Exon3_0265	124	46	40	70		NM_000153.4_GALC_Exon3_0265		194	89	114	132.333
NM_000153.4_GALC_Exon3_0266	564	210	328	367.333		NM_000153.4_GALC_Exon3_0266		850	658	434	647.333
NM_000153.4_GALC_Exon2_0267	24	8	24	18.6667		NM_000153.4_GALC_Exon2_0267		60	30	52	47.3333
NM_000153.4_GALC_Exon2_0268	220	103	118	147		NM_000153.4_GALC_Exon2_0268		508	199	286	331
NM_000153.4_GALC_Exon1_0269	12	6	2	6.66667		NM_000153.4_GALC_Exon1_0269		0	4	4	2.66667
NM_000153.4_GALC_Exon1_0270_SNP_a	7	7	0	4.66667		NM_000153.4_GALC_Exon1_0270_SNP_a		0	0	0	0
NM_000153.4_GALC_Exon1_0271_SNP_a	35	19	12	22		NM_000153.4_GALC_Exon1_0271_SNP_a		24	29	16	23
NM_000153.4_GALC_Exon1_0272	52	16	14	27.3333		NM_000153.4_GALC_Exon1_0272		76	77	34	62.3333
NM_001201402.1_GALC_Exon1_0273	12	6	4	7.33333		NM_001201402.1_GALC_Exon1_0273		30	16	34	26.6667
NM_001201402.1_GALC_Exon1_0274_SNP_a	216	90	98	134.667		NM_001201402.1_GALC_Exon1_0274_SNP_a		248	222	106	192
NM_001201402.1_GALC_Exon1_0275	272	134	116	174		NM_001201402.1_GALC_Exon1_0275		555	578	228	453.667
NM_017882.3_CLN6_Exon7_0276_SNP_a	8	6	12	8.66667		NM_017882.3_CLN6_Exon7_0276_SNP_a		6	6	40	17.3333
NM_017882.3_CLN6_Exon7_0277	245	120	122	162.333		NM_017882.3_CLN6_Exon7_0277		434	330	285	349.667
NM_017882.3_CLN6_Exon7_0278	56	18	14	29.3333		NM_017882.3_CLN6_Exon7_0278		88	42	94	74.6667
NM_017882.3_CLN6_Exon7_0279	184	87	94	121.667		NM_017882.3_CLN6_Exon7_0279		268	231	126	208.333
NM_017882.3_CLN6_Exon7_0280	109	60	73	80.6667		NM_017882.3_CLN6_Exon7_0280		132	142	44	106
NM_017882.3_CLN6_Exon6_0281	189	80	84	117.667		NM_017882.3_CLN6_Exon6_0281		208	204	114	175.333
NM_017882.3_CLN6_Exon6_0282	98	56	74	76		NM_017882.3_CLN6_Exon6_0282		150	186	56	130.667
NM_017882.3_CLN6_Exon6_0283	66	22	40	42.6667		NM_017882.3_CLN6_Exon6_0283		106	94	32	77.3333
NM_017882.3_CLN6_Exon5_0284	138	44	60	80.6667		NM_017882.3_CLN6_Exon5_0284		172	222	24	139.333
NM_017882.3_CLN6_Exon5_0285	244	126	108	159.333		NM_017882.3_CLN6_Exon5_0285		224	142	297	221
NM_017882.3_CLN6_Exon4_0286	36	20	26	27.3333		NM_017882.3_CLN6_Exon4_0286		44	20	40	34.6667
NM_017882.3_CLN6_Exon4_0287	62	32	40	44.6667		NM_017882.3_CLN6_Exon4_0287		138	128	54	106.667
NM_017882.3_CLN6_Exon4_0288	44	32	26	34		NM_017882.3_CLN6_Exon4_0288		34	18	16	22.6667
NM_017882.3_CLN6_Exon3_0289	127	58	62	82.3333		NM_017882.3_CLN6_Exon3_0289		164	86	102	117.333
NM_017882.3_CLN6_Exon3_0290	44	24	28	32		NM_017882.3_CLN6_Exon3_0290		110	54	34	66
NM_017882.3_CLN6_Exon2_0291	153	72	46	90.3333		NM_017882.3_CLN6_Exon2_0291		302	264	114	226.667
NM_017882.3_CLN6_Exon2_0292	48	10	24	27.3333		NM_017882.3_CLN6_Exon2_0292		96	54	140	96.6667
NM_017882.3_CLN6_Exon1_0293	78	64	6	49.3333		NM_017882.3_CLN6_Exon1_0293		0	25	4	9.66667
NM_017882.3_CLN6_Exon1_0294	35	15	4	18		NM_017882.3_CLN6_Exon1_0294		0	16	0	5.33333
NM_017882.3_CLN6_Exon1_0295	104	98	50	84		NM_017882.3_CLN6_Exon1_0295		44	32	60	45.3333
NM_000520.6_HEXA_Exon14_0296_SNP_a	1085	556	564	735		NM_000520.6_HEXA_Exon14_0296_SNP_a		1199	1228	940	1122.33
NM_000520.6_HEXA_Exon14_0297	442	213	220	291.667		NM_000520.6_HEXA_Exon14_0297		696	624	336	552
NM_000520.6_HEXA_Exon13_0298_SNP_a	156	98	78	110.667		NM_000520.6_HEXA_Exon13_0298_SNP_a		326	175	488	329.667
NM_000520.6_HEXA_Exon13_0299	258	112	134	168		NM_000520.6_HEXA_Exon13_0299		582	378	645	535
NM_000520.6_HEXA_Exon12_0300	244	152	100	165.333		NM_000520.6_HEXA_Exon12_0300		188	73	281	180.667
NM_000520.6_HEXA_Exon12_0301_SNP_a	52	16	24	30.6667		NM_000520.6_HEXA_Exon12_0301_SNP_a		20	14	36	23.3333
NM_000520.6_HEXA_Exon11_0302	254	125	100	159.667		NM_000520.6_HEXA_Exon11_0302		468	318	474	420
NM_000520.6_HEXA_Exon11_0303_SNP_a	54	46	24	41.3333		NM_000520.6_HEXA_Exon11_0303_SNP_a		52	24	300	125.333
NM_000520.6_HEXA_Exon11_0304	0	0	0	0		NM_000520.6_HEXA_Exon11_0304		0	0	0	0
NM_000520.6_HEXA_Exon10_0305	306	170	134	203.333		NM_000520.6_HEXA_Exon10_0305		280	132	491	301
NM_000520.6_HEXA_Exon10_0306	94	52	46	64		NM_000520.6_HEXA_Exon10_0306		50	42	314	135.333
NM_000520.6_HEXA_Exon9_0307	44	28	32	34.6667		NM_000520.6_HEXA_Exon9_0307		24	18	39	27
NM_000520.6_HEXA_Exon9_0308	362	180	156	232.667		NM_000520.6_HEXA_Exon9_0308		617	515	412	514.667
NM_000520.6_HEXA_Exon8_0309_SNP_a	116	96	84	98.6667		NM_000520.6_HEXA_Exon8_0309_SNP_a		22	8	164	64.6667
NM_000520.6_HEXA_Exon8_0310	856	308	444	536		NM_000520.6_HEXA_Exon8_0310		1130	1151	792	1024.33
NM_000520.6_HEXA_Exon8_0311_SNP_a	372	204	190	255.333		NM_000520.6_HEXA_Exon8_0311_SNP_a		826	538	702	688.667
NM_000520.6_HEXA_Exon7_0312	548	222	288	352.667		NM_000520.6_HEXA_Exon7_0312		717	708	380	601.667
NM_000520.6_HEXA_Exon7_0313	144	68	60	90.6667		NM_000520.6_HEXA_Exon7_0313		268	176	147	197
NM_000520.6_HEXA_Exon7_0314	76	40	34	50		NM_000520.6_HEXA_Exon7_0314		216	106	297	206.333
NM_000520.6_HEXA_Exon6_0315	46	30	30	35.3333		NM_000520.6_HEXA_Exon6_0315		66	50	38	51.3333
NM_000520.6_HEXA_Exon6_0316	906	408	474	596		NM_000520.6_HEXA_Exon6_0316		1179	1077	774	1010
NM_000520.6_HEXA_Exon5_0317_SNP_a	235	132	76	147.667		NM_000520.6_HEXA_Exon5_0317_SNP_a		464	306	224	331.333
NM_000520.6_HEXA_Exon5_0318	866	422	442	576.667		NM_000520.6_HEXA_Exon5_0318		945	695	815	818.333
NM_000520.6_HEXA_Exon4_0319	136	72	52	86.6667		NM_000520.6_HEXA_Exon4_0319		295	156	326	259
NM_000520.6_HEXA_Exon4_0320	370	152	194	238.667		NM_000520.6_HEXA_Exon4_0320		609	542	220	457
NM_000520.6_HEXA_Exon3_0321	150	54	86	96.6667		NM_000520.6_HEXA_Exon3_0321		273	178	360	270.333
NM_000520.6_HEXA_Exon3_0322	180	62	88	110		NM_000520.6_HEXA_Exon3_0322		330	388	178	298.667
NM_001318825.2_HEXA_Exon2_0323	397	218	146	253.667		NM_001318825.2_HEXA_Exon2_0323		784	554	554	630.667
NM_001318825.2_HEXA_Exon2_0324	134	76	86	98.6667		NM_001318825.2_HEXA_Exon2_0324		360	236	344	313.333
NM_001318825.2_HEXA_Exon2_0325	0	0	0	0		NM_001318825.2_HEXA_Exon2_0325		0	0	0	0
NM_000520.6_HEXA_Exon1_0326	60	24	30	38		NM_000520.6_HEXA_Exon1_0326		14	18	36	22.6667
NM_000520.6_HEXA_Exon1_0327	578	284	246	369.333		NM_000520.6_HEXA_Exon1_0327		866	636	519	673.667
NM_000520.6_HEXA_Exon1_0328	182	60	92	111.333		NM_000520.6_HEXA_Exon1_0328		200	82	118	133.333
NM_000520.6_HEXA_Exon1_0329	538	217	293	349.333		NM_000520.6_HEXA_Exon1_0329		778	565	274	539
NM_000512.5_GALNS_Exon14_0330	216	136	106	152.667		NM_000512.5_GALNS_Exon14_0330		240	182	67	163
NM_000512.5_GALNS_Exon14_0331	550	290	266	368.667		NM_000512.5_GALNS_Exon14_0331		864	730	337	643.667
NM_000512.5_GALNS_Exon13_0332	120	106	74	100		NM_000512.5_GALNS_Exon13_0332		122	66	107	98.3333
NM_000512.5_GALNS_Exon13_0333_SNP_a	68	38	24	43.3333		NM_000512.5_GALNS_Exon13_0333_SNP_a		64	58	132	84.6667
NM_000512.5_GALNS_Exon13_0334	802	452	447	567		NM_000512.5_GALNS_Exon13_0334		623	486	346	485
NM_000512.5_GALNS_Exon13_0335_SNP_a	410	144	168	240.667		NM_000512.5_GALNS_Exon13_0335_SNP_a		292	294	78	221.333
NM_000512.5_GALNS_Exon12_0336	682	340	376	466		NM_000512.5_GALNS_Exon12_0336		628	576	138	447.333
NM_000512.5_GALNS_Exon12_0337	118	64	51	77.6667		NM_000512.5_GALNS_Exon12_0337		63	33	61	52.3333
NM_000512.5_GALNS_Exon11_0338	400	177	210	262.333		NM_000512.5_GALNS_Exon11_0338		334	184	84	200.667
NM_000512.5_GALNS_Exon11_0339	388	142	166	232		NM_000512.5_GALNS_Exon11_0339		390	328	124	280.667
NM_000512.5_GALNS_Exon10_0340	0	0	0	0		NM_000512.5_GALNS_Exon10_0340		0	0	0	0
NM_000512.5_GALNS_Exon10_0341	16	10	8	11.3333		NM_000512.5_GALNS_Exon10_0341		2	2	0	1.33333
NM_000512.5_GALNS_Exon10_0342	30	20	12	20.6667		NM_000512.5_GALNS_Exon10_0342		0	10	32	14
NM_000512.5_GALNS_Exon9_0343	399	180	170	249.667		NM_000512.5_GALNS_Exon9_0343		150	181	70	133.667
NM_000512.5_GALNS_Exon9_0344	90	62	44	65.3333		NM_000512.5_GALNS_Exon9_0344		46	36	56	46
NM_000512.5_GALNS_Exon8_0345_SNP_a	572	330	322	408		NM_000512.5_GALNS_Exon8_0345_SNP_a		414	308	391	371
NM_000512.5_GALNS_Exon8_0346	73	22	29	41.3333		NM_000512.5_GALNS_Exon8_0346		120	66	117	101
NM_000512.5_GALNS_Exon8_0347_SNP_a	0	0	0	0		NM_000512.5_GALNS_Exon8_0347_SNP_a		0	0	0	0
NM_000512.5_GALNS_Exon7_0348	86	26	24	45.3333		NM_000512.5_GALNS_Exon7_0348		68	50	68	62
NM_000512.5_GALNS_Exon7_0349	128	48	56	77.3333		NM_000512.5_GALNS_Exon7_0349		166	90	99	118.333
NM_000512.5_GALNS_Exon6_0350	224	94	69	129		NM_000512.5_GALNS_Exon6_0350		385	200	386	323.667
NM_000512.5_GALNS_Exon6_0351	196	158	92	148.667		NM_000512.5_GALNS_Exon6_0351		74	36	234	114.667
NM_000512.5_GALNS_Exon5_0352	677	250	265	397.333		NM_000512.5_GALNS_Exon5_0352		134	136	85	118.333
NM_000512.5_GALNS_Exon5_0353	521	236	228	328.333		NM_000512.5_GALNS_Exon5_0353		559	522	175	418.667
NM_000512.5_GALNS_Exon4_0354	190	110	94	131.333		NM_000512.5_GALNS_Exon4_0354		260	160	96	172
NM_000512.5_GALNS_Exon4_0355	0	0	0	0		NM_000512.5_GALNS_Exon4_0355		0	0	0	0
NM_000512.5_GALNS_Exon4_0356	56	32	12	33.3333		NM_000512.5_GALNS_Exon4_0356		72	20	48	46.6667
NM_000512.5_GALNS_Exon3_0357	428	236	232	298.667		NM_000512.5_GALNS_Exon3_0357		466	376	124	322
NM_000512.5_GALNS_Exon3_0358	328	136	142	202		NM_000512.5_GALNS_Exon3_0358		283	204	102	196.333
NM_000512.5_GALNS_Exon2_0359	256	139	112	169		NM_000512.5_GALNS_Exon2_0359		241	134	116	163.667
NM_000512.5_GALNS_Exon2_0360	128	64	44	78.6667		NM_000512.5_GALNS_Exon2_0360		56	28	98	60.6667
NM_000512.5_GALNS_Exon2_0361	644	272	340	418.667		NM_000512.5_GALNS_Exon2_0361		653	632	209	498
NM_001323544.2_GALNS_Exon1_0362	212	98	113	141		NM_001323544.2_GALNS_Exon1_0362		229	178	74	160.333
NM_001323544.2_GALNS_Exon1_0363	0	0	0	0		NM_001323544.2_GALNS_Exon1_0363		0	0	0	0
NM_001323544.2_GALNS_Exon1_0364	129	98	75	100.667		NM_001323544.2_GALNS_Exon1_0364		191	132	61	128
NM_000512.5_GALNS_Exon1_0365	116	62	52	76.6667		NM_000512.5_GALNS_Exon1_0365		2	16	6	8
NM_000512.5_GALNS_Exon1_0366	0	0	0	0		NM_000512.5_GALNS_Exon1_0366		0	0	0	0
NM_000263.4_NAGLU_Exon1_0367	0	0	0	0		NM_000263.4_NAGLU_Exon1_0367		0	0	0	0
NM_000263.4_NAGLU_Exon1_0368	0	0	0	0		NM_000263.4_NAGLU_Exon1_0368		0	0	0	0
NM_000263.4_NAGLU_Exon1_0369	322	136	24	160.667		NM_000263.4_NAGLU_Exon1_0369		2	105	4	37
NM_000263.4_NAGLU_Exon1_0370	0	0	0	0		NM_000263.4_NAGLU_Exon1_0370		0	0	0	0
NM_000263.4_NAGLU_Exon1_0371	38	4	8	16.6667		NM_000263.4_NAGLU_Exon1_0371		2	16	2	6.66667
NM_000263.4_NAGLU_Exon1_0372	18	6	8	10.6667		NM_000263.4_NAGLU_Exon1_0372		6	2	6	4.66667
NM_000263.4_NAGLU_Exon1_0373	270	112	103	161.667		NM_000263.4_NAGLU_Exon1_0373		173	190	58	140.333
NM_000263.4_NAGLU_Exon2_0374	31	20	10	20.3333		NM_000263.4_NAGLU_Exon2_0374		20	8	51	26.3333
NM_000263.4_NAGLU_Exon2_0375	154	40	38	77.3333		NM_000263.4_NAGLU_Exon2_0375		66	54	14	44.6667
NM_000263.4_NAGLU_Exon2_0376	4	10	2	5.33333		NM_000263.4_NAGLU_Exon2_0376		0	2	0	0.666667
NM_000263.4_NAGLU_Exon2_0377	98	46	33	59		NM_000263.4_NAGLU_Exon2_0377		44	44	54	47.3333
NM_000263.4_NAGLU_Exon3_0378	350	166	187	234.333		NM_000263.4_NAGLU_Exon3_0378		323	270	203	265.333
NM_000263.4_NAGLU_Exon3_0379	404	244	190	279.333		NM_000263.4_NAGLU_Exon3_0379		452	246	512	403.333
NM_000263.4_NAGLU_Exon3_0380	76	48	26	50		NM_000263.4_NAGLU_Exon3_0380		146	76	142	121.333
NM_000263.4_NAGLU_Exon4_0381	76	46	28	50		NM_000263.4_NAGLU_Exon4_0381		92	46	84	74
NM_000263.4_NAGLU_Exon4_0382	138	62	40	80		NM_000263.4_NAGLU_Exon4_0382		188	86	72	115.333
NM_000263.4_NAGLU_Exon5_0383	230	112	125	155.667		NM_000263.4_NAGLU_Exon5_0383		372	222	178	257.333
NM_000263.4_NAGLU_Exon5_0384	596	316	274	395.333		NM_000263.4_NAGLU_Exon5_0384		904	784	726	804.667
NM_000263.4_NAGLU_Exon5_0385	264	136	112	170.667		NM_000263.4_NAGLU_Exon5_0385		344	232	424	333.333
NM_000263.4_NAGLU_Exon5_0386	270	145	148	187.667		NM_000263.4_NAGLU_Exon5_0386		310	214	361	295
NM_000263.4_NAGLU_Exon6_0387	656	368	352	458.667		NM_000263.4_NAGLU_Exon6_0387		583	537	598	572.667
NM_000263.4_NAGLU_Exon6_0388	196	96	98	130		NM_000263.4_NAGLU_Exon6_0388		221	133	177	177
NM_000263.4_NAGLU_Exon6_0389	289	184	158	210.333		NM_000263.4_NAGLU_Exon6_0389		393	303	217	304.333
NM_000263.4_NAGLU_Exon6_0390	0	0	0	0		NM_000263.4_NAGLU_Exon6_0390		0	0	0	0
NM_000263.4_NAGLU_Exon6_0391	120	58	72	83.3333		NM_000263.4_NAGLU_Exon6_0391		128	75	52	85
NM_000263.4_NAGLU_Exon6_0392	32	30	18	26.6667		NM_000263.4_NAGLU_Exon6_0392		30	12	74	38.6667
NM_000263.4_NAGLU_Exon6_0393	72	24	28	41.3333		NM_000263.4_NAGLU_Exon6_0393		40	32	12	28
NM_000263.4_NAGLU_Exon6_0394	399	180	224	267.667		NM_000263.4_NAGLU_Exon6_0394		590	418	311	439.667
NM_000263.4_NAGLU_Exon6_0395	24	22	22	22.6667		NM_000263.4_NAGLU_Exon6_0395		30	16	91	45.6667
NM_000263.4_NAGLU_Exon6_0396	172	76	88	112		NM_000263.4_NAGLU_Exon6_0396		163	162	80	135
NM_000263.4_NAGLU_Exon6_0397	102	66	64	77.3333		NM_000263.4_NAGLU_Exon6_0397		156	126	38	106.667
NM_000263.4_NAGLU_Exon6_0398	192	116	84	130.667		NM_000263.4_NAGLU_Exon6_0398		248	154	102	168
NM_000263.4_NAGLU_Exon6_0399	64	38	15	39		NM_000263.4_NAGLU_Exon6_0399		42	56	20	39.3333
NM_000263.4_NAGLU_Exon6_0400	92	64	44	66.6667		NM_000263.4_NAGLU_Exon6_0400		110	50	211	123.667
NM_000263.4_NAGLU_Exon6_0401	288	150	127	188.333		NM_000263.4_NAGLU_Exon6_0401		338	266	337	313.667
NM_000263.4_NAGLU_Exon6_0402	755	384	474	537.667		NM_000263.4_NAGLU_Exon6_0402		818	804	560	727.333
NM_000152.5_GAA_Exon1_0403	200	112	102	138		NM_000152.5_GAA_Exon1_0403		318	186	289	264.333
NM_000152.5_GAA_Exon1_0404	146	93	66	101.667		NM_000152.5_GAA_Exon1_0404		183	99	162	148
NM_000152.5_GAA_Exon1_0405	42	14	36	30.6667		NM_000152.5_GAA_Exon1_0405		58	25	100	61
NM_000152.5_GAA_Exon1_0406	166	44	54	88		NM_000152.5_GAA_Exon1_0406		140	112	78	110
NM_000152.5_GAA_Exon1_0407	90	66	40	65.3333		NM_000152.5_GAA_Exon1_0407		90	70	134	98
NM_000152.5_GAA_Exon1_0408	92	54	36	60.6667		NM_000152.5_GAA_Exon1_0408		94	97	147	112.667
NM_000152.5_GAA_Exon1_0409	163	103	62	109.333		NM_000152.5_GAA_Exon1_0409		162	80	121	121
NM_000152.5_GAA_Exon1_0410	124	62	60	82		NM_000152.5_GAA_Exon1_0410		31	22	23	25.3333
NM_000152.5_GAA_Exon2_0411	12	6	46	21.3333		NM_000152.5_GAA_Exon2_0411		24	4	56	28
NM_000152.5_GAA_Exon2_0412	424	184	223	277		NM_000152.5_GAA_Exon2_0412		476	499	150	375
NM_000152.5_GAA_Exon2_0413	287	175	159	207		NM_000152.5_GAA_Exon2_0413		155	136	238	176.333
NM_000152.5_GAA_Exon4_0414	176	95	100	123.667		NM_000152.5_GAA_Exon4_0414		163	138	88	129.667
NM_000152.5_GAA_Exon4_0415	207	120	106	144.333		NM_000152.5_GAA_Exon4_0415		272	242	137	217
NM_000152.5_GAA_Exon4_0416	28	22	26	25.3333		NM_000152.5_GAA_Exon4_0416		34	12	71	39
NM_000152.5_GAA_Exon4_0417	139	79	58	92		NM_000152.5_GAA_Exon4_0417		96	84	21	67
NM_000152.5_GAA_Exon4_0418	347	154	124	208.333		NM_000152.5_GAA_Exon4_0418		191	158	74	141
NM_000152.5_GAA_Exon7_0419	348	168	198	238		NM_000152.5_GAA_Exon7_0419		216	165	67	149.333
NM_000152.5_GAA_Exon7_0420	64	50	28	47.3333		NM_000152.5_GAA_Exon7_0420		62	44	46	50.6667
NM_000152.5_GAA_Exon7_0421	312	126	134	190.667		NM_000152.5_GAA_Exon7_0421		264	154	142	186.667
NM_000152.5_GAA_Exon7_0422	1043	540	586	723		NM_000152.5_GAA_Exon7_0422		658	643	444	581.667
NM_000152.5_GAA_Exon7_0423	298	166	110	191.333		NM_000152.5_GAA_Exon7_0423		306	233	158	232.333
NM_000152.5_GAA_Exon7_0424	70	38	8	38.6667		NM_000152.5_GAA_Exon7_0424		34	20	66	40
NM_000152.5_GAA_Exon7_0425	154	84	70	102.667		NM_000152.5_GAA_Exon7_0425		85	84	58	75.6667
NM_000152.5_GAA_Exon7_0426	78	44	28	50		NM_000152.5_GAA_Exon7_0426		91	80	70	80.3333
NM_000152.5_GAA_Exon8_0427	520	300	285	368.333		NM_000152.5_GAA_Exon8_0427		596	458	337	463.667
NM_000152.5_GAA_Exon8_0428	410	186	198	264.667		NM_000152.5_GAA_Exon8_0428		285	259	88	210.667
NM_000152.5_GAA_Exon10_0429	53	24	34	37		NM_000152.5_GAA_Exon10_0429		54	28	78	53.3333
NM_000152.5_GAA_Exon10_0430	128	50	40	72.6667		NM_000152.5_GAA_Exon10_0430		114	74	54	80.6667
NM_000152.5_GAA_Exon10_0431	66	48	38	50.6667		NM_000152.5_GAA_Exon10_0431		26	14	90	43.3333
NM_000152.5_GAA_Exon10_0432	80	54	44	59.3333		NM_000152.5_GAA_Exon10_0432		64	28	78	56.6667
NM_000152.5_GAA_Exon10_0433	104	38	24	55.3333		NM_000152.5_GAA_Exon10_0433		100	66	271	145.667
NM_000152.5_GAA_Exon11_0434	446	305	313	354.667		NM_000152.5_GAA_Exon11_0434		250	264	234	249.333
NM_000152.5_GAA_Exon11_0435	26	10	6	14		NM_000152.5_GAA_Exon11_0435		0	2	2	1.33333
NM_000152.5_GAA_Exon11_0436	194	78	86	119.333		NM_000152.5_GAA_Exon11_0436		118	64	96	92.6667
NM_000152.5_GAA_Exon12_0437	199	133	129	153.667		NM_000152.5_GAA_Exon12_0437		146	122	61	109.667
NM_000152.5_GAA_Exon12_0438	473	244	250	322.333		NM_000152.5_GAA_Exon12_0438		118	80	70	89.3333
NM_000152.5_GAA_Exon12_0439	300	118	137	185		NM_000152.5_GAA_Exon12_0439		134	85	36	85
NM_000152.5_GAA_Exon13_0440	298	132	112	180.667		NM_000152.5_GAA_Exon13_0440		160	178	72	136.667
NM_000152.5_GAA_Exon13_0441	387	202	196	261.667		NM_000152.5_GAA_Exon13_0441		57	121	43	73.6667
NM_000152.5_GAA_Exon13_0442	130	81	56	89		NM_000152.5_GAA_Exon13_0442		72	42	60	58
NM_000152.5_GAA_Exon14_0443	331	162	136	209.667		NM_000152.5_GAA_Exon14_0443		181	104	122	135.667
NM_000152.5_GAA_Exon14_0444	379	184	230	264.333		NM_000152.5_GAA_Exon14_0444		182	261	94	179
NM_000152.5_GAA_Exon14_0445_SNP_a	20	4	4	9.33333		NM_000152.5_GAA_Exon14_0445_SNP_a		22	8	36	22
NM_000152.5_GAA_Exon15_0446	2	2	0	1.33333		NM_000152.5_GAA_Exon15_0446		0	0	2	0.666667
NM_000152.5_GAA_Exon15_0447_SNP_a	431	238	159	276		NM_000152.5_GAA_Exon15_0447_SNP_a		408	246	589	414.333
NM_000152.5_GAA_Exon15_0448	200	109	82	130.333		NM_000152.5_GAA_Exon15_0448		70	184	56	103.333
NM_000152.5_GAA_Exon16_0449	505	227	243	325		NM_000152.5_GAA_Exon16_0449		303	293	197	264.333
NM_000152.5_GAA_Exon16_0450	84	58	28	56.6667		NM_000152.5_GAA_Exon16_0450		12	20	22	18
NM_000152.5_GAA_Exon16_0451	554	292	360	402		NM_000152.5_GAA_Exon16_0451		483	520	325	442.667
NM_000152.5_GAA_Exon17_0452	106	124	74	101.333		NM_000152.5_GAA_Exon17_0452		37	68	200	101.667
NM_000152.5_GAA_Exon17_0453	100	48	28	58.6667		NM_000152.5_GAA_Exon17_0453		51	8	47	35.3333
NM_000152.5_GAA_Exon17_0454	20	22	10	17.3333		NM_000152.5_GAA_Exon17_0454		2	10	4	5.33333
NM_000152.5_GAA_Exon18_0455	108	44	63	71.6667		NM_000152.5_GAA_Exon18_0455		72	57	32	53.6667
NM_000152.5_GAA_Exon18_0456	586	259	246	363.667		NM_000152.5_GAA_Exon18_0456		459	483	254	398.667
NM_000152.5_GAA_Exon18_0457	306	196	108	203.333		NM_000152.5_GAA_Exon18_0457		190	86	154	143.333
NM_000152.5_GAA_Exon19_0458	234	92	126	150.667		NM_000152.5_GAA_Exon19_0458		148	146	48	114
NM_000152.5_GAA_Exon19_0459	414	185	186	261.667		NM_000152.5_GAA_Exon19_0459		255	249	110	204.667
NM_001352921.2_SGSH_Exon8_0460	569	235	279	361		NM_001352921.2_SGSH_Exon8_0460		616	703	385	568
NM_001352921.2_SGSH_Exon8_0461	6	0	0	2		NM_001352921.2_SGSH_Exon8_0461		2	0	4	2
NM_001352921.2_SGSH_Exon8_0462	73	18	14	35		NM_001352921.2_SGSH_Exon8_0462		44	40	44	42.6667
NM_001352921.2_SGSH_Exon8_0463	209	145	172	175.333		NM_001352921.2_SGSH_Exon8_0463		215	148	408	257
NM_001352921.2_SGSH_Exon8_0464	62	36	20	39.3333		NM_001352921.2_SGSH_Exon8_0464		156	72	416	214.667
NM_001352921.2_SGSH_Exon8_0465	98	50	35	61		NM_001352921.2_SGSH_Exon8_0465		116	66	371	184.333
NM_001352921.2_SGSH_Exon8_0466_SNP_a	474	244	232	316.667		NM_001352921.2_SGSH_Exon8_0466_SNP_a		391	378	609	459.333
NM_001352921.2_SGSH_Exon8_0467	760	379	378	505.667		NM_001352921.2_SGSH_Exon8_0467		460	368	515	447.667
NM_001352921.2_SGSH_Exon8_0468	555	252	246	351		NM_001352921.2_SGSH_Exon8_0468		451	440	241	377.333
NM_001352921.2_SGSH_Exon8_0469_SNP_a	810	494	448	584		NM_001352921.2_SGSH_Exon8_0469_SNP_a		737	541	804	694
NM_001352922.2_SGSH_Exon7_0470	578	412	216	402		NM_001352922.2_SGSH_Exon7_0470		422	252	768	480.667
NM_000199.5_SGSH_Exon7_0471	322	214	142	226		NM_000199.5_SGSH_Exon7_0471		369	250	294	304.333
NM_000199.5_SGSH_Exon7_0472	724	302	422	482.667		NM_000199.5_SGSH_Exon7_0472		889	733	342	654.667
NM_000199.5_SGSH_Exon7_0473	770	406	346	507.333		NM_000199.5_SGSH_Exon7_0473		664	453	340	485.667
NM_000199.5_SGSH_Exon6_0474	314	154	122	196.667		NM_000199.5_SGSH_Exon6_0474		200	190	116	168.667
NM_000199.5_SGSH_Exon6_0475	410	226	156	264		NM_000199.5_SGSH_Exon6_0475		258	206	226	230
NM_000199.5_SGSH_Exon6_0476	518	247	365	376.667		NM_000199.5_SGSH_Exon6_0476		449	482	241	390.667
NM_000199.5_SGSH_Exon6_0477	366	162	196	241.333		NM_000199.5_SGSH_Exon6_0477		291	284	78	217.667
NM_000199.5_SGSH_Exon5_0478	521	272	244	345.667		NM_000199.5_SGSH_Exon5_0478		470	300	210	326.667
NM_000199.5_SGSH_Exon5_0479	148	62	62	90.6667		NM_000199.5_SGSH_Exon5_0479		22	10	38	23.3333
NM_000199.5_SGSH_Exon5_0480_SNP_a	155	102	34	97		NM_000199.5_SGSH_Exon5_0480_SNP_a		166	82	166	138
NM_000199.5_SGSH_Exon4_0481	443	169	237	283		NM_000199.5_SGSH_Exon4_0481		348	362	98	269.333
NM_000199.5_SGSH_Exon4_0482	44	26	30	33.3333		NM_000199.5_SGSH_Exon4_0482		48	60	74	60.6667
NM_000199.5_SGSH_Exon4_0483	380	168	190	246		NM_000199.5_SGSH_Exon4_0483		347	353	180	293.333
NM_000199.5_SGSH_Exon3_0484	30	22	4	18.6667		NM_000199.5_SGSH_Exon3_0484		24	10	12	15.3333
NM_000199.5_SGSH_Exon3_0485	775	364	402	513.667		NM_000199.5_SGSH_Exon3_0485		728	667	316	570.333
NM_000199.5_SGSH_Exon2_0486	37	14	10	20.3333		NM_000199.5_SGSH_Exon2_0486		4	14	8	8.66667
NM_000199.5_SGSH_Exon2_0487	446	176	219	280.333		NM_000199.5_SGSH_Exon2_0487		325	291	144	253.333
NM_000199.5_SGSH_Exon2_0488	2	0	0	0.666667		NM_000199.5_SGSH_Exon2_0488		0	0	0	0
NM_000199.5_SGSH_Exon2_0489	522	340	352	404.667		NM_000199.5_SGSH_Exon2_0489		705	581	915	733.667
NM_000199.5_SGSH_Exon1_0490	302	204	108	204.667		NM_000199.5_SGSH_Exon1_0490		246	136	195	192.333
NM_000199.5_SGSH_Exon1_0491	144	37	66	82.3333		NM_000199.5_SGSH_Exon1_0491		0	8	8	5.33333
NM_000271.5_NPC1_Exon25_0492	288	130	118	178.667		NM_000271.5_NPC1_Exon25_0492		505	468	276	416.333
NM_000271.5_NPC1_Exon25_0493	180	88	66	111.333		NM_000271.5_NPC1_Exon25_0493		123	98	122	114.333
NM_000271.5_NPC1_Exon24_0494_SNP_a	176	58	82	105.333		NM_000271.5_NPC1_Exon24_0494_SNP_a		526	364	142	344
NM_000271.5_NPC1_Exon24_0495	118	22	32	57.3333		NM_000271.5_NPC1_Exon24_0495		363	334	74	257
NM_000271.5_NPC1_Exon24_0496	255	136	136	175.667		NM_000271.5_NPC1_Exon24_0496		370	207	218	265
NM_000271.5_NPC1_Exon23_0497_SNP_a	244	130	133	169		NM_000271.5_NPC1_Exon23_0497_SNP_a		263	181	266	236.667
NM_000271.5_NPC1_Exon23_0498	294	114	133	180.333		NM_000271.5_NPC1_Exon23_0498		396	304	198	299.333
NM_000271.5_NPC1_Exon22_0499	320	178	143	213.667		NM_000271.5_NPC1_Exon22_0499		611	367	574	517.333
NM_000271.5_NPC1_Exon22_0500_SNP_a	10	4	4	6		NM_000271.5_NPC1_Exon22_0500_SNP_a		20	16	38	24.6667
NM_000271.5_NPC1_Exon22_0501	174	110	72	118.667		NM_000271.5_NPC1_Exon22_0501		284	244	204	244
NM_000271.5_NPC1_Exon22_0502	253	150	112	171.667		NM_000271.5_NPC1_Exon22_0502		438	294	358	363.333
NM_000271.5_NPC1_Exon21_0503	240	120	138	166		NM_000271.5_NPC1_Exon21_0503		598	485	270	451
NM_000271.5_NPC1_Exon21_0504	174	98	90	120.667		NM_000271.5_NPC1_Exon21_0504		289	252	128	223
NM_000271.5_NPC1_Exon21_0505	50	42	32	41.3333		NM_000271.5_NPC1_Exon21_0505		94	46	82	74
NM_000271.5_NPC1_Exon20_0506	14	14	10	12.6667		NM_000271.5_NPC1_Exon20_0506		42	28	94	54.6667
NM_000271.5_NPC1_Exon20_0507	612	306	312	410		NM_000271.5_NPC1_Exon20_0507		718	780	238	578.667
NM_000271.5_NPC1_Exon20_0508	46	26	34	35.3333		NM_000271.5_NPC1_Exon20_0508		166	148	100	138
NM_000271.5_NPC1_Exon19_0509	116	68	52	78.6667		NM_000271.5_NPC1_Exon19_0509		150	90	158	132.667
NM_000271.5_NPC1_Exon19_0510	220	82	102	134.667		NM_000271.5_NPC1_Exon19_0510		427	374	94	298.333
NM_000271.5_NPC1_Exon19_0511	28	30	24	27.3333		NM_000271.5_NPC1_Exon19_0511		14	12	66	30.6667
NM_000271.5_NPC1_Exon18_0512	214	130	94	146		NM_000271.5_NPC1_Exon18_0512		313	316	222	283.667
NM_000271.5_NPC1_Exon18_0513	30	16	12	19.3333		NM_000271.5_NPC1_Exon18_0513		126	82	138	115.333
NM_000271.5_NPC1_Exon18_0514	22	14	8	14.6667		NM_000271.5_NPC1_Exon18_0514		26	6	34	22
NM_000271.5_NPC1_Exon17_0515	181	100	70	117		NM_000271.5_NPC1_Exon17_0515		306	276	307	296.333
NM_000271.5_NPC1_Exon17_0516	248	108	78	144.667		NM_000271.5_NPC1_Exon17_0516		282	168	200	216.667
NM_000271.5_NPC1_Exon15_0517	246	106	104	152		NM_000271.5_NPC1_Exon15_0517		357	363	176	298.667
NM_000271.5_NPC1_Exon15_0518	539	254	251	348		NM_000271.5_NPC1_Exon15_0518		774	734	446	651.333
NM_000271.5_NPC1_Exon15_0519	44	20	32	32		NM_000271.5_NPC1_Exon15_0519		74	68	66	69.3333
NM_000271.5_NPC1_Exon15_0520_SNP_a	142	64	64	90		NM_000271.5_NPC1_Exon15_0520_SNP_a		278	152	282	237.333
NM_000271.5_NPC1_Exon15_0521	58	18	30	35.3333		NM_000271.5_NPC1_Exon15_0521		82	50	88	73.3333
NM_000271.5_NPC1_Exon14_0522	136	60	72	89.3333		NM_000271.5_NPC1_Exon14_0522		306	214	198	239.333
NM_000271.5_NPC1_Exon14_0523_SNP_a	69	47	24	46.6667		NM_000271.5_NPC1_Exon14_0523_SNP_a		181	110	119	136.667
NM_000271.5_NPC1_Exon13_0524_SNP_a	790	350	414	518		NM_000271.5_NPC1_Exon13_0524_SNP_a		934	862	891	895.667
NM_000271.5_NPC1_Exon13_0525	36	38	16	30		NM_000271.5_NPC1_Exon13_0525		146	60	203	136.333
NM_000271.5_NPC1_Exon13_0526	270	144	154	189.333		NM_000271.5_NPC1_Exon13_0526		405	349	240	331.333
NM_000271.5_NPC1_Exon12_0527	152	84	64	100		NM_000271.5_NPC1_Exon12_0527		353	252	167	257.333
NM_000271.5_NPC1_Exon12_0528	32	8	10	16.6667		NM_000271.5_NPC1_Exon12_0528		74	38	88	66.6667
NM_000271.5_NPC1_Exon12_0529	71	20	22	37.6667		NM_000271.5_NPC1_Exon12_0529		128	112	26	88.6667
NM_000271.5_NPC1_Exon12_0530	102	48	46	65.3333		NM_000271.5_NPC1_Exon12_0530		298	250	146	231.333
NM_000271.5_NPC1_Exon11_0531	711	334	357	467.333		NM_000271.5_NPC1_Exon11_0531		1063	1056	664	927.667
NM_000271.5_NPC1_Exon11_0532	114	88	62	88		NM_000271.5_NPC1_Exon11_0532		338	190	255	261
NM_000271.5_NPC1_Exon10_0533	247	118	94	153		NM_000271.5_NPC1_Exon10_0533		298	174	248	240
NM_000271.5_NPC1_Exon10_0534	166	62	72	100		NM_000271.5_NPC1_Exon10_0534		232	167	239	212.667
NM_000271.5_NPC1_Exon9_0535	208	104	80	130.667		NM_000271.5_NPC1_Exon9_0535		312	221	355	296
NM_000271.5_NPC1_Exon9_0536	40	20	22	27.3333		NM_000271.5_NPC1_Exon9_0536		50	34	94	59.3333
NM_000271.5_NPC1_Exon9_0537	134	44	58	78.6667		NM_000271.5_NPC1_Exon9_0537		190	130	114	144.667
NM_000271.5_NPC1_Exon9_0538	252	166	110	176		NM_000271.5_NPC1_Exon9_0538		365	194	486	348.333
NM_000271.5_NPC1_Exon8_0539	92	36	62	63.3333		NM_000271.5_NPC1_Exon8_0539		202	138	150	163.333
NM_000271.5_NPC1_Exon8_0540_SNP_a	534	210	250	331.333		NM_000271.5_NPC1_Exon8_0540_SNP_a		700	785	278	587.667
NM_000271.5_NPC1_Exon8_0541	317	122	176	205		NM_000271.5_NPC1_Exon8_0541		470	454	184	369.333
NM_000271.5_NPC1_Exon8_0542	112	54	38	68		NM_000271.5_NPC1_Exon8_0542		169	112	52	111
NM_000271.5_NPC1_Exon8_0543	50	34	38	40.6667		NM_000271.5_NPC1_Exon8_0543		90	76	81	82.3333
NM_000271.5_NPC1_Exon7_0544	258	142	130	176.667		NM_000271.5_NPC1_Exon7_0544		654	538	320	504
NM_000271.5_NPC1_Exon7_0545	194	88	116	132.667		NM_000271.5_NPC1_Exon7_0545		400	298	198	298.667
NM_000271.5_NPC1_Exon6_0546	134	42	50	75.3333		NM_000271.5_NPC1_Exon6_0546		196	240	32	156
NM_000271.5_NPC1_Exon6_0547_SNP_a	326	133	164	207.667		NM_000271.5_NPC1_Exon6_0547_SNP_a		362	308	218	296
NM_000271.5_NPC1_Exon6_0548	228	126	91	148.333		NM_000271.5_NPC1_Exon6_0548		160	103	142	135
NM_000271.5_NPC1_Exon6_0549	102	22	52	58.6667		NM_000271.5_NPC1_Exon6_0549		138	92	75	101.667
NM_000271.5_NPC1_Exon5_0550	136	74	60	90		NM_000271.5_NPC1_Exon5_0550		300	168	270	246
NM_000271.5_NPC1_Exon5_0551	44	14	18	25.3333		NM_000271.5_NPC1_Exon5_0551		34	32	144	70
NM_000271.5_NPC1_Exon5_0552	19	22	14	18.3333		NM_000271.5_NPC1_Exon5_0552		46	24	79	49.6667
NM_000271.5_NPC1_Exon4_0553	216	88	114	139.333		NM_000271.5_NPC1_Exon4_0553		377	280	150	269
NM_000271.5_NPC1_Exon4_0554	182	52	82	105.333		NM_000271.5_NPC1_Exon4_0554		402	208	208	272.667
NM_000271.5_NPC1_Exon4_0555	80	50	38	56		NM_000271.5_NPC1_Exon4_0555		200	156	156	170.667
NM_000271.5_NPC1_Exon3_0556	216	70	102	129.333		NM_000271.5_NPC1_Exon3_0556		416	404	156	325.333
NM_000271.5_NPC1_Exon3_0557	110	64	60	78		NM_000271.5_NPC1_Exon3_0557		136	74	120	110
NM_000271.5_NPC1_Exon2_0558	430	106	200	245.333		NM_000271.5_NPC1_Exon2_0558		798	860	330	662.667
NM_000271.5_NPC1_Exon2_0559_SNP_a	190	84	80	118		NM_000271.5_NPC1_Exon2_0559_SNP_a		384	256	234	291.333
NM_000271.5_NPC1_Exon2_0560	572	287	334	397.667		NM_000271.5_NPC1_Exon2_0560		758	637	575	656.667
NM_000271.5_NPC1_Exon1_0561	84	22	22	42.6667		NM_000271.5_NPC1_Exon1_0561		58	42	94	64.6667
NM_000271.5_NPC1_Exon1_0562	86	28	52	55.3333		NM_000271.5_NPC1_Exon1_0562		141	117	58	105.333
NM_000487.6_ARSA_Exon7_0563	2	2	2	2		NM_000487.6_ARSA_Exon7_0563		0	2	3	1.66667
NM_000487.6_ARSA_Exon7_0564	26	2	6	11.3333		NM_000487.6_ARSA_Exon7_0564		6	4	2	4
NM_000487.6_ARSA_Exon7_0565	0	0	0	0		NM_000487.6_ARSA_Exon7_0565		0	0	0	0
NM_000487.6_ARSA_Exon7_0566	12	8	6	8.66667		NM_000487.6_ARSA_Exon7_0566		14	6	14	11.3333
NM_000487.6_ARSA_Exon7_0567	374	250	270	298		NM_000487.6_ARSA_Exon7_0567		268	334	364	322
NM_000487.6_ARSA_Exon7_0568	810	469	452	577		NM_000487.6_ARSA_Exon7_0568		744	756	616	705.333
NM_000487.6_ARSA_Exon7_0569	834	396	410	546.667		NM_000487.6_ARSA_Exon7_0569		326	383	257	322
NM_000487.6_ARSA_Exon7_0570	657	332	328	439		NM_000487.6_ARSA_Exon7_0570		184	136	156	158.667
NM_000487.6_ARSA_Exon5_0571	138	61	62	87		NM_000487.6_ARSA_Exon5_0571		88	38	104	76.6667
NM_000487.6_ARSA_Exon5_0572	494	308	242	348		NM_000487.6_ARSA_Exon5_0572		118	94	174	128.667
NM_000487.6_ARSA_Exon5_0573	789	424	440	551		NM_000487.6_ARSA_Exon5_0573		623	474	342	479.667
NM_000487.6_ARSA_Exon5_0574	466	196	168	276.667		NM_000487.6_ARSA_Exon5_0574		193	172	86	150.333
NM_000487.6_ARSA_Exon5_0575	370	205	118	231		NM_000487.6_ARSA_Exon5_0575		354	220	340	304.667
NM_000487.6_ARSA_Exon2_0576	417	226	270	304.333		NM_000487.6_ARSA_Exon2_0576		358	303	324	328.333
NM_000487.6_ARSA_Exon2_0577	72	36	24	44		NM_000487.6_ARSA_Exon2_0577		36	14	44	31.3333
NM_000487.6_ARSA_Exon2_0578	255	127	146	176		NM_000487.6_ARSA_Exon2_0578		62	60	30	50.6667
NM_000487.6_ARSA_Exon2_0579	245	128	84	152.333		NM_000487.6_ARSA_Exon2_0579		201	122	162	161.667
NM_000487.6_ARSA_Exon2_0580	28	26	18	24		NM_000487.6_ARSA_Exon2_0580		22	16	79	39
NM_000487.6_ARSA_Exon2_0581	31	6	12	16.3333		NM_000487.6_ARSA_Exon2_0581		0	0	0	0
NM_000487.6_ARSA_Exon2_0582	872	470	419	587		NM_000487.6_ARSA_Exon2_0582		352	305	365	340.667
NM_000487.6_ARSA_Exon2_0583	438	276	158	290.667		NM_000487.6_ARSA_Exon2_0583		190	168	328	228.667
NM_000487.6_ARSA_Exon2_0584	119	20	28	55.6667		NM_000487.6_ARSA_Exon2_0584		10	12	14	12
NM_000487.6_ARSA_Exon2_0585	50	24	18	30.6667		NM_000487.6_ARSA_Exon2_0585		34	18	36	29.3333
NM_000487.6_ARSA_Exon2_0586	96	54	24	58		NM_000487.6_ARSA_Exon2_0586		114	66	270	150
NM_000487.6_ARSA_Exon2_0587	940	540	471	650.333		NM_000487.6_ARSA_Exon2_0587		824	717	667	736
NM_000487.6_ARSA_Exon2_0588	780	436	418	544.667		NM_000487.6_ARSA_Exon2_0588		708	624	827	719.667
NM_000487.6_ARSA_Exon2_0589	117	38	52	69		NM_000487.6_ARSA_Exon2_0589		38	30	54	40.6667
NM_000487.6_ARSA_Exon1_0590	132	106	118	118.667		NM_000487.6_ARSA_Exon1_0590		26	24	177	75.6667
NM_000487.6_ARSA_Exon1_0591	288	135	136	186.333		NM_000487.6_ARSA_Exon1_0591		212	142	240	198
NM_000487.6_ARSA_Exon1_0592	685	431	350	488.667		NM_000487.6_ARSA_Exon1_0592		436	432	410	426
NM_000404.4_GLB1_Exon16_0593	74	34	38	48.6667		NM_000404.4_GLB1_Exon16_0593		88	54	130	90.6667
NM_000404.4_GLB1_Exon16_0594	38	40	16	31.3333		NM_000404.4_GLB1_Exon16_0594		73	30	102	68.3333
NM_000404.4_GLB1_Exon16_0595	122	62	37	73.6667		NM_000404.4_GLB1_Exon16_0595		196	152	184	177.333
NM_000404.4_GLB1_Exon16_0596	352	162	192	235.333		NM_000404.4_GLB1_Exon16_0596		304	270	208	260.667
NM_000404.4_GLB1_Exon16_0597	50	18	18	28.6667		NM_000404.4_GLB1_Exon16_0597		52	28	47	42.3333
NM_000404.4_GLB1_Exon15_0598	324	158	168	216.667		NM_000404.4_GLB1_Exon15_0598		458	316	280	351.333
NM_000404.4_GLB1_Exon15_0599_SNP_a	234	140	144	172.667		NM_000404.4_GLB1_Exon15_0599_SNP_a		324	208	266	266
NM_000404.4_GLB1_Exon15_0600	562	263	277	367.333		NM_000404.4_GLB1_Exon15_0600		644	512	387	514.333
NM_000404.4_GLB1_Exon15_0601_SNP_a	116	70	66	84		NM_000404.4_GLB1_Exon15_0601_SNP_a		240	174	208	207.333
NM_000404.4_GLB1_Exon14_0602	248	120	118	162		NM_000404.4_GLB1_Exon14_0602		406	220	348	324.667
NM_000404.4_GLB1_Exon14_0603	104	38	66	69.3333		NM_000404.4_GLB1_Exon14_0603		192	188	136	172
NM_000404.4_GLB1_Exon14_0604	258	96	136	163.333		NM_000404.4_GLB1_Exon14_0604		370	374	198	314
NM_000404.4_GLB1_Exon13_0605	406	212	220	279.333		NM_000404.4_GLB1_Exon13_0605		646	633	324	534.333
NM_000404.4_GLB1_Exon13_0606	58	24	30	37.3333		NM_000404.4_GLB1_Exon13_0606		142	98	120	120
NM_000404.4_GLB1_Exon12_0607	50	26	20	32		NM_000404.4_GLB1_Exon12_0607		83	50	116	83
NM_000404.4_GLB1_Exon12_0608	82	38	60	60		NM_000404.4_GLB1_Exon12_0608		148	88	194	143.333
NM_000404.4_GLB1_Exon11_0609	10	0	8	6		NM_000404.4_GLB1_Exon11_0609		18	6	44	22.6667
NM_000404.4_GLB1_Exon11_0610	4	2	2	2.66667		NM_000404.4_GLB1_Exon11_0610		78	34	0	37.3333
NM_000404.4_GLB1_Exon10_0611	80	31	36	49		NM_000404.4_GLB1_Exon10_0611		156	116	88	120
NM_000404.4_GLB1_Exon10_0612_SNP_a	146	74	60	93.3333		NM_000404.4_GLB1_Exon10_0612_SNP_a		300	172	398	290
NM_000404.4_GLB1_Exon8_0613_SNP_a	794	326	444	521.333		NM_000404.4_GLB1_Exon8_0613_SNP_a		1098	1184	521	934.333
NM_000404.4_GLB1_Exon8_0614	82	60	46	62.6667		NM_000404.4_GLB1_Exon8_0614		134	90	82	102
NM_000404.4_GLB1_Exon8_0615	60	36	28	41.3333		NM_000404.4_GLB1_Exon8_0615		224	146	276	215.333
NM_000404.4_GLB1_Exon8_0616_SNP_a	236	88	81	135		NM_000404.4_GLB1_Exon8_0616_SNP_a		304	218	136	219.333
NM_000404.4_GLB1_Exon7_0617	107	52	42	67		NM_000404.4_GLB1_Exon7_0617		336	245	204	261.667
NM_000404.4_GLB1_Exon7_0618	52	28	20	33.3333		NM_000404.4_GLB1_Exon7_0618		78	36	62	58.6667
NM_000404.4_GLB1_Exon6_0619	80	38	36	51.3333		NM_000404.4_GLB1_Exon6_0619		132	68	88	96
NM_000404.4_GLB1_Exon6_0620	126	64	80	90		NM_000404.4_GLB1_Exon6_0620		234	166	96	165.333
NM_000404.4_GLB1_Exon6_0621_SNP_a	428	176	230	278		NM_000404.4_GLB1_Exon6_0621_SNP_a		558	506	248	437.333
NM_000404.4_GLB1_Exon5_0622	218	98	116	144		NM_000404.4_GLB1_Exon5_0622		376	396	130	300.667
NM_000404.4_GLB1_Exon5_0623	32	16	12	20		NM_000404.4_GLB1_Exon5_0623		40	26	44	36.6667
NM_000404.4_GLB1_Exon5_0624	662	331	346	446.333		NM_000404.4_GLB1_Exon5_0624		1018	980	552	850
NM_000404.4_GLB1_Exon4_0625	50	26	18	31.3333		NM_000404.4_GLB1_Exon4_0625		226	120	152	166
NM_000404.4_GLB1_Exon4_0626	278	124	124	175.333		NM_000404.4_GLB1_Exon4_0626		408	332	340	360
NM_000404.4_GLB1_Exon3_0627_SNP_a	220	130	110	153.333		NM_000404.4_GLB1_Exon3_0627_SNP_a		264	167	400	277
NM_000404.4_GLB1_Exon3_0628	56	36	44	45.3333		NM_000404.4_GLB1_Exon3_0628		120	88	362	190
NM_000404.4_GLB1_Exon3_0629	40	24	36	33.3333		NM_000404.4_GLB1_Exon3_0629		38	44	28	36.6667
NM_000404.4_GLB1_Exon2_0630	248	134	104	162		NM_000404.4_GLB1_Exon2_0630		502	397	366	421.667
NM_000404.4_GLB1_Exon2_0631	152	76	70	99.3333		NM_000404.4_GLB1_Exon2_0631		262	200	158	206.667
NM_000404.4_GLB1_Exon2_0632	238	108	142	162.667		NM_000404.4_GLB1_Exon2_0632		338	206	214	252.667
NM_001317040.1_GLB1_Exon1_0633	90	54	50	64.6667		NM_001317040.1_GLB1_Exon1_0633		88	82	88	86
NM_001317040.1_GLB1_Exon1_0634	28	20	16	21.3333		NM_001317040.1_GLB1_Exon1_0634		58	42	126	75.3333
NM_001317040.1_GLB1_Exon1_0635	759	367	399	508.333		NM_001317040.1_GLB1_Exon1_0635		870	897	634	800.333
NM_000404.4_GLB1_Exon1_0636	26	8	14	16		NM_000404.4_GLB1_Exon1_0636		34	33	25	30.6667
NM_000404.4_GLB1_Exon1_0637	84	72	50	68.6667		NM_000404.4_GLB1_Exon1_0637		166	86	102	118
NM_000203.5_IDUA_Exon1_0638	8	4	8	6.66667		NM_000203.5_IDUA_Exon1_0638		0	0	2	0.666667
NM_000203.5_IDUA_Exon1_0639	2	0	2	1.33333		NM_000203.5_IDUA_Exon1_0639		0	0	4	1.33333
NM_000203.5_IDUA_Exon1_0640	78	28	46	50.6667		NM_000203.5_IDUA_Exon1_0640		14	2	18	11.3333
NM_000203.5_IDUA_Exon2_0641	292	152	140	194.667		NM_000203.5_IDUA_Exon2_0641		148	76	170	131.333
NM_000203.5_IDUA_Exon2_0642	715	288	418	473.667		NM_000203.5_IDUA_Exon2_0642		424	596	277	432.333
NM_000203.5_IDUA_Exon2_0643	184	117	64	121.667		NM_000203.5_IDUA_Exon2_0643		188	98	212	166
NM_000203.5_IDUA_Exon3_0644	222	98	104	141.333		NM_000203.5_IDUA_Exon3_0644		127	97	50	91.3333
NM_000203.5_IDUA_Exon3_0645	244	187	106	179		NM_000203.5_IDUA_Exon3_0645		249	137	302	229.333
NM_000203.5_IDUA_Exon4_0646	950	570	565	695		NM_000203.5_IDUA_Exon4_0646		712	683	667	687.333
NM_000203.5_IDUA_Exon4_0647	409	211	219	279.667		NM_000203.5_IDUA_Exon4_0647		357	360	412	376.333
NM_000203.5_IDUA_Exon5_0648	664	336	336	445.333		NM_000203.5_IDUA_Exon5_0648		413	299	208	306.667
NM_000203.5_IDUA_Exon5_0649	26	8	12	15.3333		NM_000203.5_IDUA_Exon5_0649		16	22	76	38
NM_000203.5_IDUA_Exon8_0650	26	12	8	15.3333		NM_000203.5_IDUA_Exon8_0650		0	0	6	2
NM_000203.5_IDUA_Exon8_0651	108	42	46	65.3333		NM_000203.5_IDUA_Exon8_0651		64	70	22	52
NM_000203.5_IDUA_Exon8_0652	63	35	18	38.6667		NM_000203.5_IDUA_Exon8_0652		39	33	91	54.3333
NM_000203.5_IDUA_Exon8_0653	20	10	10	13.3333		NM_000203.5_IDUA_Exon8_0653		2	0	32	11.3333
NM_000203.5_IDUA_Exon8_0654	398	199	192	263		NM_000203.5_IDUA_Exon8_0654		66	48	87	67
NM_000203.5_IDUA_Exon8_0655	121	84	74	93		NM_000203.5_IDUA_Exon8_0655		28	16	58	34
NM_000203.5_IDUA_Exon8_0656	166	102	62	110		NM_000203.5_IDUA_Exon8_0656		94	126	54	91.3333
NM_000203.5_IDUA_Exon8_0657	1136	720	706	854		NM_000203.5_IDUA_Exon8_0657		693	626	758	692.333
NM_000203.5_IDUA_Exon8_0658	236	130	106	157.333		NM_000203.5_IDUA_Exon8_0658		38	20	60	39.3333
NM_000203.5_IDUA_Exon8_0659	288	184	162	211.333		NM_000203.5_IDUA_Exon8_0659		233	252	190	225
NM_000203.5_IDUA_Exon8_0660	636	416	296	449.333		NM_000203.5_IDUA_Exon8_0660		297	272	259	276
NM_000203.5_IDUA_Exon8_0661	295	138	148	193.667		NM_000203.5_IDUA_Exon8_0661		154	207	48	136.333
NM_000203.5_IDUA_Exon8_0662	118	85	52	85		NM_000203.5_IDUA_Exon8_0662		91	40	140	90.3333
NM_000203.5_IDUA_Exon10_0663	0	0	0	0		NM_000203.5_IDUA_Exon10_0663		0	0	0	0
NM_000203.5_IDUA_Exon10_0664	154	106	96	118.667		NM_000203.5_IDUA_Exon10_0664		13	17	6	12
NM_000203.5_IDUA_Exon10_0665	338	132	172	214		NM_000203.5_IDUA_Exon10_0665		66	56	38	53.3333
NM_000203.5_IDUA_Exon10_0666	307	158	155	206.667		NM_000203.5_IDUA_Exon10_0666		94	89	60	81
NM_000203.5_IDUA_Exon10_0667	64	15	14	31		NM_000203.5_IDUA_Exon10_0667		0	1	9	3.33333
NM_000203.5_IDUA_Exon10_0668	14	8	6	9.33333		NM_000203.5_IDUA_Exon10_0668		0	4	12	5.33333
NM_000203.5_IDUA_Exon12_0669	2	6	0	2.66667		NM_000203.5_IDUA_Exon12_0669		0	0	0	0
NM_000203.5_IDUA_Exon12_0670	8	0	2	3.33333		NM_000203.5_IDUA_Exon12_0670		2	0	0	0.666667
NM_000203.5_IDUA_Exon12_0671	214	118	76	136		NM_000203.5_IDUA_Exon12_0671		80	100	30	70
NM_000203.5_IDUA_Exon12_0672	144	40	22	68.6667		NM_000203.5_IDUA_Exon12_0672		4	2	16	7.33333
NM_000203.5_IDUA_Exon13_0673	346	159	180	228.333		NM_000203.5_IDUA_Exon13_0673		328	310	161	266.333
NM_000203.5_IDUA_Exon13_0674	694	367	340	467		NM_000203.5_IDUA_Exon13_0674		368	393	226	329
NM_000203.5_IDUA_Exon14_0675	254	139	116	169.667		NM_000203.5_IDUA_Exon14_0675		98	54	106	86
NM_000203.5_IDUA_Exon14_0676	44	18	20	27.3333		NM_000203.5_IDUA_Exon14_0676		26	18	40	28
NM_000203.5_IDUA_Exon14_0677	86	52	40	59.3333		NM_000203.5_IDUA_Exon14_0677		94	56	166	105.333
NM_000521.4_HEXB_Exon1_0678	1010	517	568	698.333		NM_000521.4_HEXB_Exon1_0678		937	1005	567	836.333
NM_000521.4_HEXB_Exon1_0679	20	24	12	18.6667		NM_000521.4_HEXB_Exon1_0679		74	50	88	70.6667
NM_000521.4_HEXB_Exon1_0680	30	8	16	18		NM_000521.4_HEXB_Exon1_0680		2	10	6	6
NM_000521.4_HEXB_Exon1_0681	92	38	42	57.3333		NM_000521.4_HEXB_Exon1_0681		90	50	88	76
NM_000521.4_HEXB_Exon1_0682	543	216	253	337.333		NM_000521.4_HEXB_Exon1_0682		473	559	217	416.333
NM_000521.4_HEXB_Exon2_0683_SNP_a	458	164	224	282		NM_000521.4_HEXB_Exon2_0683_SNP_a		544	286	404	411.333
NM_000521.4_HEXB_Exon2_0684	74	26	26	42		NM_000521.4_HEXB_Exon2_0684		30	20	52	34
NM_000521.4_HEXB_Exon2_0685	128	50	72	83.3333		NM_000521.4_HEXB_Exon2_0685		194	104	172	156.667
NM_000521.4_HEXB_Exon3_0686	265	124	122	170.333		NM_000521.4_HEXB_Exon3_0686		342	230	376	316
NM_000521.4_HEXB_Exon3_0687	476	244	264	328		NM_000521.4_HEXB_Exon3_0687		616	590	904	703.333
NM_000521.4_HEXB_Exon4_0688	0	0	0	0		NM_000521.4_HEXB_Exon4_0688		18	18	2	12.6667
NM_000521.4_HEXB_Exon5_0689_SNP_a	76	38	46	53.3333		NM_000521.4_HEXB_Exon5_0689_SNP_a		218	142	100	153.333
NM_000521.4_HEXB_Exon5_0690	42	16	16	24.6667		NM_000521.4_HEXB_Exon5_0690		24	2	54	26.6667
NM_000521.4_HEXB_Exon6_0691	677	382	436	498.333		NM_000521.4_HEXB_Exon6_0691		1180	962	1032	1058
NM_000521.4_HEXB_Exon6_0692	662	318	354	444.667		NM_000521.4_HEXB_Exon6_0692		914	772	1125	937
NM_000521.4_HEXB_Exon7_0693	86	0	4	30		NM_000521.4_HEXB_Exon7_0693		617	637	82	445.333
NM_000521.4_HEXB_Exon7_0694_SNP_a	154	110	80	114.667		NM_000521.4_HEXB_Exon7_0694_SNP_a		472	293	354	373
NM_000521.4_HEXB_Exon7_0695	174	104	90	122.667		NM_000521.4_HEXB_Exon7_0695		284	144	358	262
NM_000521.4_HEXB_Exon8_0696	406	166	200	257.333		NM_000521.4_HEXB_Exon8_0696		746	712	334	597.333
NM_000521.4_HEXB_Exon8_0697	22	14	8	14.6667		NM_000521.4_HEXB_Exon8_0697		60	52	42	51.3333
NM_000521.4_HEXB_Exon8_0698	339	143	184	222		NM_000521.4_HEXB_Exon8_0698		596	421	237	418
NM_000521.4_HEXB_Exon9_0699	68	20	38	42		NM_000521.4_HEXB_Exon9_0699		108	56	116	93.3333
NM_000521.4_HEXB_Exon9_0700	6	4	8	6		NM_000521.4_HEXB_Exon9_0700		28	22	16	22
NM_000521.4_HEXB_Exon10_0701	136	36	56	76		NM_000521.4_HEXB_Exon10_0701		373	467	100	313.333
NM_000521.4_HEXB_Exon10_0702	640	310	346	432		NM_000521.4_HEXB_Exon10_0702		918	713	823	818
NM_000521.4_HEXB_Exon11_0703	426	162	210	266		NM_000521.4_HEXB_Exon11_0703		528	386	679	531
NM_000521.4_HEXB_Exon11_0704	196	111	72	126.333		NM_000521.4_HEXB_Exon11_0704		256	148	535	313
NM_000521.4_HEXB_Exon11_0705	62	26	30	39.3333		NM_000521.4_HEXB_Exon11_0705		136	106	66	102.667
NM_000521.4_HEXB_Exon12_0706	150	78	90	106		NM_000521.4_HEXB_Exon12_0706		226	132	260	206
NM_000521.4_HEXB_Exon12_0707	803	394	464	553.667		NM_000521.4_HEXB_Exon12_0707		908	758	1059	908.333
NM_000521.4_HEXB_Exon13_0708	86	48	36	56.6667		NM_000521.4_HEXB_Exon13_0708		180	102	183	155
NM_000521.4_HEXB_Exon13_0709	536	202	336	358		NM_000521.4_HEXB_Exon13_0709		882	680	634	732
NM_000521.4_HEXB_Exon14_0710	479	194	308	327		NM_000521.4_HEXB_Exon14_0710		469	403	606	492.667
NM_000521.4_HEXB_Exon14_0711	296	86	148	176.667		NM_000521.4_HEXB_Exon14_0711		426	155	504	361.667
NM_000046.5_ARSB_Exon8_0712_SNP_a	275	105	110	163.333		NM_000046.5_ARSB_Exon8_0712_SNP_a		622	456	536	538
NM_000046.5_ARSB_Exon8_0713	108	52	52	70.6667		NM_000046.5_ARSB_Exon8_0713		74	14	200	96
NM_000046.5_ARSB_Exon8_0714	42	28	18	29.3333		NM_000046.5_ARSB_Exon8_0714		134	64	267	155
NM_000046.5_ARSB_Exon8_0715_SNP_a	445	288	220	317.667		NM_000046.5_ARSB_Exon8_0715_SNP_a		521	406	710	545.667
NM_000046.5_ARSB_Exon7_0716	52	14	16	27.3333		NM_000046.5_ARSB_Exon7_0716		114	76	242	144
NM_000046.5_ARSB_Exon7_0717	298	140	133	190.333		NM_000046.5_ARSB_Exon7_0717		425	232	606	421
NM_198709.3_ARSB_Exon8_0718	140	74	28	80.6667		NM_198709.3_ARSB_Exon8_0718		230	102	82	138
NM_000046.5_ARSB_Exon6_0719_SNP_a	923	388	483	598		NM_000046.5_ARSB_Exon6_0719_SNP_a		1130	1143	1305	1192.67
NM_000046.5_ARSB_Exon6_0720	316	114	162	197.333		NM_000046.5_ARSB_Exon6_0720		366	267	526	386.333
NM_000046.5_ARSB_Exon5_0721_SNP_a	162	76	80	106		NM_000046.5_ARSB_Exon5_0721_SNP_a		250	194	230	224.667
NM_000046.5_ARSB_Exon5_0722	492	284	276	350.667		NM_000046.5_ARSB_Exon5_0722		388	318	528	411.333
NM_000046.5_ARSB_Exon5_0723_SNP_a	686	366	398	483.333		NM_000046.5_ARSB_Exon5_0723_SNP_a		822	567	1326	905
NM_000046.5_ARSB_Exon5_0724_SNP_a	84	30	40	51.3333		NM_000046.5_ARSB_Exon5_0724_SNP_a		152	145	182	159.667
NM_000046.5_ARSB_Exon4_0725	28	20	20	22.6667		NM_000046.5_ARSB_Exon4_0725		60	30	146	78.6667
NM_000046.5_ARSB_Exon4_0726	14	24	18	18.6667		NM_000046.5_ARSB_Exon4_0726		80	70	118	89.3333
NM_000046.5_ARSB_Exon4_0727_SNP_a	807	349	270	475.333		NM_000046.5_ARSB_Exon4_0727_SNP_a		1091	978	891	986.667
NM_000046.5_ARSB_Exon4_0728	421	258	254	311		NM_000046.5_ARSB_Exon4_0728		584	363	742	563
NM_000046.5_ARSB_Exon3_0729	6	2	10	6		NM_000046.5_ARSB_Exon3_0729		22	22	14	19.3333
NM_000046.5_ARSB_Exon3_0730	154	98	71	107.667		NM_000046.5_ARSB_Exon3_0730		48	8	451	169
NM_000046.5_ARSB_Exon3_0731	8	8	2	6		NM_000046.5_ARSB_Exon3_0731		12	2	22	12
NM_000046.5_ARSB_Exon2_0732	124	54	52	76.6667		NM_000046.5_ARSB_Exon2_0732		162	100	463	241.667
NM_000046.5_ARSB_Exon2_0733	194	102	74	123.333		NM_000046.5_ARSB_Exon2_0733		190	96	570	285.333
NM_000046.5_ARSB_Exon2_0734	540	238	284	354		NM_000046.5_ARSB_Exon2_0734		688	508	424	540
NM_000046.5_ARSB_Exon1_0735	300	168	146	204.667		NM_000046.5_ARSB_Exon1_0735		46	44	64	51.3333
NM_000046.5_ARSB_Exon1_0736	0	0	0	0		NM_000046.5_ARSB_Exon1_0736		0	0	0	0
NM_000046.5_ARSB_Exon1_0737	249	74	54	125.667		NM_000046.5_ARSB_Exon1_0737		6	74	38	39.3333
NM_000046.5_ARSB_Exon1_0738	0	0	0	0		NM_000046.5_ARSB_Exon1_0738		0	0	0	0
NM_000046.5_ARSB_Exon1_0739	204	61	44	103		NM_000046.5_ARSB_Exon1_0739		60	100	40	66.6667
NM_000046.5_ARSB_Exon1_0740	230	90	122	147.333		NM_000046.5_ARSB_Exon1_0740		128	114	50	97.3333
NM_012434.5_SLC17A5_Exon11_0741	573	230	284	362.333		NM_012434.5_SLC17A5_Exon11_0741		871	844	562	759
NM_012434.5_SLC17A5_Exon11_0742	184	98	82	121.333		NM_012434.5_SLC17A5_Exon11_0742		240	136	200	192
NM_012434.5_SLC17A5_Exon11_0743	116	48	40	68		NM_012434.5_SLC17A5_Exon11_0743		186	108	314	202.667
NM_012434.5_SLC17A5_Exon10_0744	874	372	516	587.333		NM_012434.5_SLC17A5_Exon10_0744		1130	1118	524	924
NM_012434.5_SLC17A5_Exon10_0745	132	82	50	88		NM_012434.5_SLC17A5_Exon10_0745		218	123	212	184.333
NM_012434.5_SLC17A5_Exon9_0746_SNP_a	66	28	30	41.3333		NM_012434.5_SLC17A5_Exon9_0746_SNP_a		126	82	154	120.667
NM_012434.5_SLC17A5_Exon9_0747	180	94	68	114		NM_012434.5_SLC17A5_Exon9_0747		396	274	212	294
NM_012434.5_SLC17A5_Exon9_0748	8	6	6	6.66667		NM_012434.5_SLC17A5_Exon9_0748		30	18	10	19.3333
NM_012434.5_SLC17A5_Exon8_0749	26	28	28	27.3333		NM_012434.5_SLC17A5_Exon8_0749		58	30	126	71.3333
NM_012434.5_SLC17A5_Exon8_0750	14	12	6	10.6667		NM_012434.5_SLC17A5_Exon8_0750		28	14	56	32.6667
NM_012434.5_SLC17A5_Exon8_0751	298	210	200	236		NM_012434.5_SLC17A5_Exon8_0751		396	279	534	403
NM_012434.5_SLC17A5_Exon7_0752	134	22	52	69.3333		NM_012434.5_SLC17A5_Exon7_0752		212	128	108	149.333
NM_012434.5_SLC17A5_Exon7_0753	52	30	42	41.3333		NM_012434.5_SLC17A5_Exon7_0753		114	70	100	94.6667
NM_012434.5_SLC17A5_Exon7_0754_SNP_a	10	4	4	6		NM_012434.5_SLC17A5_Exon7_0754_SNP_a		33	28	80	47
NM_012434.5_SLC17A5_Exon6_0755	82	10	32	41.3333		NM_012434.5_SLC17A5_Exon6_0755		150	110	88	116
NM_012434.5_SLC17A5_Exon6_0756	0	0	0	0		NM_012434.5_SLC17A5_Exon6_0756		6	2	0	2.66667
NM_012434.5_SLC17A5_Exon5_0757	82	41	48	57		NM_012434.5_SLC17A5_Exon5_0757		124	46	108	92.6667
NM_012434.5_SLC17A5_Exon5_0758	270	136	158	188		NM_012434.5_SLC17A5_Exon5_0758		366	216	246	276
NM_012434.5_SLC17A5_Exon4_0759_SNP_a	240	144	130	171.333		NM_012434.5_SLC17A5_Exon4_0759_SNP_a		488	412	340	413.333
NM_012434.5_SLC17A5_Exon4_0760	194	50	108	117.333		NM_012434.5_SLC17A5_Exon4_0760		414	326	124	288
NM_012434.5_SLC17A5_Exon3_0761	238	110	132	160		NM_012434.5_SLC17A5_Exon3_0761		494	360	608	487.333
NM_012434.5_SLC17A5_Exon3_0762	16	6	12	11.3333		NM_012434.5_SLC17A5_Exon3_0762		18	12	80	36.6667
NM_012434.5_SLC17A5_Exon3_0763	132	64	78	91.3333		NM_012434.5_SLC17A5_Exon3_0763		106	76	184	122
NM_012434.5_SLC17A5_Exon3_0764	280	122	148	183.333		NM_012434.5_SLC17A5_Exon3_0764		550	408	320	426
NM_012434.5_SLC17A5_Exon2_0765	0	0	0	0		NM_012434.5_SLC17A5_Exon2_0765		0	0	0	0
NM_012434.5_SLC17A5_Exon2_0766	138	48	80	88.6667		NM_012434.5_SLC17A5_Exon2_0766		498	413	307	406
NM_012434.5_SLC17A5_Exon2_0767	16	0	4	6.66667		NM_012434.5_SLC17A5_Exon2_0767		162	82	10	84.6667
NM_012434.5_SLC17A5_Exon2_0768	62	28	40	43.3333		NM_012434.5_SLC17A5_Exon2_0768		132	58	86	92
NM_012434.5_SLC17A5_Exon1_0769	141	72	66	93		NM_012434.5_SLC17A5_Exon1_0769		67	45	42	51.3333
NM_012434.5_SLC17A5_Exon1_0770	38	10	20	22.6667		NM_012434.5_SLC17A5_Exon1_0770		38	34	16	29.3333
NM_000169.2_GLA_Exon7_0771	372	120	196	229.333		NM_000169.2_GLA_Exon7_0771		459	212	534	401.667
NM_000169.2_GLA_Exon7_0772_SNP_a	60	8	20	29.3333		NM_000169.2_GLA_Exon7_0772_SNP_a		168	78	94	113.333
NM_000169.2_GLA_Exon7_0773	128	46	78	84		NM_000169.2_GLA_Exon7_0773		168	36	344	182.667
NM_000169.2_GLA_Exon7_0774	329	78	132	179.667		NM_000169.2_GLA_Exon7_0774		542	155	638	445
NM_000169.2_GLA_Exon7_0775	394	92	217	234.333		NM_000169.2_GLA_Exon7_0775		440	198	384	340.667
NM_000169.2_GLA_Exon6_0776	154	50	66	90		NM_000169.2_GLA_Exon6_0776		132	34	154	106.667
NM_000169.2_GLA_Exon6_0777_SNP_a	84	14	40	46		NM_000169.2_GLA_Exon6_0777_SNP_a		62	18	176	85.3333
NM_000169.2_GLA_Exon6_0778_SNP_a	742	194	400	445.333		NM_000169.2_GLA_Exon6_0778_SNP_a		813	386	811	670
NM_000169.2_GLA_Exon5_0779	490	152	254	298.667		NM_000169.2_GLA_Exon5_0779		867	532	508	635.667
NM_000169.2_GLA_Exon5_0780	471	116	222	269.667		NM_000169.2_GLA_Exon5_0780		886	418	522	608.667
NM_000169.2_GLA_Exon5_0781	158	26	77	87		NM_000169.2_GLA_Exon5_0781		300	90	130	173.333
NM_000169.2_GLA_Exon4_0782_SNP_a	330	98	150	192.667		NM_000169.2_GLA_Exon4_0782_SNP_a		496	228	876	533.333
NM_000169.2_GLA_Exon4_0783	532	132	337	333.667		NM_000169.2_GLA_Exon4_0783		818	418	615	617
NM_000169.2_GLA_Exon3_0784	94	20	42	52		NM_000169.2_GLA_Exon3_0784		104	26	218	116
NM_000169.2_GLA_Exon3_0785	74	2	38	38		NM_000169.2_GLA_Exon3_0785		142	28	229	133
NM_000169.2_GLA_Exon3_0786	338	78	181	199		NM_000169.2_GLA_Exon3_0786		404	140	569	371
NM_000169.2_GLA_Exon2_0787	128	28	52	69.3333		NM_000169.2_GLA_Exon2_0787		375	148	306	276.333
NM_000169.2_GLA_Exon2_0788	278	66	124	156		NM_000169.2_GLA_Exon2_0788		358	168	250	258.667
NM_000169.2_GLA_Exon2_0789	762	216	436	471.333		NM_000169.2_GLA_Exon2_0789		1076	566	776	806
NM_000169.2_GLA_Exon1_0790	44	12	32	29.3333		NM_000169.2_GLA_Exon1_0790		150	47	163	120
NM_000169.2_GLA_Exon1_0791	642	144	388	391.333		NM_000169.2_GLA_Exon1_0791		726	332	427	495
NM_000169.2_GLA_Exon1_0792_SNP_a	302	62	88	150.667		NM_000169.2_GLA_Exon1_0792_SNP_a		531	162	404	365.667
NM_000202.8_IDS_Exon9_0793	206	60	126	130.667		NM_000202.8_IDS_Exon9_0793		140	24	308	157.333
NM_000202.8_IDS_Exon9_0794	284	80	152	172		NM_000202.8_IDS_Exon9_0794		336	83	540	319.667
NM_000202.8_IDS_Exon9_0795	68	4	26	32.6667		NM_000202.8_IDS_Exon9_0795		88	38	80	68.6667
NM_000202.8_IDS_Exon9_0796	126	28	52	68.6667		NM_000202.8_IDS_Exon9_0796		123	42	186	117
NM_000202.8_IDS_Exon9_0797	419	94	204	239		NM_000202.8_IDS_Exon9_0797		544	294	661	499.667
NM_000202.8_IDS_Exon9_0798	420	110	250	260		NM_000202.8_IDS_Exon9_0798		495	218	494	402.333
NM_000202.8_IDS_Exon9_0799	616	172	382	390		NM_000202.8_IDS_Exon9_0799		648	310	412	456.667
NM_000202.8_IDS_Exon8_0800	584	142	304	343.333		NM_000202.8_IDS_Exon8_0800		880	596	503	659.667
NM_000202.8_IDS_Exon8_0801	385	74	174	211		NM_000202.8_IDS_Exon8_0801		506	386	218	370
NM_000202.8_IDS_Exon8_0802	857	193	428	492.667		NM_000202.8_IDS_Exon8_0802		1136	746	646	842.667
NM_006123.5_IDS_Exon9_0803	298	76	126	166.667		NM_006123.5_IDS_Exon9_0803		430	140	326	298.667
NM_000202.8_IDS_Exon7_0804	418	120	218	252		NM_000202.8_IDS_Exon7_0804		566	238	644	482.667
NM_000202.8_IDS_Exon7_0805	382	110	196	229.333		NM_000202.8_IDS_Exon7_0805		747	258	638	547.667
NM_000202.8_IDS_Exon7_0806	382	110	196	229.333		NM_000202.8_IDS_Exon7_0806		747	258	638	547.667
NM_000202.8_IDS_Exon6_0807	290	60	119	156.333		NM_000202.8_IDS_Exon6_0807		393	224	174	263.667
NM_000202.8_IDS_Exon6_0808	154	44	80	92.6667		NM_000202.8_IDS_Exon6_0808		92	60	118	90
NM_000202.8_IDS_Exon6_0809	20	10	14	14.6667		NM_000202.8_IDS_Exon6_0809		52	16	50	39.3333
NM_000202.8_IDS_Exon6_0810	116	24	46	62		NM_000202.8_IDS_Exon6_0810		152	25	136	104.333
NM_000202.8_IDS_Exon5_0811	24	8	16	16		NM_000202.8_IDS_Exon5_0811		74	12	62	49.3333
NM_000202.8_IDS_Exon5_0812	272	64	152	162.667		NM_000202.8_IDS_Exon5_0812		309	144	152	201.667
NM_000202.8_IDS_Exon5_0813	32	12	16	20		NM_000202.8_IDS_Exon5_0813		142	53	330	175
NM_000202.8_IDS_Exon4_0814_SNP_a	338	98	158	198		NM_000202.8_IDS_Exon4_0814_SNP_a		324	71	556	317
NM_000202.8_IDS_Exon4_0815	130	21	42	64.3333		NM_000202.8_IDS_Exon4_0815		144	40	208	130.667
NM_000202.8_IDS_Exon2_0816	94	24	50	56		NM_000202.8_IDS_Exon2_0816		168	74	50	97.3333
NM_000202.8_IDS_Exon2_0817_SNP_a	16	12	8	12		NM_000202.8_IDS_Exon2_0817_SNP_a		27	8	64	33
NM_000202.8_IDS_Exon2_0818	10	2	4	5.33333		NM_000202.8_IDS_Exon2_0818		28	14	88	43.3333
NM_000202.8_IDS_Exon1_0819_SNP_a	301	80	119	166.667		NM_000202.8_IDS_Exon1_0819_SNP_a		83	19	101	67.6667
NM_000202.8_IDS_Exon1_0820	353	96	152	200.333		NM_000202.8_IDS_Exon1_0820		516	219	391	375.333
NM_000310.3_PPT1_Exon4_0011_SNP_b	337	126	132	198.333		NM_000310.3_PPT1_Exon4_0011_SNP_b		896	660	357	637.667
NM_000310.3_PPT1_Exon3_0013_SNP_b	54	24	32	36.6667		NM_000310.3_PPT1_Exon3_0013_SNP_b		98	70	232	133.333
NM_000157.4_GBA_Exon10_0021_SNP_b	318	218	118	218		NM_000157.4_GBA_Exon10_0021_SNP_b		367	212	492	357
NM_000157.4_GBA_Exon10_0022_SNP_b	600	248	246	364.667		NM_000157.4_GBA_Exon10_0022_SNP_b		725	518	320	521
NM_000157.4_GBA_Exon8_0031_SNP_b	94	66	44	68		NM_000157.4_GBA_Exon8_0031_SNP_b		130	78	649	285.667
NM_000157.4_GBA_Exon2_0045_SNP_b	522	282	238	347.333		NM_000157.4_GBA_Exon2_0045_SNP_b		579	376	719	558
NM_001042465.3_PSAP_Exon11_0053_SNP_b	404	206	211	273.667		NM_001042465.3_PSAP_Exon11_0053_SNP_b		524	448	334	435.333
NM_001042465.3_PSAP_Exon11_0054_SNP_b	322	166	118	202		NM_001042465.3_PSAP_Exon11_0054_SNP_b		348	246	288	294
NM_001042465.3_PSAP_Exon3_0078_SNP_b	274	152	119	181.667		NM_001042465.3_PSAP_Exon3_0078_SNP_b		280	154	625	353
NM_001042465.3_PSAP_Exon2_0080_SNP_b	585	312	270	389		NM_001042465.3_PSAP_Exon2_0080_SNP_b		720	432	848	666.667
NM_001042465.3_PSAP_Exon2_0082_SNP_b	212	124	124	153.333		NM_001042465.3_PSAP_Exon2_0082_SNP_b		310	282	193	261.667
NM_001318088.2_SMPD1_Exon1_0090_SNP_b	90	42	66	66		NM_001318088.2_SMPD1_Exon1_0090_SNP_b		98	104	58	86.6667
NM_001318088.2_SMPD1_Exon1_0097_SNP_b	106	56	54	72		NM_001318088.2_SMPD1_Exon1_0097_SNP_b		98	58	94	83.3333
NM_001318088.2_SMPD1_Exon1_0099_SNP_b	379	266	180	275		NM_001318088.2_SMPD1_Exon1_0099_SNP_b		416	273	562	417
NM_000543.5_SMPD1_Exon5_0106_SNP_b	330	127	177	211.333		NM_000543.5_SMPD1_Exon5_0106_SNP_b		206	302	118	208.667
NM_000391.4_cds_TPP1_Exon13_0116_SNP_b	18	6	6	10		NM_000391.4_cds_TPP1_Exon13_0116_SNP_b		18	22	70	36.6667
NM_000391.4_cds_TPP1_Exon10_0121_SNP_b	723	408	398	509.667		NM_000391.4_cds_TPP1_Exon10_0121_SNP_b		560	416	780	585.333
NM_000391.4_cds_TPP1_Exon10_0123_SNP_b	545	268	264	359		NM_000391.4_cds_TPP1_Exon10_0123_SNP_b		518	404	786	569.333
NM_000391.4_cds_TPP1_Exon7_0133_SNP_b	126	72	48	82		NM_000391.4_cds_TPP1_Exon7_0133_SNP_b		200	135	520	285
NM_000391.4_cds_TPP1_Exon5_0138_SNP_b	298	152	138	196		NM_000391.4_cds_TPP1_Exon5_0138_SNP_b		396	228	481	368.333
NM_000391.4_cds_TPP1_Exon4_0142_SNP_b	168	86	52	102		NM_000391.4_cds_TPP1_Exon4_0142_SNP_b		201	88	534	274.333
NM_000391.4_cds_TPP1_Exon1_0148_SNP_b	714	405	351	490		NM_000391.4_cds_TPP1_Exon1_0148_SNP_b		1049	994	951	998
NM_024312.5_GNPTAB_Exon19_0153_SNP_b	282	92	86	153.333		NM_024312.5_GNPTAB_Exon19_0153_SNP_b		612	550	258	473.333
NM_024312.5_GNPTAB_Exon15_0163_SNP_b	276	122	144	180.667		NM_024312.5_GNPTAB_Exon15_0163_SNP_b		242	112	212	188.667
NM_024312.5_GNPTAB_Exon12_0187_SNP_b	64	28	36	42.6667		NM_024312.5_GNPTAB_Exon12_0187_SNP_b		150	90	134	124.667
NM_024312.5_GNPTAB_Exon6_0203_SNP_b	576	228	312	372		NM_024312.5_GNPTAB_Exon6_0203_SNP_b		873	870	306	683
NM_024312.5_GNPTAB_Exon4_0208_SNP_b	0	0	0	0		NM_024312.5_GNPTAB_Exon4_0208_SNP_b		2	4	0	2
NM_000153.4_GALC_Exon15_0233_SNP_b	206	62	104	124		NM_000153.4_GALC_Exon15_0233_SNP_b		294	223	160	225.667
NM_000153.4_GALC_Exon14_0235_SNP_b	58	20	26	34.6667		NM_000153.4_GALC_Exon14_0235_SNP_b		142	54	143	113
NM_000153.4_GALC_Exon14_0237_SNP_b	334	148	183	221.667		NM_000153.4_GALC_Exon14_0237_SNP_b		436	298	308	347.333
NM_000153.4_GALC_Exon11_0244_SNP_b	140	52	84	92		NM_000153.4_GALC_Exon11_0244_SNP_b		350	196	224	256.667
NM_000153.4_GALC_Exon10_0245_SNP_b	34	20	22	25.3333		NM_000153.4_GALC_Exon10_0245_SNP_b		132	62	116	103.333
NM_000153.4_GALC_Exon1_0270_SNP_b	7	7	0	4.66667		NM_000153.4_GALC_Exon1_0270_SNP_b		0	0	0	0
NM_000153.4_GALC_Exon1_0271_SNP_b	35	19	12	22		NM_000153.4_GALC_Exon1_0271_SNP_b		24	29	16	23
NM_001201402.1_GALC_Exon1_0274_SNP_b	216	90	98	134.667		NM_001201402.1_GALC_Exon1_0274_SNP_b		248	222	106	192
NM_000520.6_HEXA_Exon14_0296_SNP_b	1085	556	564	735		NM_000520.6_HEXA_Exon14_0296_SNP_b		1199	1228	940	1122.33
NM_000520.6_HEXA_Exon13_0298_SNP_b	156	98	78	110.667		NM_000520.6_HEXA_Exon13_0298_SNP_b		326	175	488	329.667
NM_000520.6_HEXA_Exon12_0301_SNP_b	52	16	24	30.6667		NM_000520.6_HEXA_Exon12_0301_SNP_b		20	14	36	23.3333
NM_000520.6_HEXA_Exon11_0303_SNP_b	54	46	24	41.3333		NM_000520.6_HEXA_Exon11_0303_SNP_b		52	24	300	125.333
NM_000520.6_HEXA_Exon8_0309_SNP_b	116	96	84	98.6667		NM_000520.6_HEXA_Exon8_0309_SNP_b		22	8	164	64.6667
NM_000520.6_HEXA_Exon8_0311_SNP_b	372	204	190	255.333		NM_000520.6_HEXA_Exon8_0311_SNP_b		826	538	702	688.667
NM_000520.6_HEXA_Exon5_0317_SNP_b	235	132	76	147.667		NM_000520.6_HEXA_Exon5_0317_SNP_b		464	306	224	331.333
NM_000512.5_GALNS_Exon13_0333_SNP_b	68	38	24	43.3333		NM_000512.5_GALNS_Exon13_0333_SNP_b		64	58	132	84.6667
NM_000512.5_GALNS_Exon13_0335_SNP_b	410	144	168	240.667		NM_000512.5_GALNS_Exon13_0335_SNP_b		292	294	78	221.333
NM_000512.5_GALNS_Exon8_0345_SNP_b	572	330	322	408		NM_000512.5_GALNS_Exon8_0345_SNP_b		414	308	391	371
NM_000152.5_GAA_Exon14_0445_SNP_b	20	4	4	9.33333		NM_000152.5_GAA_Exon14_0445_SNP_b		22	8	36	22
NM_000152.5_GAA_Exon15_0447_SNP_b	431	238	159	276		NM_000152.5_GAA_Exon15_0447_SNP_b		408	246	589	414.333
NM_001352921.2_SGSH_Exon8_0466_SNP_b	474	244	232	316.667		NM_001352921.2_SGSH_Exon8_0466_SNP_b		391	378	609	459.333
NM_001352921.2_SGSH_Exon8_0469_SNP_b	810	494	448	584		NM_001352921.2_SGSH_Exon8_0469_SNP_b		737	541	804	694
NM_000199.5_SGSH_Exon5_0480_SNP_b	155	102	34	97		NM_000199.5_SGSH_Exon5_0480_SNP_b		166	82	166	138
NM_000271.5_NPC1_Exon24_0494_SNP_b	176	58	82	105.333		NM_000271.5_NPC1_Exon24_0494_SNP_b		526	364	142	344
NM_000271.5_NPC1_Exon23_0497_SNP_b	244	130	133	169		NM_000271.5_NPC1_Exon23_0497_SNP_b		263	181	266	236.667
NM_000271.5_NPC1_Exon15_0520_SNP_b	142	64	64	90		NM_000271.5_NPC1_Exon15_0520_SNP_b		278	152	282	237.333
NM_000271.5_NPC1_Exon14_0523_SNP_b	69	47	24	46.6667		NM_000271.5_NPC1_Exon14_0523_SNP_b		181	110	119	136.667
NM_000271.5_NPC1_Exon13_0524_SNP_b	790	350	414	518		NM_000271.5_NPC1_Exon13_0524_SNP_b		934	862	891	895.667
NM_000271.5_NPC1_Exon8_0540_SNP_b	534	210	250	331.333		NM_000271.5_NPC1_Exon8_0540_SNP_b		700	785	278	587.667
NM_000271.5_NPC1_Exon6_0547_SNP_b	326	133	164	207.667		NM_000271.5_NPC1_Exon6_0547_SNP_b		362	308	218	296
NM_000271.5_NPC1_Exon2_0559_SNP_b	190	84	80	118		NM_000271.5_NPC1_Exon2_0559_SNP_b		384	256	234	291.333
NM_000404.4_GLB1_Exon15_0601_SNP_b	116	70	66	84		NM_000404.4_GLB1_Exon15_0601_SNP_b		240	174	208	207.333
NM_000404.4_GLB1_Exon10_0612_SNP_b	146	74	60	93.3333		NM_000404.4_GLB1_Exon10_0612_SNP_b		300	172	398	290
NM_000404.4_GLB1_Exon8_0613_SNP_b	794	326	444	521.333		NM_000404.4_GLB1_Exon8_0613_SNP_b		1098	1184	521	934.333
NM_000404.4_GLB1_Exon8_0616_SNP_b	236	88	81	135		NM_000404.4_GLB1_Exon8_0616_SNP_b		304	218	136	219.333
NM_000404.4_GLB1_Exon6_0621_SNP_b	428	176	230	278		NM_000404.4_GLB1_Exon6_0621_SNP_b		558	506	248	437.333
NM_000404.4_GLB1_Exon3_0627_SNP_b	220	130	110	153.333		NM_000404.4_GLB1_Exon3_0627_SNP_b		264	167	400	277
NM_000521.4_HEXB_Exon2_0683_SNP_b	458	164	224	282		NM_000521.4_HEXB_Exon2_0683_SNP_b		544	286	404	411.333
NM_000521.4_HEXB_Exon5_0689_SNP_b	76	38	46	53.3333		NM_000521.4_HEXB_Exon5_0689_SNP_b		218	142	100	153.333
NM_000521.4_HEXB_Exon7_0694_SNP_b	154	110	80	114.667		NM_000521.4_HEXB_Exon7_0694_SNP_b		472	293	354	373
NM_000046.5_ARSB_Exon8_0712_SNP_b	275	105	110	163.333		NM_000046.5_ARSB_Exon8_0712_SNP_b		622	456	536	538
NM_000046.5_ARSB_Exon6_0719_SNP_b	923	388	483	598		NM_000046.5_ARSB_Exon6_0719_SNP_b		1130	1143	1305	1192.67
NM_000046.5_ARSB_Exon5_0721_SNP_b	162	76	80	106		NM_000046.5_ARSB_Exon5_0721_SNP_b		250	194	230	224.667
NM_000046.5_ARSB_Exon5_0723_SNP_b	686	366	398	483.333		NM_000046.5_ARSB_Exon5_0723_SNP_b		822	567	1326	905
NM_000046.5_ARSB_Exon5_0724_SNP_b	84	30	40	51.3333		NM_000046.5_ARSB_Exon5_0724_SNP_b		152	145	182	159.667
NM_000046.5_ARSB_Exon4_0727_SNP_b	807	349	270	475.333		NM_000046.5_ARSB_Exon4_0727_SNP_b		1091	978	891	986.667
NM_012434.5_SLC17A5_Exon9_0746_SNP_b	66	28	30	41.3333		NM_012434.5_SLC17A5_Exon9_0746_SNP_b		126	82	154	120.667
NM_012434.5_SLC17A5_Exon7_0754_SNP_b	10	4	4	6		NM_012434.5_SLC17A5_Exon7_0754_SNP_b		33	28	80	47
NM_012434.5_SLC17A5_Exon4_0759_SNP_b	240	144	130	171.333		NM_012434.5_SLC17A5_Exon4_0759_SNP_b		488	412	340	413.333
NM_000169.2_GLA_Exon7_0772_SNP_b	60	8	20	29.3333		NM_000169.2_GLA_Exon7_0772_SNP_b		168	78	94	113.333
NM_000169.2_GLA_Exon6_0777_SNP_b	84	14	40	46		NM_000169.2_GLA_Exon6_0777_SNP_b		62	18	176	85.3333
NM_000169.2_GLA_Exon6_0778_SNP_b	742	194	400	445.333		NM_000169.2_GLA_Exon6_0778_SNP_b		813	386	811	670
NM_000169.2_GLA_Exon4_0782_SNP_b	330	98	150	192.667		NM_000169.2_GLA_Exon4_0782_SNP_b		496	228	876	533.333
NM_000169.2_GLA_Exon1_0792_SNP_b	302	62	88	150.667		NM_000169.2_GLA_Exon1_0792_SNP_b		531	162	404	365.667
NM_000202.8_IDS_Exon4_0814_SNP_b	338	98	158	198		NM_000202.8_IDS_Exon4_0814_SNP_b		324	71	556	317
NM_000202.8_IDS_Exon2_0817_SNP_b	16	12	8	12		NM_000202.8_IDS_Exon2_0817_SNP_b		27	8	64	33
